# Supplementary material for: Multidimensional Analysis of Twin Sets During an Intensive Week-Long Meditation Retreat: A Pilot Study
Source: Mindfulness (N Y). 2025 May 7;16(6):1634–55. doi: 10.1007/s12671-025-02584-x (PMC12170707; doi:10.1007/s12671-025-02584-x)
Supplement: Supplementary file 3 — Supplementary file3 (XLSX 11977 KB) [file 12671_2025_2584_MOESM3_ESM.xlsx]

## Sheet: data
Supplementary Table S3. DEGs identified by DESeq2 in T1 vs T0/BASELINE, T2 vs T0/BASELINE and T3 vs T0/BASELINE comparison pairs. Table columns: S01 through S46 – VST normalized counts in 10 samples corresponding to groups and biological replicates (T0 n = 10 samples/group; T1 n = 10 samples/group; T2 n = 6 samples/group; T3 n = 7 samples/group); Fold changes (log2FC), Wald test p-values (pvalue)…
TWIN PAIR	1	1	4	4	6	2	5	5	2	6	1	1	4	4	6	2	5	5	2	6	1	1	4	6	2	6	1	1	4	2	5	5	2
GROUP	T0	T0	T0	T0	T0	T0	T0	T0	T0	T0	T1	T1	T1	T1	T1	T1	T1	T1	T1	T1	T2	T2	T2	T2	T2	T2	T3	T3	T3	T3	T3	T3	T3
SUBJECT ID	E1	E2	D1	D2	A1	F1	B1	B2	F2	A2	E1	E2	D1	D2	A1	F1	B1	B2	F2	A2	E1	E2	D1	A1	F2	A2	E1	E2	D1	F1	B1	B2	F2
SAMPLE ID	S01	S02	S03	S04	S05	S06	S07	S08	S11	S12	S13	S14	S15	S16	S17	S18	S19	S20	S23	S24	S25	S26	S27	S29	S34	S35	S36	S37	S38	S41	S42	S43	S46
SPECIES	H.sapiense	H.sapiense	H.sapiense	H.sapiense	H.sapiense	H.sapiense	H.sapiense	H.sapiense	H.sapiense	H.sapiense	H.sapiense	H.sapiense	H.sapiense	H.sapiense	H.sapiense	H.sapiense	H.sapiense	H.sapiense	H.sapiense	H.sapiense	H.sapiense	H.sapiense	H.sapiense	H.sapiense	H.sapiense	H.sapiense	H.sapiense	H.sapiense	H.sapiense	H.sapiense	H.sapiense	H.sapiense	H.sapiense
	S01	S02	S03	S04	S05	S06	S07	S08	S11	S12	S13	S14	S15	S16	S17	S18	S19	S20	S23	S24	S25	S26	S27	S29	S34	S35	S36	S37	S38	S41	S42	S43	S46	log2FC POP1 vs PRE	pvalue POP1 vs PRE	log2FC POP2 vs PRE	pvalue POP2 vs PRE	log2FC POP3 vs PRE	pvalue POP3 vs PRE	Ensembl	gene name	description
	3.99649	4.19615	3.69744	4.50546	4.66627	3.81696	4.03721	3.98326	3.91165	3.92479	4.2308	3.9176	4.46629	4.32433	3.52404	4.13302	4.39927	4.35408	3.04402	3.76018	4.22029	3.78007	4.05638	4.06118	3.88346	4.00548	3.99112	4.15349	4.51331	4.0907	4.06633	4.13084	3.87422	-0.0219598	0.956139	-0.339628	0.474462	0.0282001	0.949202	ENSG00000000003	TSPAN6	tetraspanin 6 [Source:HGNC Symbol;Acc:HGNC:11858]
	8.74848	9.00717	8.95071	8.9948	8.94502	9.07922	9.06163	9.11633	8.47361	9.28812	9.02811	9.2223	8.93277	8.79515	8.21594	8.12208	9.08234	8.44882	8.90896	9.05495	9.01377	9.10764	8.72633	8.00676	9.03802	9.41462	8.80928	8.79596	9.371	8.83366	8.66918	8.95046	8.8743	-0.16258	0.283415	-0.0373256	0.830872	-0.0677831	0.684967	ENSG00000000419	DPM1	dolichyl-phosphate mannosyltransferase subunit 1, catalytic [Source:HGNC Symbol;Acc:HGNC:3005]
	8.44699	8.68299	8.75764	8.76962	8.79012	8.62413	8.70184	8.74527	8.38789	8.85949	8.85495	8.8684	8.82287	8.62816	8.02991	7.88682	8.90514	8.06801	8.74853	8.57919	8.67228	8.67861	8.7082	7.92787	8.78595	8.81866	8.80532	8.58386	8.84042	8.83007	8.70322	8.51523	8.76369	-0.103802	0.419592	-0.0593879	0.688788	0.0425404	0.763992	ENSG00000000457	SCYL3	SCY1 like pseudokinase 3 [Source:HGNC Symbol;Acc:HGNC:19285]
	7.55865	7.80836	7.41776	7.22519	7.39655	7.05719	7.142	7.13891	6.78332	7.13678	7.54179	7.84068	7.43918	7.32805	6.83927	6.69054	7.26331	6.5693	7.12119	7.21729	7.56054	7.94585	7.25255	6.85656	7.17301	7.21053	7.27445	7.64277	7.40267	7.52295	7.15291	7.35109	7.02393	-0.0671361	0.686587	0.0927998	0.627352	0.0662133	0.717951	ENSG00000000460	C1ORF112	chromosome 1 open reading frame 112 [Source:HGNC Symbol;Acc:HGNC:25565]
	12.1002	11.6172	11.5461	12.3464	12.1378	11.7966	11.9655	11.8954	12.5622	11.9915	12.0719	11.8294	11.5525	11.985	12.8268	12.6294	11.8125	12.7677	12.1029	12.3614	11.903	11.3115	11.5795	13.2256	12.341	11.5775	12.0025	11.5062	11.5027	11.9508	11.9687	12.1178	12.2876	0.22795	0.250583	0.123155	0.590868	-0.096429	0.659235	ENSG00000000938	FGR	FGR proto-oncogene, Src family tyrosine kinase [Source:HGNC Symbol;Acc:HGNC:3697]
	5.1316	4.50768	5.24551	4.4359	5.55075	5.97962	5.59784	5.83143	4.71122	5.64426	5.09521	4.89729	4.75524	4.62227	4.19452	4.63476	5.79538	4.79138	5.44073	5.27014	5.28863	4.71947	4.91172	3.6952	5.74196	5.811	5.47368	4.6748	5.22137	5.86824	5.38737	5.24834	5.35898	-0.534147	0.142651	-0.249666	0.549312	-0.0126991	0.974503	ENSG00000000971	CFH	complement factor H [Source:HGNC Symbol;Acc:HGNC:4883]
	7.27524	7.15629	6.77704	6.8389	7.49261	7.223	7.28468	7.00243	7.04187	7.04705	7.16918	7.28866	6.77153	6.90602	7.21663	7.24351	6.73411	7.26198	7.14959	6.96419	6.8081	7.28969	6.87592	7.11059	7.03185	6.79312	6.77083	7.1261	6.87166	7.08931	7.1747	7.04991	6.97088	-0.0491052	0.653906	-0.14248	0.260537	-0.125764	0.303193	ENSG00000001036	FUCA2	alpha-L-fucosidase 2 [Source:HGNC Symbol;Acc:HGNC:4008]
	8.70725	8.65679	8.51102	8.30657	8.68919	8.42469	8.53468	8.4526	7.89204	8.24174	8.58603	8.67647	8.50688	8.09158	8.42778	8.01614	8.46342	8.77395	8.02688	8.57134	8.58787	8.69143	8.52142	8.07241	8.17065	8.0663	8.63301	8.66937	8.2153	8.32762	8.52013	8.56282	7.99885	-0.0241405	0.847331	-0.0903776	0.532439	-0.0253772	0.854575	ENSG00000001084	GCLC	glutamate-cysteine ligase catalytic subunit [Source:HGNC Symbol;Acc:HGNC:4311]
	9.53591	9.66079	9.74916	9.81806	9.70621	9.79389	9.86549	9.81369	9.70941	9.73188	9.67989	9.66242	9.45663	9.64004	9.48349	9.54697	9.68254	9.5117	9.82412	9.71244	9.64952	9.41331	9.59166	9.37528	9.87102	9.65805	9.58716	9.60547	9.76907	9.65781	9.78484	9.78123	9.88091	-0.119442	0.0621483	-0.143296	0.0524105	-0.0147946	0.834046	ENSG00000001167	NFYA	nuclear transcription factor Y subunit alpha [Source:HGNC Symbol;Acc:HGNC:7804]
	5.6042	6.00959	5.88834	5.87368	6.29138	5.68778	5.80574	5.92211	5.29866	5.79264	5.94565	6.16316	5.90396	5.54644	5.96356	5.59529	6.11273	5.76505	5.87158	5.45918	6.22259	6.21099	5.61327	6.02261	5.66027	5.97553	5.86564	5.77541	5.67564	5.65219	5.66611	5.95438	5.52027	0.0152475	0.919897	0.177534	0.300148	-0.143536	0.401754	ENSG00000001460	STPG1	sperm tail PG-rich repeat containing 1 [Source:HGNC Symbol;Acc:HGNC:28070]
	9.85039	9.84897	9.84137	9.71586	9.76817	9.67909	9.54736	9.40156	9.5898	9.69556	9.60531	9.63816	9.85877	9.9856	9.78118	9.77098	9.45082	9.41112	9.59972	9.67997	9.75001	10.0939	9.6743	9.74931	9.4996	9.9351	9.90063	10.0389	9.74241	9.75377	9.43263	9.39625	9.5218	-0.0127879	0.890561	0.0985494	0.357374	0.00192933	0.98499	ENSG00000001461	NIPAL3	NIPA like domain containing 3 [Source:HGNC Symbol;Acc:HGNC:25233]
	8.98714	8.85705	8.61288	8.41184	8.28725	8.44827	8.52833	8.4526	9.20758	8.50375	8.52951	8.60508	8.62274	8.96494	8.98737	9.05652	8.51288	8.7859	8.43626	8.67387	8.70471	8.79485	8.75134	9.03796	8.51089	8.82775	8.76516	8.8007	8.49113	8.70627	8.56607	8.27344	8.46813	0.0784395	0.495205	0.128236	0.333109	-0.0667176	0.600153	ENSG00000001497	LAS1L	LAS1 like ribosome biogenesis factor [Source:HGNC Symbol;Acc:HGNC:25726]
	7.37605	7.98737	7.48875	7.17994	7.99685	8.06827	8.10666	8.08975	6.24903	7.30097	7.87421	8.05337	7.31648	6.72774	6.37412	6.42478	8.04127	6.82379	7.20476	6.78487	7.5063	7.8018	7.60652	6.28545	7.21091	7.35188	7.69004	7.75961	7.65269	7.35287	7.30881	7.2957	7.44507	-0.424078	0.0905164	-0.344755	0.232989	-0.183267	0.506526	ENSG00000001561	ENPP4	ectonucleotide pyrophosphatase/phosphodiesterase 4 [Source:HGNC Symbol;Acc:HGNC:3359]
	3.04402	3.04402	3.04402	3.04402	3.04402	3.04402	3.81927	3.04402	3.75592	3.04402	3.04402	3.04402	3.04402	3.04402	3.86803	3.04402	3.04402	3.04402	3.04402	3.04402	3.04402	3.04402	3.04402	3.04402	3.53319	3.04402	3.04402	3.04402	3.04402	3.04402	3.04402	3.04402	3.52771	-0.387606	0.86379	-0.886979	0.733933	-0.761709	0.759689	ENSG00000001617	SEMA3F	semaphorin 3F [Source:HGNC Symbol;Acc:HGNC:10728]
	9.33196	9.39764	9.35321	9.13144	9.5083	9.27641	9.38487	9.25534	8.95096	9.20786	9.35951	9.49589	9.10769	9.04017	8.90376	8.57328	9.23477	8.94094	9.12398	9.36292	9.32659	9.5519	9.2344	8.8288	9.12471	9.28656	9.27457	9.4511	9.26882	9.224	9.27563	9.12545	9.15339	-0.155238	0.118068	-0.0467429	0.682857	-0.0309737	0.777226	ENSG00000001629	ANKIB1	ankyrin repeat and IBR domain containing 1 [Source:HGNC Symbol;Acc:HGNC:22215]
	3.87252	3.52475	3.84098	4.28143	3.88654	3.6776	3.49517	3.71392	3.04402	3.04402	3.74187	3.04402	3.77642	4.13571	4.2816	3.04402	3.57235	3.04402	3.86714	3.9168	3.80006	3.47203	3.92509	4.15391	3.73258	4.21137	3.04402	3.89129	4.02878	3.5759	3.56314	3.99058	3.04402	0.196786	0.749487	0.651626	0.334235	-0.144862	0.838469	ENSG00000001630	CYP51A1	cytochrome P450 family 51 subfamily A member 1 [Source:HGNC Symbol;Acc:HGNC:2649]
	9.02635	9.41728	9.10073	9.06845	8.99225	9.03322	9.10702	8.98843	8.55057	9.18446	9.12792	9.34035	9.12182	9.02104	7.99903	7.71962	9.0492	8.01311	9.04077	8.99461	9.017	9.17673	9.12111	7.23074	9.0563	9.27332	9.13656	9.24204	9.67586	9.19917	9.16331	8.82337	8.97167	-0.230452	0.260297	-0.120869	0.608897	0.137831	0.54084	ENSG00000001631	KRIT1	KRIT1 ankyrin repeat containing [Source:HGNC Symbol;Acc:HGNC:1573]
	7.53706	7.5407	6.94847	7.0349	7.06247	7.2843	7.27711	7.10122	7.61835	7.15836	7.14926	7.03704	7.20377	7.44775	7.43264	7.58704	7.22055	7.41638	7.22269	7.13423	7.23313	7.12508	7.29214	7.40131	6.91026	7.08445	7.29722	7.1709	6.92027	7.42142	7.11958	6.99526	7.30659	0.0233255	0.827656	-0.101259	0.41412	-0.095164	0.426107	ENSG00000002016	RAD52	RAD52 homolog, DNA repair protein [Source:HGNC Symbol;Acc:HGNC:9824]
	6.2865	6.34488	6.59515	6.46771	6.2733	6.0881	6.11229	6.32043	7.39012	6.22446	6.20202	6.24551	6.46722	6.40987	6.66573	6.89954	6.48475	6.89205	6.53916	6.26318	6.39314	6.30848	6.61914	7.36428	6.82713	6.5933	6.66941	6.1226	5.6365	6.34728	5.94979	6.35578	6.56045	0.0800157	0.672824	0.321416	0.137863	-0.228557	0.280734	ENSG00000002330	BAD	BCL2 associated agonist of cell death [Source:HGNC Symbol;Acc:HGNC:936]
	9.30671	9.30369	8.12706	8.6752	10.4725	7.89766	8.25239	8.46744	7.77527	8.08196	9.16549	9.52671	8.30362	8.44339	9.64499	8.03661	8.004	8.59528	7.77128	8.38684	9.32398	9.13417	8.06019	8.84229	7.83143	8.04047	9.85353	9.07586	8.25988	8.60063	8.24508	8.34053	7.95595	-0.174903	0.590026	-0.248787	0.506892	-0.140067	0.695442	ENSG00000002549	LAP3	leucine aminopeptidase 3 [Source:HGNC Symbol;Acc:HGNC:18449]
	5.42172	5.53783	4.97956	5.50458	4.987	5.46098	5.64684	5.42544	4.42856	5.44187	5.18051	5.90805	5.22817	5.5145	5.12166	5.25223	5.63818	5.52235	5.87158	5.09657	5.04314	5.88809	4.96536	5.13191	5.31005	5.65248	5.55384	5.73539	4.69192	5.47388	5.87062	5.47253	5.55033	0.203094	0.372601	0.085148	0.746099	0.292627	0.243441	ENSG00000002587	HS3ST1	heparan sulfate-glucosamine 3-sulfotransferase 1 [Source:HGNC Symbol;Acc:HGNC:5194]
	3.72352	3.04402	4.15762	5.19987	5.24215	4.59636	3.81927	3.86091	5.51568	4.44862	3.89469	3.76084	4.06923	4.85836	5.874	5.77258	3.78713	3.86307	5.44073	4.84007	3.04402	3.98768	4.05638	5.7926	5.02673	4.82521	4.25309	3.64737	3.85313	3.04402	3.7743	3.99058	5.66434	0.535155	0.486	0.331332	0.708775	-0.523841	0.542451	ENSG00000002726	AOC1	amine oxidase copper containing 1 [Source:HGNC Symbol;Acc:HGNC:80]
	4.10434	4.1002	4.06461	3.04402	3.73512	4.84152	4.70516	4.73406	3.75592	4.3639	4.2308	4.51568	3.56465	3.89746	4.09869	5.04019	4.56626	3.5211	4.36033	3.76018	4.32595	4.22574	3.92509	4.388	4.30402	4.65525	3.99112	4.52731	4.69192	3.79206	4.81292	4.45863	4.51606	-0.073492	0.872862	0.100445	0.847454	0.38871	0.433201	ENSG00000002745	WNT16	Wnt family member 16 [Source:HGNC Symbol;Acc:HGNC:16267]
	3.04402	3.52475	3.50802	3.04402	3.53502	3.04402	3.04402	3.51982	3.04402	3.55775	3.04402	3.04402	3.04402	3.04402	3.52404	3.04402	3.04402	3.04402	3.52351	3.04402	3.04402	3.04402	4.05638	3.50641	3.73258	3.04402	3.04402	3.04402	3.04402	3.79206	3.7743	3.04402	3.04402	-0.725817	0.559511	1.30613	0.310758	0.437101	0.744178	ENSG00000002746	HECW1	HECT, C2 and WW domain containing E3 ubiquitin protein ligase 1 [Source:HGNC Symbol;Acc:HGNC:22195]
	6.8764	6.78339	6.45952	6.37377	6.29138	6.15601	6.53937	6.50593	7.19146	6.13936	6.14219	6.1842	6.68227	6.64393	7.06548	7.04177	6.53824	7.13653	6.12453	6.41266	6.24507	6.64257	6.39982	7.18898	6.55882	6.69004	6.46231	6.40061	6.518	6.5191	6.49542	6.50088	6.4244	0.0918603	0.596566	0.106709	0.592933	-0.111866	0.562997	ENSG00000002822	MAD1L1	mitotic arrest deficient 1 like 1 [Source:HGNC Symbol;Acc:HGNC:6762]
	11.8158	11.3747	11.9308	12.1581	11.8241	11.9012	11.9029	11.9692	12.3889	11.693	11.9817	11.7069	11.8662	11.998	12.5516	12.6426	11.8076	12.5011	12.1692	11.9686	11.7224	11.1822	11.75	12.8646	12.1609	11.1732	12.0274	11.6044	11.1971	11.9713	12.0418	12.2519	12.1974	0.237812	0.181146	0.0170672	0.933766	0.018746	0.923807	ENSG00000002834	LASP1	LIM and SH3 protein 1 [Source:HGNC Symbol;Acc:HGNC:6513]
	8.54387	8.24662	8.4939	8.57416	8.3611	8.51037	8.44995	8.39165	8.91158	8.31544	8.85495	8.77563	8.64248	8.57667	9.18079	8.99165	8.36401	8.92211	8.97637	8.80683	8.90286	8.14924	8.55021	9.20815	8.62028	8.27999	8.75288	8.26468	8.44224	8.60484	8.49011	8.45091	8.65061	0.349784	0.00349535	0.179687	0.194002	0.0401565	0.762311	ENSG00000002919	SNX11	sorting nexin 11 [Source:HGNC Symbol;Acc:HGNC:14975]
	5.00363	4.36355	5.27941	7.52918	8.24656	7.75362	4.84638	5.10583	7.58016	7.53323	4.61747	4.51568	5.27136	7.70266	8.11876	7.82539	4.84112	5.43074	7.43741	7.52482	4.50961	4.62714	5.24689	8.3918	7.39497	7.22898	4.78309	4.96088	5.10833	6.00422	4.87208	4.97768	7.62715	-0.00924783	0.989695	-0.00137273	0.998675	-1.27538	0.107262	ENSG00000002933	TMEM176A	transmembrane protein 176A [Source:HGNC Symbol;Acc:HGNC:24930]
	9.97985	9.85041	9.9558	9.89964	10.2912	9.93518	10.0812	10.108	9.84097	9.8506	9.77369	9.88963	9.95187	10.2548	10.5402	10.1467	9.98126	10.4436	9.80941	10.0497	9.74613	9.91966	9.91776	10.4476	9.68386	9.86185	9.96053	10.0309	9.88535	9.95506	9.93875	9.86522	9.77394	0.121993	0.224189	-0.0336332	0.771764	-0.0693004	0.531976	ENSG00000003056	M6PR	mannose-6-phosphate receptor, cation dependent [Source:HGNC Symbol;Acc:HGNC:6752]
	4.3686	3.86923	4.15762	4.28143	4.12197	4.7006	4.65409	4.55869	4.34489	4.66953	4.2308	4.04785	3.93639	3.74416	4.80108	3.82298	4.64125	4.42809	4.50416	4.78172	4.32595	4.15307	4.36433	4.84035	3.73258	4.87693	4.13145	4.07463	4.41204	4.78867	4.6156	4.70935	4.20295	-0.0911318	0.798567	0.109153	0.786396	0.0834019	0.831314	ENSG00000003096	KLHL13	kelch like family member 13 [Source:HGNC Symbol;Acc:HGNC:22931]
	3.04402	3.04402	5.8668	5.19987	3.04402	5.08259	3.04402	3.04402	5.96679	3.04402	3.53986	3.04402	5.67225	5.72373	3.04402	5.7389	3.04402	3.04402	5.82456	3.04402	3.04402	3.47203	5.44255	5.05523	5.81907	3.04402	3.04402	3.04402	4.98439	3.04402	3.04402	3.04402	5.28859	0.225806	0.900445	0.175864	0.932748	-1.14644	0.566061	ENSG00000003137	CYP26B1	cytochrome P450 family 26 subfamily B member 1 [Source:HGNC Symbol;Acc:HGNC:20581]
	5.71353	5.20287	5.65614	5.75294	5.61068	5.40496	5.90898	5.7593	6.16807	5.44187	5.6602	5.59523	5.64033	5.85577	5.62088	5.77258	5.6711	5.52235	5.84827	5.59331	5.74037	5.62909	5.73593	5.51639	5.66027	5.53559	5.80221	5.44205	6.04573	5.61835	6.18529	6.066	5.35898	-0.00474412	0.975858	-0.0689161	0.702864	0.162455	0.34416	ENSG00000003147	ICA1	islet cell autoantigen 1 [Source:HGNC Symbol;Acc:HGNC:5343]
	5.63237	5.96686	5.52341	5.67506	4.987	5.77764	5.8686	5.73439	6.12578	5.32799	5.50781	6.00629	4.81757	6.17008	5.62088	6.46593	5.63818	6.37554	5.91705	5.22886	5.57005	5.94155	5.64498	5.88071	5.98386	5.10753	5.92631	5.99391	5.10833	5.92424	5.94979	5.7	6.02342	0.218084	0.340197	0.0367744	0.889501	0.194067	0.443102	ENSG00000003249	DBNDD1	dysbindin domain containing 1 [Source:HGNC Symbol;Acc:HGNC:28455]
	9.06954	9.15487	8.59693	8.61543	8.62716	8.89306	8.73527	8.64113	9.00951	8.58941	9.12283	8.8716	8.61476	8.59157	8.47715	8.70265	8.73752	8.7189	8.97637	8.70649	9.08631	8.78292	8.70454	8.15265	8.97353	8.50809	8.79339	8.95551	8.86536	8.84438	8.77254	8.74715	9.03996	-0.0462896	0.667238	-0.0803369	0.517874	0.0576941	0.626874	ENSG00000003393	ALS2	alsin Rho guanine nucleotide exchange factor ALS2 [Source:HGNC Symbol;Acc:HGNC:443]
	9.93248	10.0308	9.568	9.58871	10.4126	9.77804	9.85793	9.87478	9.67003	9.76205	9.77693	9.86733	9.69832	9.83415	10.1095	9.65893	9.82635	9.83724	9.58078	9.80736	9.65575	9.79694	9.52487	9.63767	9.70056	9.83208	9.89691	9.88215	9.66879	9.77447	9.70124	9.74456	9.7724	-0.0622569	0.469056	-0.17543	0.0774516	-0.0893346	0.346795	ENSG00000003400	CASP10	caspase 10 [Source:HGNC Symbol;Acc:HGNC:1500]
	13.4332	13.1744	13.5584	14.0076	13.4451	13.6626	13.6604	13.6826	13.9416	13.8527	13.7708	13.7484	13.7639	13.7983	13.5582	13.8215	13.6824	13.6431	13.8206	13.8142	13.5533	12.6852	13.6459	13.5371	13.8746	13.5144	13.732	12.9912	13.7305	13.6703	13.8245	13.9163	13.7305	0.0830036	0.480808	-0.151028	0.266638	0.0193757	0.881291	ENSG00000003402	CFLAR	CASP8 and FADD like apoptosis regulator [Source:HGNC Symbol;Acc:HGNC:1876]
	5.4539	5.50786	6.0496	5.89662	6.32687	5.6163	6.75155	6.57659	6.03715	4.66953	5.57083	5.09823	5.79296	5.54644	5.62088	5.86892	6.15925	6.96777	5.87158	6.13965	5.77203	5.85127	6.60342	6.4653	5.07121	4.29958	5.34371	5.69416	5.55469	6.21991	6.44221	6.39878	5.86734	-0.0664924	0.841298	-0.159262	0.678036	-0.0200169	0.956435	ENSG00000003436	TFPI	tissue factor pathway inhibitor [Source:HGNC Symbol;Acc:HGNC:11760]
	7.40019	7.91178	7.83215	7.71174	7.6043	7.95524	7.71219	7.83305	7.27042	8.04776	7.76737	7.81425	7.77632	7.64662	6.59825	6.80686	7.93966	7.06943	7.88241	7.62695	7.70396	7.80653	7.85776	6.37823	7.97024	7.95457	7.78962	7.84945	8.1693	7.46846	7.71004	7.78002	7.71344	-0.203801	0.269253	-0.0521227	0.806173	0.0531762	0.793319	ENSG00000003509	NDUFAF7	NADH:ubiquinone oxidoreductase complex assembly factor 7 [Source:HGNC Symbol;Acc:HGNC:28816]
	11.2627	11.2792	11.1885	11.2159	11.0907	11.3246	11.2839	11.2906	11.4657	11.4454	11.2955	11.234	11.2724	11.3869	11.2252	11.3212	11.2732	11.1828	11.3429	11.533	11.2604	10.9724	11.2354	11.0845	11.4425	11.3925	11.1846	11.0685	11.4217	11.2669	11.3193	11.2872	11.3449	0.0214742	0.729928	-0.0489038	0.495922	-0.0147775	0.829545	ENSG00000003756	RBM5	RNA binding motif protein 5 [Source:HGNC Symbol;Acc:HGNC:9902]
	3.04402	3.04402	3.04402	3.86791	3.04402	3.49381	3.81927	3.51982	3.04402	3.76681	3.74187	3.04402	3.04402	3.04402	3.52404	3.04402	3.04402	3.04402	3.71907	3.04402	3.04402	3.47203	3.04402	3.04402	3.04402	3.04402	3.04402	3.64737	3.04402	3.04402	3.04402	3.59698	3.04402	-0.852169	0.484294	-1.9067	0.1845	-1.01967	0.452856	ENSG00000003987	MTMR7	myotubularin related protein 7 [Source:HGNC Symbol;Acc:HGNC:7454]
	8.82757	8.40065	8.58405	8.9254	8.46721	8.77554	8.69336	8.72689	9.35033	8.47831	8.98393	8.73044	8.93597	9.03473	9.47791	9.55645	8.84322	9.60571	9.06575	8.83661	8.91677	8.68631	8.7478	10.0484	8.98992	8.48147	8.61051	8.48708	8.02175	8.71408	8.94365	9.0066	9.0879	0.405223	0.0215567	0.344868	0.0901328	-0.0146754	0.939972	ENSG00000004059	ARF5	ADP ribosylation factor 5 [Source:HGNC Symbol;Acc:HGNC:658]
	8.72325	8.64351	8.89962	8.6752	8.33547	8.60927	8.41942	8.40713	9.21008	8.43928	8.43419	8.37594	8.99244	8.84573	8.74854	9.14394	8.5945	8.58506	8.64294	8.2607	8.5166	8.77331	8.95268	9.07502	8.79841	8.75978	8.56443	8.78881	9.10053	8.82647	8.32986	8.57216	8.77606	0.0276633	0.82303	0.170861	0.230116	0.0693999	0.611002	ENSG00000004139	SARM1	sterile alpha and TIR motif containing 1 [Source:HGNC Symbol;Acc:HGNC:17074]
	7.9611	7.83784	8.09105	8.00382	8.18569	7.88784	7.81489	8.04095	8.43993	7.8634	8.05071	8.10333	8.02538	8.09158	9.01076	8.81348	8.18694	8.67136	8.15817	8.13847	8.00694	8.17504	8.27755	9.27734	8.15619	7.81527	8.12434	7.99329	7.79808	7.97755	8.1162	8.17884	8.22794	0.3648	0.022767	0.36934	0.0454727	0.0446195	0.801375	ENSG00000004142	POLDIP2	DNA polymerase delta interacting protein 2 [Source:HGNC Symbol;Acc:HGNC:23781]
	9.73837	9.00717	8.89701	8.68169	9.49486	9.56672	9.25647	9.19644	10.3044	8.97007	8.81136	8.6983	8.98008	8.94768	10.5384	10.3659	8.85024	10.4332	9.27081	9.30258	8.93054	8.53519	8.80693	10.9129	9.0115	8.74707	9.00479	9.28499	8.96869	9.37454	9.31039	9.36974	9.43278	0.217584	0.444884	0.0582806	0.859347	-0.131842	0.674641	ENSG00000004399	PLXND1	plexin D1 [Source:HGNC Symbol;Acc:HGNC:9107]
	10.0036	9.91261	9.97813	9.97024	9.99103	9.98321	9.95568	9.84527	9.89476	9.94799	10.099	9.97703	9.98626	10.0066	10.2351	9.9666	9.93255	9.92361	9.97146	10.068	10.012	10.1801	9.97801	10.0496	9.93592	10.0141	9.97293	10.1123	9.88738	9.98926	10.0662	9.90821	9.93295	0.0720605	0.108948	0.0841103	0.103608	0.0370069	0.45772	ENSG00000004455	AK2	adenylate kinase 2 [Source:HGNC Symbol;Acc:HGNC:362]
	8.77021	8.93543	8.74322	8.63897	9.62217	8.55137	8.76254	8.67987	8.12721	8.47831	8.78907	8.70551	8.68879	8.34568	9.18536	8.23264	8.56922	8.21678	8.68224	8.6517	8.65164	8.46523	8.67123	8.75365	9.09471	8.48913	8.72802	8.52486	9.01399	8.87607	8.56607	8.52487	8.89715	-0.152496	0.293435	-0.0805589	0.630321	-0.0376169	0.81411	ENSG00000004468	CD38	CD38 molecule [Source:HGNC Symbol;Acc:HGNC:1667]
	8.0089	8.18834	7.53644	7.74314	7.99139	8.01963	7.88116	7.95925	8.13249	7.85683	7.51871	7.69614	7.71044	7.7366	8.36057	8.02982	7.53156	8.5257	7.54097	7.93928	7.66324	7.95864	7.46659	8.53501	7.46715	7.48822	7.86003	7.91662	7.25918	7.69096	7.73222	7.57221	7.60648	-0.044216	0.770055	-0.128315	0.462685	-0.284367	0.090195	ENSG00000004478	FKBP4	FKBP prolyl isomerase 4 [Source:HGNC Symbol;Acc:HGNC:3720]
	8.98183	9.18498	8.89441	8.86109	8.89619	8.84821	8.86677	8.67669	8.8774	8.80256	8.8082	8.75841	9.13581	9.03746	9.07627	8.86013	8.67964	8.92751	8.80599	8.88173	8.83492	9.06493	8.7478	8.91818	8.73497	8.92122	8.93409	9.22978	9.08999	8.93743	8.95938	8.88458	8.79747	0.0103029	0.887531	-0.018108	0.829238	0.0924515	0.249951	ENSG00000004487	KDM1A	lysine demethylase 1A [Source:HGNC Symbol;Acc:HGNC:29079]
	9.96782	9.8903	9.82914	9.78529	9.95362	9.94231	10.0327	9.88033	10.2855	10.0905	9.61801	9.50417	9.96604	10.049	10.1846	10.1086	9.89575	10.0064	10.1802	10.3205	9.73832	9.5091	9.9146	9.99018	10.0101	10.0815	9.90063	9.83206	10.0393	10.0399	9.9717	10.1234	9.86363	0.0311788	0.735235	-0.0873289	0.412232	-0.00226653	0.982229	ENSG00000004534	RBM6	RNA binding motif protein 6 [Source:HGNC Symbol;Acc:HGNC:9903]
	7.84881	7.41322	7.67068	8.0447	6.44448	6.65367	7.32925	7.25496	8.42279	7.3948	7.79962	6.94228	7.63351	7.85876	8.07994	8.05679	7.30484	8.24304	7.24917	7.98139	7.21067	6.48534	7.3957	8.38443	8.24998	7.56276	7.25131	6.92269	8.08684	7.3428	7.35723	7.64487	7.89479	0.230481	0.350927	0.140174	0.623131	-0.00965106	0.971797	ENSG00000004660	CAMKK1	calcium/calmodulin dependent protein kinase kinase 1 [Source:HGNC Symbol;Acc:HGNC:1469]
	8.56178	8.98891	8.83038	8.63897	9.04327	8.96484	8.978	8.90369	7.959	8.62848	8.75661	8.94038	8.59463	8.52716	7.98333	7.5012	8.76375	8.36363	8.56799	8.58699	8.65993	8.85078	8.6022	7.66745	8.55197	8.56351	8.60597	8.8358	8.97634	8.41173	8.3728	8.28484	8.45664	-0.282808	0.080679	-0.264901	0.156313	-0.20453	0.251961	ENSG00000004700	RECQL	RecQ like helicase [Source:HGNC Symbol;Acc:HGNC:9948]
	8.50738	9.07304	8.71098	8.62219	8.77431	8.89796	8.92346	8.78431	8.05115	8.75038	8.78263	9.07993	8.50688	8.30104	7.36957	7.01443	8.82554	7.81719	8.49262	8.43089	8.61372	9.14166	8.55021	7.11952	8.4725	8.80647	8.65955	8.9829	8.96869	8.39724	8.56196	8.18494	8.62347	-0.364258	0.0963918	-0.173415	0.492565	-0.0855364	0.722955	ENSG00000004766	VPS50	VPS50 subunit of EARP/GARPII complex [Source:HGNC Symbol;Acc:HGNC:25956]
	3.04402	3.04402	3.50802	3.86791	3.04402	3.04402	3.04402	3.04402	3.04402	3.04402	3.04402	3.04402	3.93639	3.04402	3.71981	3.82298	3.04402	3.7157	3.52351	3.04402	3.04402	3.47203	3.04402	3.6952	3.04402	3.04402	3.04402	3.64737	3.04402	3.5759	3.04402	3.59698	3.52771	1.4444	0.190658	0.28163	0.836814	0.928017	0.46118	ENSG00000004776	HSPB6	heat shock protein family B (small) member 6 [Source:HGNC Symbol;Acc:HGNC:26511]
	6.71848	6.14964	6.12376	5.87368	5.51977	5.43326	5.52086	5.29286	7.00768	5.70555	5.74409	5.46104	5.82155	6.47616	6.99398	7.01443	5.21058	6.71485	6.35521	6.20277	5.86289	5.0982	6.04955	7.21418	6.00588	5.62419	6.01261	5.65166	6.6001	6.07987	5.56818	5.83303	5.95866	0.345775	0.273855	0.116486	0.749845	-0.0696071	0.842773	ENSG00000004777	ARHGAP33	Rho GTPase activating protein 33 [Source:HGNC Symbol;Acc:HGNC:23085]
	6.54086	6.42542	6.52895	6.48278	6.41186	6.37079	6.46097	6.23533	6.46728	6.38064	6.5468	6.62854	6.5025	6.49226	6.85089	6.40375	6.50281	6.51245	6.53916	6.64142	6.71515	6.91292	6.84957	6.69843	6.40293	6.5644	6.54116	6.73616	6.33799	6.1042	6.62825	6.44051	6.47122	0.164173	0.107865	0.322355	0.00490088	0.0683113	0.551294	ENSG00000004779	NDUFAB1	NADH:ubiquinone oxidoreductase subunit AB1 [Source:HGNC Symbol;Acc:HGNC:7694]
	8.16708	8.03395	8.35664	8.74194	8.51747	7.38565	9.1857	9.17852	8.31544	7.49138	7.673	7.56745	7.28661	8.71237	8.27296	7.76941	7.91978	8.02325	7.85399	7.96349	6.97762	7.04716	8.11079	7.60539	7.40317	7.01167	7.81348	7.67418	7.93011	8.9474	8.29058	8.10999	8.00412	-0.525344	0.0201936	-1.10506	2.55977e-05	-0.299341	0.229586	ENSG00000004799	PDK4	pyruvate dehydrogenase kinase 4 [Source:HGNC Symbol;Acc:HGNC:8812]
	4.57894	4.80343	4.39239	5.2739	4.78286	5.04548	4.80112	4.78715	5.21765	3.92479	4.47897	4.72182	4.93342	5.69573	4.63299	4.46138	4.71167	5.06968	4.63138	4.35234	4.50961	4.57806	5.32865	5.0151	4.53156	4.21137	4.25309	4.72007	5.22137	4.57573	5.22273	4.78218	4.96148	0.0293345	0.925263	-0.121786	0.736971	0.0758109	0.826489	ENSG00000004809	SLC22A16	solute carrier family 22 member 16 [Source:HGNC Symbol;Acc:HGNC:20302]
	4.64107	4.19615	4.39239	3.71971	4.12197	4.28296	5.05076	4.35076	4.34489	4.17004	4.32032	3.76084	4.06923	4.32433	4.85225	4.91934	4.56626	5.02738	4.36033	4.26083	4.50961	4.15307	4.52766	5.48826	4.66075	3.8804	4.36135	4.22618	5.04787	4.31293	4.18138	4.85086	4.10648	0.28015	0.480056	0.574918	0.198382	0.213481	0.628162	ENSG00000004838	ZMYND10	zinc finger MYND-type containing 10 [Source:HGNC Symbol;Acc:HGNC:19412]
	3.87252	3.86923	3.50802	3.52397	3.73512	3.49381	3.6795	3.71392	3.04402	3.92479	3.74187	4.161	3.04402	3.04402	4.19452	3.82298	3.04402	4.09244	3.86714	3.9168	3.80006	3.47203	3.55793	4.15391	3.04402	3.04402	3.99112	3.4722	3.61984	3.5759	3.93384	3.82138	3.52771	0.650258	0.27437	-0.0980612	0.893369	0.171571	0.803824	ENSG00000004846	ABCB5	ATP binding cassette subfamily B member 5 [Source:HGNC Symbol;Acc:HGNC:46]
	7.36792	7.43656	7.41047	7.23408	7.6878	7.33587	7.61963	7.46961	7.1079	7.52495	7.05599	7.25952	7.39322	7.11711	6.92971	6.8845	7.48719	7.1735	7.40639	7.43234	7.31963	7.23455	7.47521	6.69843	7.30151	7.49585	7.28588	7.26342	7.54347	7.42142	7.37615	7.40441	7.37342	-0.222603	0.0358608	-0.172738	0.156295	-0.0529256	0.650164	ENSG00000004864	SLC25A13	solute carrier family 25 member 13 [Source:HGNC Symbol;Acc:HGNC:10983]
	6.17792	5.73093	6.24478	5.67506	6.36148	6.31268	6.33459	6.35309	6.48403	5.9266	6.10084	5.74628	6.2966	6.06576	6.16513	6.22318	6.18195	6.46827	6.14368	6.33989	6.24507	6.13697	6.5221	6.34798	6.02757	5.73402	5.73571	5.9598	5.7137	6.30609	6.46017	6.48104	6.27388	-0.000475397	0.997524	0.00357646	0.983781	-0.0244578	0.88581	ENSG00000004866	ST7	suppression of tumorigenicity 7 [Source:HGNC Symbol;Acc:HGNC:11351]
	9.9489	10.1376	10.0254	10.0799	10.5516	10.198	10.066	10.0538	9.33896	10.0522	10.1635	10.3291	10.0123	9.95569	9.99952	9.57986	9.76275	10.0178	9.84158	10.4112	10.1684	10.2819	10.1717	9.77064	9.87691	9.66651	9.9318	9.90325	9.90352	9.75567	9.97325	10.0147	9.84172	-0.0450535	0.692015	-0.0651394	0.619787	-0.168753	0.178908	ENSG00000004897	CDC27	cell division cycle 27 [Source:HGNC Symbol;Acc:HGNC:1728]
	12.3749	12.5805	12.6932	12.6854	12.1387	10.2284	12.193	12.638	11.544	11.5845	12.5142	12.6556	12.3659	11.7575	11.6642	11.7531	11.9243	13.4975	11.1631	12.9185	12.5285	12.6929	12.7345	12.7715	10.9266	10.6051	13.0078	12.436	9.90552	11.6444	13.1121	13.4856	10.6663	0.165742	0.642375	0.0675092	0.869882	0.264358	0.50148	ENSG00000004939	SLC4A1	solute carrier family 4 member 1 (Diego blood group) [Source:HGNC Symbol;Acc:HGNC:11027]
	6.84147	6.91139	6.73076	6.97251	7.36305	7.07466	6.91683	7.22024	6.54914	6.69438	7.02349	7.29824	6.89575	6.86965	7.12405	6.89954	6.99791	6.88089	6.8481	6.96419	6.64963	7.17721	6.84957	6.83502	6.93315	6.62162	6.68682	7.04817	6.26411	6.90972	6.84816	6.87925	7.07509	0.0440521	0.710606	-0.0983479	0.474518	-0.116014	0.382629	ENSG00000004961	HCCS	holocytochrome c synthase [Source:HGNC Symbol;Acc:HGNC:4837]
	7.75844	7.40536	7.48181	7.41675	7.58265	7.16712	7.20717	7.24636	8.36564	7.46568	7.16918	7.13664	7.093	7.69577	8.36461	8.40516	7.46905	8.38737	7.36666	7.43234	7.41108	7.22751	7.40476	8.78474	7.54333	7.39334	7.70712	7.41997	7.59415	7.82703	7.60178	7.35109	7.31512	0.21141	0.33341	0.208994	0.407098	0.00392213	0.987046	ENSG00000004975	DVL2	dishevelled segment polarity protein 2 [Source:HGNC Symbol;Acc:HGNC:3086]
	3.87252	3.86923	3.84098	3.86791	3.04402	3.81696	3.81927	3.71392	3.04402	3.04402	3.53986	3.76084	3.77642	3.5415	3.86803	4.46138	3.78713	3.7157	3.71907	3.76018	3.96489	3.78007	3.92509	4.31586	3.04402	4.00548	3.04402	3.4722	3.04402	3.04402	3.56314	3.04402	3.72493	0.461136	0.41215	0.851141	0.163337	-1.60064	0.0694525	ENSG00000005001	PRSS22	serine protease 22 [Source:HGNC Symbol;Acc:HGNC:14368]
	10.6702	10.1305	10.3758	10.4071	10.3121	10.443	10.2877	10.2499	11.2526	10.1641	10.4295	9.95605	10.4124	10.5133	11.3088	11.3548	10.0695	11.3051	10.5199	10.6338	10.3407	9.5519	10.3043	11.8211	10.4181	9.97515	10.5268	10.1675	10.2668	10.4403	10.4559	10.5572	10.7241	0.268373	0.216506	0.133315	0.594954	-0.00867818	0.971083	ENSG00000005007	UPF1	UPF1 RNA helicase and ATPase [Source:HGNC Symbol;Acc:HGNC:9962]
	9.92004	10.0722	10.8912	11.3492	10.8083	10.7113	10.955	10.9973	9.67003	10.8658	10.5947	10.5838	10.8254	10.8439	10.5195	10.1498	10.7053	10.6291	10.642	11.0003	10.1943	9.66409	10.5562	10.1386	10.5052	10.1003	10.322	10.0648	10.4956	10.9694	10.8803	11.039	10.668	-0.0438952	0.796845	-0.492438	0.0124547	-0.0377781	0.840687	ENSG00000005020	SKAP2	src kinase associated phosphoprotein 2 [Source:HGNC Symbol;Acc:HGNC:15687]
	8.98978	8.63346	8.61605	8.57067	8.69256	9.00171	8.84652	8.95986	8.92076	8.79227	8.91206	8.88435	8.81593	8.91843	9.47791	9.27308	8.81124	9.50629	8.82952	8.99754	8.97774	9.02092	8.62171	9.75503	8.87103	8.63079	8.71964	8.81484	8.27237	8.66655	8.67681	8.63139	8.93074	0.265161	0.0412235	0.2325	0.120757	-0.129024	0.370054	ENSG00000005022	SLC25A5	solute carrier family 25 member 5 [Source:HGNC Symbol;Acc:HGNC:10991]
	8.91932	9.15721	8.81942	8.68169	8.92224	8.7102	8.77867	8.7238	8.75267	9.04128	8.75002	8.78925	8.86381	9.1322	8.92033	8.50151	8.68357	8.75887	8.63295	8.7558	8.91331	9.28218	8.86374	8.95094	8.63077	9.06384	8.74877	9.02608	8.98014	8.89681	8.44611	8.41505	8.83344	-0.0718024	0.454389	0.111729	0.310846	-0.0782258	0.460852	ENSG00000005059	MCUB	mitochondrial calcium uniporter dominant negative subunit beta [Source:HGNC Symbol;Acc:HGNC:26076]
	6.66615	6.07133	7.04603	7.12367	6.63997	6.71081	6.47434	6.6307	7.04187	6.75245	6.46815	6.58201	6.88247	6.52392	7.3287	7.2317	7.01053	6.89205	7.01194	7.17636	6.76238	6.59939	7.03631	7.21418	6.82713	7.03285	6.85017	6.42563	6.21261	6.501	6.51272	7.06326	6.85849	0.223937	0.145882	0.20992	0.235957	-0.101727	0.555159	ENSG00000005075	POLR2J	RNA polymerase II subunit J [Source:HGNC Symbol;Acc:HGNC:9197]
	7.72064	7.62432	7.31209	7.38522	7.6878	7.48684	7.35821	7.40928	7.01916	7.40385	7.21782	7.39071	7.48372	7.27353	7.7924	7.54952	7.18761	7.4841	7.45267	7.4496	7.33008	7.46154	7.41375	7.9023	7.30151	7.23812	7.54553	7.65856	7.45847	7.31217	7.35723	7.38332	7.51331	-0.0166666	0.872641	0.00900235	0.939909	0.0161281	0.888506	ENSG00000005100	DHX33	DEAH-box helicase 33 [Source:HGNC Symbol;Acc:HGNC:16718]
	4.20063	4.28334	5.24551	6.00594	4.46588	5.00725	4.28652	4.35076	4.57869	4.85511	4.90533	4.72182	5.46847	6.4434	5.27417	4.7125	4.84112	4.89124	4.94676	5.04927	4.66702	4.84576	5.44255	5.40016	4.66075	4.71464	4.36135	5.19346	5.92227	5.02439	4.68511	4.91588	5.05139	0.625837	0.0991014	0.241061	0.584223	0.4076	0.332974	ENSG00000005102	MEOX1	mesenchyme homeobox 1 [Source:HGNC Symbol;Acc:HGNC:7013]
	4.95794	5.12431	3.84098	5.08029	4.39011	4.48164	4.7541	4.93379	4.04108	4.91115	4.40261	4.43764	3.77642	4.23457	4.09869	4.25482	5.1639	5.02738	4.94676	4.58726	4.93006	4.67421	4.05638	3.6952	4.66075	4.87693	5.03758	4.52731	4.69192	4.31293	5.22273	5.19855	4.91399	-0.294547	0.424316	-0.31394	0.460495	0.291153	0.46326	ENSG00000005108	THSD7A	thrombospondin type 1 domain containing 7A [Source:HGNC Symbol;Acc:HGNC:22207]
	9.1066	8.96242	8.98787	8.70418	9.18153	8.86331	8.86928	8.7754	8.86477	8.81954	8.81452	8.7269	8.80196	9.03746	9.35131	9.17194	8.68357	9.05398	8.76082	8.79002	8.69667	8.97132	8.86701	9.44061	8.53344	8.89266	8.87114	9.11066	8.99528	8.89681	8.89866	8.71381	8.88005	0.0155347	0.879263	0.0107396	0.927437	-0.00560362	0.960438	ENSG00000005156	LIG3	DNA ligase 3 [Source:HGNC Symbol;Acc:HGNC:6600]
	8.49252	8.77112	8.87338	8.98957	9.00585	9.32085	9.15721	9.19867	8.37903	9.22326	8.98393	8.98249	8.75558	8.71917	7.78034	7.71115	9.00904	8.03331	8.91447	8.97986	8.93397	8.74898	8.80352	7.32628	9.0537	8.95753	8.89367	8.93624	9.22775	8.83725	8.87231	8.88458	8.71952	-0.316939	0.0954009	-0.245841	0.262359	-0.0553908	0.791293	ENSG00000005175	RPAP3	RNA polymerase II associated protein 3 [Source:HGNC Symbol;Acc:HGNC:26151]
	6.88785	6.75884	7.25618	7.15208	7.36305	7.15896	7.46855	7.41697	6.82324	7.68939	7.11884	6.99044	6.84187	7.27353	6.58436	6.29363	7.4414	7.29589	6.94864	7.53294	6.92332	7.12508	7.04793	6.07926	6.97786	7.33496	6.98274	6.52148	7.52268	6.48268	7.51061	7.4659	6.9491	-0.166819	0.378277	-0.297151	0.174838	-0.122152	0.558973	ENSG00000005187	ACSM3	acyl-CoA synthetase medium chain family member 3 [Source:HGNC Symbol;Acc:HGNC:10522]
	4.86122	4.95111	4.5841	4.63278	4.60332	4.48164	4.70516	4.67849	4.64685	4.85511	4.79831	4.95061	4.18458	4.74615	5.20014	4.7125	4.84112	5.26258	4.89955	4.84007	4.98787	4.80511	4.85566	4.69068	4.53156	4.92656	5.24942	4.57862	4.69192	3.95526	4.75072	5.03657	4.7032	0.326749	0.155034	0.18552	0.483871	0.0910276	0.727996	ENSG00000005189	REXO5	RNA exonuclease 5 [Source:HGNC Symbol;Acc:HGNC:24661]
	7.22204	7.25592	7.05543	6.71714	7.36305	7.0216	6.84686	7.02274	7.44217	6.93888	7.04524	7.03704	7.22493	7.08578	7.66698	7.10792	6.85117	7.59032	7.03244	7.1235	7.04272	7.40026	7.19103	7.68556	7.01049	7.22898	7.0514	7.38873	6.58002	6.90972	7.18547	7.16576	7.21842	0.108935	0.410763	0.200244	0.18721	-0.00677388	0.963292	ENSG00000005194	CIAPIN1	cytokine induced apoptosis inhibitor 1 [Source:HGNC Symbol;Acc:HGNC:28050]
	8.51475	7.96617	7.25618	7.35298	7.26667	7.3716	7.3438	7.31376	8.81966	7.44828	7.46337	7.23976	7.39322	7.86491	8.77003	8.81743	7.37475	8.67779	7.77128	7.71519	7.80473	7.39399	7.51755	9.44061	7.84352	7.75935	7.48736	7.7449	7.86561	7.85559	7.47596	7.73081	7.71987	0.271181	0.322647	0.406039	0.199121	-0.082597	0.785068	ENSG00000005206	SPPL2B	signal peptide peptidase like 2B [Source:HGNC Symbol;Acc:HGNC:30627]
	9.75558	9.49141	9.8919	10.0082	9.14511	9.246	9.58604	9.72387	10.3972	9.33137	9.56089	9.56878	9.81248	9.71337	10.0568	10.3699	9.71746	10.6948	9.73664	9.93362	9.71065	9.03908	10.1597	10.5751	9.85023	9.18892	9.73794	9.21208	9.20188	9.59362	10.0677	10.1976	9.73327	0.261929	0.169315	0.148818	0.498854	0.0164223	0.937725	ENSG00000005238	ATOSB	atos homolog B [Source:HGNC Symbol;Acc:HGNC:25666]
	4.91052	3.52475	4.52382	3.04402	4.12197	3.81696	4.70516	4.18482	4.04108	4.05604	4.32032	4.161	4.46629	4.40685	5.12166	4.46138	4.71167	4.56246	4.94676	4.04694	4.86944	4.62714	4.73517	4.388	4.72031	3.8804	4.25309	4.57862	4.30011	3.5759	3.93384	4.36063	4.44606	0.75824	0.0596567	0.77437	0.0907093	0.0696598	0.880774	ENSG00000005243	COPZ2	COPI coat complex subunit zeta 2 [Source:HGNC Symbol;Acc:HGNC:19356]
	7.85464	7.72245	9.78197	9.46439	8.89619	9.1091	10.1917	10.286	8.54662	8.03035	8.07198	7.47759	9.32846	8.35007	8.26434	8.89415	9.67071	10.3531	9.10724	8.97094	8.10743	8.13052	9.7943	8.92834	8.57026	6.81776	8.03927	8.49296	7.89014	9.65375	9.73453	9.9571	9.00622	-0.190507	0.61182	-0.617661	0.154403	-0.0902707	0.827268	ENSG00000005249	PRKAR2B	protein kinase cAMP-dependent type II regulatory subunit beta [Source:HGNC Symbol;Acc:HGNC:9392]
	10.4056	10.4418	10.1254	10.6857	10.3627	10.2687	10.2007	10.2776	10.5211	10.5733	10.4761	10.568	10.4476	10.8731	10.2537	10.4044	10.2447	10.2609	10.4907	10.3438	10.4923	10.238	10.2886	10.1955	10.5232	10.3092	10.3109	10.1939	10.5115	10.4415	10.1686	10.2126	10.4333	0.0532913	0.519405	-0.0500782	0.600123	-0.0664255	0.467161	ENSG00000005302	MSL3	MSL complex subunit 3 [Source:HGNC Symbol;Acc:HGNC:7370]
	12.4539	12.1455	12.4902	12.7499	12.2992	12.7057	12.5116	12.5346	13.0209	12.421	12.4706	12.2864	12.4212	12.67	13.1166	13.1291	12.2072	12.8733	12.7249	12.6414	12.1366	11.571	12.2993	13.2973	12.5622	11.8634	12.4992	12.1931	12.1693	12.5402	12.6668	12.893	12.6894	0.134071	0.411125	-0.152981	0.416729	-0.0103966	0.953883	ENSG00000005339	CREBBP	CREB binding protein [Source:HGNC Symbol;Acc:HGNC:2348]
	8.59694	8.23338	7.77086	7.32	7.40481	7.68718	8.52515	8.11825	8.64965	7.03543	7.63774	7.23976	8.0011	7.6819	8.9367	9.23524	8.52608	9.33792	7.86543	7.67908	7.86341	7.25548	8.0487	9.33384	8.20384	7.35188	7.67275	7.5667	8.2153	7.99049	8.25532	8.18494	7.92291	0.377983	0.182756	0.167447	0.609326	-0.0436246	0.88924	ENSG00000005379	TSPOAP1	TSPO associated protein 1 [Source:HGNC Symbol;Acc:HGNC:16831]
	5.35494	5.12431	5.63061	5.37768	5.9698	5.48813	5.84796	5.78377	5.41157	5.87456	5.00384	5.2719	5.46847	5.5145	6.29077	5.39138	5.53438	6.22393	5.1981	5.85417	5.37525	4.67421	5.1597	6.87779	5.71527	5.70738	5.09389	4.8464	5.92227	4.85195	6.24887	6.16937	5.57974	0.0396624	0.897582	0.220124	0.533389	0.0374329	0.91248	ENSG00000005381	MPO	myeloperoxidase [Source:HGNC Symbol;Acc:HGNC:7218]
	7.30963	8.12282	7.54312	7.36111	7.89518	7.6758	7.60159	7.68202	6.74224	8.01863	7.72096	7.84722	7.30659	6.91794	6.48313	6.33871	7.54893	6.77639	7.13072	7.37927	7.49705	8.07287	7.56676	6.02261	7.26595	7.81527	7.724	7.92968	7.87383	7.54944	7.31862	7.19028	7.6134	-0.459942	0.0395268	-0.15681	0.541858	-0.021006	0.9318	ENSG00000005436	GCFC2	GC-rich sequence DNA-binding factor 2 [Source:HGNC Symbol;Acc:HGNC:1317]
	5.97591	5.50786	5.49523	5.53452	5.24215	5.59162	5.76218	5.7593	6.03715	5.54684	5.37218	5.42529	5.76376	5.66715	6.48313	6.1234	5.42196	6.2416	5.40866	5.62487	5.67477	5.88809	5.87531	6.84583	5.66027	5.68021	5.80221	5.71493	5.6365	6.17477	5.69725	5.62831	5.55033	0.197829	0.355239	0.468967	0.0534995	0.127222	0.592299	ENSG00000005448	WDR54	WD repeat domain 54 [Source:HGNC Symbol;Acc:HGNC:25770]
	6.58387	7.06929	7.22322	6.48278	6.90812	6.97582	7.02029	6.6039	6.24903	6.66443	6.82398	6.8008	6.81415	6.28583	5.89694	5.80544	6.79384	6.09358	6.67611	6.68599	6.6157	6.76475	6.95219	5.57095	6.55882	6.88924	6.66941	6.79472	6.95179	6.83969	6.62825	6.44051	6.78654	-0.343952	0.0625138	-0.219678	0.300631	-0.0818142	0.686671	ENSG00000005469	CROT	carnitine O-octanoyltransferase [Source:HGNC Symbol;Acc:HGNC:2366]
	6.52624	6.80753	6.35622	6.29043	6.11963	6.73304	6.76246	6.52035	6.46728	6.38064	6.12167	6.73154	6.05542	6.55488	5.41084	6.5255	6.89271	6.13208	6.88241	6.37674	6.22259	7.16988	5.70628	5.6234	6.64475	6.32661	6.40016	7.08766	6.4082	6.53697	6.65961	6.4198	6.64441	-0.102566	0.622699	-0.148038	0.538365	0.125176	0.5848	ENSG00000005471	ABCB4	ATP binding cassette subfamily B member 4 [Source:HGNC Symbol;Acc:HGNC:45]
	11.9128	11.9847	12.1578	12.4074	12.3637	12.2979	12.2323	12.2568	11.6388	12.1107	12.0365	12.0868	11.9326	12.1897	12.0388	11.8554	12.0214	11.7526	12.2131	12.1583	11.856	11.6391	11.9395	11.6805	12.0655	11.6979	12.0929	12.1139	12.0922	12.1564	12.263	12.2916	12.133	-0.118017	0.154405	-0.332952	0.0005057	0.0124813	0.891285	ENSG00000005483	KMT2E	lysine methyltransferase 2E (inactive) [Source:HGNC Symbol;Acc:HGNC:18541]
	8.47372	8.14184	8.58081	8.36017	8.12212	8.27453	8.0052	8.07042	8.49016	8.05351	8.35832	8.03632	8.50688	8.44339	8.97156	8.80556	8.29885	8.61886	8.21289	8.30398	8.28955	8.23584	8.65995	9.24925	8.38426	7.98739	8.40624	8.11264	8.11486	8.24371	8.14402	8.25617	8.58881	0.220745	0.110767	0.271113	0.0891056	0.0057678	0.969969	ENSG00000005486	RHBDD2	rhomboid domain containing 2 [Source:HGNC Symbol;Acc:HGNC:23082]
	5.1316	5.50786	4.74802	4.90113	5.03321	4.48164	5.08794	4.73406	5.48186	5.0162	5.47517	4.95061	4.75524	5.14455	5.6484	5.25223	5.06516	5.46198	4.56956	5.59331	4.80567	5.19274	4.79692	6.1158	4.53156	5.33877	5.29741	5.33728	4.60609	5.31201	4.87208	4.63173	5.28859	0.308147	0.272415	0.327244	0.308938	0.0804609	0.797887	ENSG00000005513	SOX8	SRY-box transcription factor 8 [Source:HGNC Symbol;Acc:HGNC:11203]
	9.10416	9.38174	9.02886	8.91717	9.31207	9.10275	9.21166	9.0114	8.59715	8.91742	9.0497	9.12359	8.85706	8.9006	8.6821	8.39463	8.93513	8.6519	8.87827	8.58699	9.08323	9.11146	8.79323	8.36211	8.64465	8.90701	9.15222	9.32011	9.39117	8.90707	8.79376	8.53922	8.89147	-0.261054	0.0299984	-0.242775	0.0802912	-0.0487329	0.712927	ENSG00000005700	IBTK	inhibitor of Bruton tyrosine kinase [Source:HGNC Symbol;Acc:HGNC:17853]
	8.35549	8.94899	8.73741	8.53526	9.17913	9.03322	9.01249	8.95197	7.92895	8.95171	8.8082	9.00602	8.80196	8.5464	7.74353	7.79367	8.74506	7.79959	8.63295	8.64049	8.92023	9.25135	8.76193	7.2633	8.8562	9.31697	8.93046	9.25765	9.38544	8.81925	8.79726	8.60889	8.79139	-0.29918	0.145716	0.0539053	0.820069	0.165558	0.464334	ENSG00000005801	ZNF195	zinc finger protein 195 [Source:HGNC Symbol;Acc:HGNC:12986]
	12.5646	12.6669	12.2916	12.1691	12.3099	12.3879	12.2384	12.1326	12.3842	12.0631	12.2026	12.2563	12.3623	12.5512	12.2779	12.1861	11.9575	12.2686	12.1781	12.316	12.1455	12.0788	12.1111	12.0586	11.9509	11.9698	12.325	12.4358	12.6693	12.2882	12.2387	12.1174	12.1618	-0.0695627	0.381834	-0.279046	0.00239147	-0.00208729	0.981005	ENSG00000005810	MYCBP2	MYC binding protein 2 [Source:HGNC Symbol;Acc:HGNC:23386]
	9.4955	9.95622	10.1853	10.2456	10.3585	10.6	10.3064	10.4712	9.31826	10.2985	10.2074	10.3008	9.95976	9.77502	9.49275	9.37831	10.0605	9.5117	10.0857	9.9579	9.97598	9.9981	9.95052	9.48774	10.1271	10.0101	9.96053	9.96689	10.1884	9.83124	9.9717	9.99921	10.1926	-0.273155	0.05099	-0.238442	0.140006	-0.15436	0.316999	ENSG00000005812	FBXL3	F-box and leucine rich repeat protein 3 [Source:HGNC Symbol;Acc:HGNC:13599]
	12.5929	12.2105	11.9567	11.8589	12.0721	11.8999	12.1041	12.0084	12.7949	11.7289	11.9814	11.7096	12.1269	12.2263	12.9829	12.8613	11.7803	12.9783	11.9023	12.0453	11.8956	11.3609	12.0867	13.3333	11.879	11.5133	12.0124	11.9021	12.3516	12.0249	12.153	12.1748	11.9632	0.180556	0.381091	0.0181646	0.939172	-0.0698335	0.758555	ENSG00000005844	ITGAL	integrin subunit alpha L [Source:HGNC Symbol;Acc:HGNC:6148]
	7.86622	7.83784	7.99203	7.95103	7.5899	7.68718	7.67818	7.7321	8.38789	7.46568	7.64486	7.48599	7.87317	7.91911	8.05013	8.37334	7.55754	8.21236	7.6964	7.55702	7.75135	7.78274	8.0018	8.50816	7.63667	7.57001	7.66402	7.96818	7.57409	7.92462	7.80376	7.7638	7.71344	0.0275567	0.841181	0.0783457	0.620759	-0.0638941	0.674686	ENSG00000005882	PDK2	pyruvate dehydrogenase kinase 2 [Source:HGNC Symbol;Acc:HGNC:8810]
	6.2865	6.29426	6.30954	5.56382	5.82716	5.75572	5.64684	5.73439	7.00768	5.97676	5.63106	5.59523	6.51982	6.17008	6.66573	6.4455	5.93649	6.32679	5.84827	6.11797	6.05427	5.90614	5.73593	7.33396	5.66027	6.18128	6.01261	6.33607	6.07496	6.02989	5.53391	5.7	5.81932	0.0793171	0.748308	0.217737	0.442971	-0.196012	0.476504	ENSG00000005884	ITGA3	integrin subunit alpha 3 [Source:HGNC Symbol;Acc:HGNC:6139]
	10.2509	10.4205	10.4191	10.3844	10.3489	10.6574	10.5148	10.4481	10.0796	10.4577	10.3696	10.3727	10.2839	10.2975	10.0265	9.97898	10.3694	9.99097	10.417	10.388	10.3675	10.1846	10.3436	9.8556	10.3307	10.3716	10.3643	10.3614	10.4969	10.4153	10.2842	10.3586	10.4391	-0.148603	0.05421	-0.155235	0.0814072	-0.0162112	0.848857	ENSG00000005889	ZFX	zinc finger protein X-linked [Source:HGNC Symbol;Acc:HGNC:12869]
	11.1093	11.2009	11.6984	11.9973	11.7141	11.9594	11.6946	11.8355	11.1773	11.8123	11.7133	11.6465	11.5592	11.5785	11.5911	11.4166	11.4375	11.4251	11.8389	11.7811	11.4306	10.6973	11.4043	11.409	11.7385	11.1089	11.4802	11.1678	11.2036	11.5554	11.7484	11.7619	11.9265	-0.0473748	0.711983	-0.322154	0.0297533	-0.0799147	0.57207	ENSG00000005893	LAMP2	lysosomal associated membrane protein 2 [Source:HGNC Symbol;Acc:HGNC:6501]
	6.61183	5.12431	8.69309	7.89063	7.7603	7.68718	9.33669	9.2403	8.53869	6.64921	5.18051	4.84157	7.98881	7.32805	8.45078	9.51818	8.32929	10.6852	7.75907	7.46666	5.60586	5.13049	7.98381	9.67283	7.02121	6.16201	5.5922	6.58935	6.95179	8.80468	9.40303	9.32076	8.02503	0.442832	0.510306	-0.398596	0.607983	0.168851	0.819829	ENSG00000005961	ITGA2B	integrin subunit alpha 2b [Source:HGNC Symbol;Acc:HGNC:6138]
	9.19643	9.2565	9.69177	9.85297	9.46759	9.59111	9.50923	9.68948	9.25675	9.35252	9.58881	9.6154	9.65233	9.37968	9.11036	9.49374	9.35549	9.69239	9.56861	9.68906	9.44645	9.21452	9.8631	9.36596	9.50911	8.77237	9.34982	9.20136	8.74512	9.377	9.55776	9.62639	9.38511	0.0232732	0.845178	-0.106971	0.437186	-0.162019	0.218611	ENSG00000006007	GDE1	glycerophosphodiester phosphodiesterase 1 [Source:HGNC Symbol;Acc:HGNC:29644]
	8.02449	7.61754	7.52298	7.58573	7.63968	7.59352	7.41444	7.44728	8.46107	7.43067	7.55698	7.17878	7.78346	7.64662	8.35652	8.35173	7.36497	8.19003	7.54809	7.63451	7.65496	7.56565	7.38659	8.73351	7.47496	7.80916	7.43702	7.41997	7.43641	7.71455	7.59373	7.67986	7.62029	0.112423	0.535723	0.154267	0.460965	-0.161413	0.422206	ENSG00000006015	REX1BD	required for excision 1-B domain containing [Source:HGNC Symbol;Acc:HGNC:26098]
	7.89478	7.23832	7.08327	6.82718	6.82422	6.97582	7.19918	6.92898	8.44842	6.91369	6.81133	6.70286	7.14946	7.43953	8.19792	8.38402	6.93307	8.30252	7.09221	7.04606	7.44031	6.65316	7.45792	8.53833	7.25692	7.07428	6.92533	6.99098	7.59415	7.17131	7.23816	7.10256	7.13415	0.229238	0.392638	0.215078	0.48697	-0.17489	0.555591	ENSG00000006025	OSBPL7	oxysterol binding protein like 7 [Source:HGNC Symbol;Acc:HGNC:16387]
	3.04402	3.04402	3.50802	3.86791	3.53502	3.49381	3.6795	3.04402	4.42856	3.04402	3.53986	3.55347	3.56465	3.74416	3.04402	3.59813	3.04402	3.04402	3.52351	3.04402	3.04402	3.04402	3.92509	3.50641	3.04402	3.04402	3.04402	3.64737	3.85313	3.5759	3.56314	3.04402	3.72493	-1.06521	0.240461	-1.22241	0.258064	-0.336044	0.720658	ENSG00000006042	TMEM98	transmembrane protein 98 [Source:HGNC Symbol;Acc:HGNC:24529]
	3.04402	3.52475	3.04402	3.04402	3.04402	3.04402	3.49517	3.04402	3.04402	3.55775	3.53986	3.04402	3.04402	3.04402	3.71981	3.04402	3.78713	3.04402	3.04402	3.04402	3.04402	3.04402	3.04402	3.95743	3.04402	3.53138	3.04402	3.4722	3.61984	3.04402	3.04402	3.04402	3.04402	0.721652	0.59962	1.27862	0.397599	0.18947	0.900845	ENSG00000006047	YBX2	Y-box binding protein 2 [Source:HGNC Symbol;Acc:HGNC:17948]
	9.40914	9.07056	9.1778	8.98696	8.77749	8.98109	9.00109	9.00632	10.031	8.90475	9.12792	8.79602	9.24571	9.52449	9.68915	10.0494	9.12921	9.76059	9.2557	9.12096	9.017	8.98179	9.01596	10.1177	9.39269	8.99026	9.26883	8.93624	9.33278	9.18518	9.25284	9.23525	9.33372	0.241756	0.150517	0.143965	0.458363	0.0471469	0.799435	ENSG00000006062	MAP3K14	mitogen-activated protein kinase kinase kinase 14 [Source:HGNC Symbol;Acc:HGNC:6853]
	3.04402	3.04402	3.04402	3.71971	3.73512	3.04402	3.6795	3.04402	3.91165	3.04402	3.04402	3.9176	3.04402	3.04402	3.04402	3.04402	3.57235	3.04402	3.86714	3.04402	3.04402	3.47203	3.04402	3.04402	3.53319	3.73004	3.04402	3.04402	3.61984	3.5759	3.04402	3.82138	3.72493	-0.246938	0.819097	-0.454575	0.720311	0.177406	0.87823	ENSG00000006118	TMEM132A	transmembrane protein 132A [Source:HGNC Symbol;Acc:HGNC:31092]
	10.8456	10.8273	10.9165	10.6213	10.7896	10.6994	10.7991	10.8151	10.7296	10.4081	10.7618	10.6883	10.761	10.7172	11.0145	11.0634	10.4854	11.2576	10.637	10.6838	10.5669	10.5551	10.8479	11.0459	10.4451	10.2004	10.8261	10.7793	10.6458	10.6308	10.9299	10.8381	10.6663	0.0736665	0.451173	-0.116335	0.303057	0.0119797	0.911543	ENSG00000006125	AP2B1	adaptor related protein complex 2 subunit beta 1 [Source:HGNC Symbol;Acc:HGNC:563]
	7.22204	7.06929	7.11956	7.23408	7.2757	7.08332	7.11678	7.16653	7.17102	7.23144	7.04524	6.8797	7.4482	7.27353	7.40931	7.02817	7.31504	7.36141	7.18661	7.38825	7.44031	7.34929	7.20147	7.4086	7.35324	7.61973	7.43702	7.3568	7.29642	7.29138	7.15291	7.23809	7.13415	0.0867467	0.296403	0.257903	0.00586229	0.118628	0.197508	ENSG00000006194	ZNF263	zinc finger protein 263 [Source:HGNC Symbol;Acc:HGNC:13056]
	7.04947	6.60188	6.011	6.27315	7.07288	6.26748	6.24358	6.18168	6.8999	6.64921	6.31456	6.22537	6.1702	6.78099	7.89663	7.08183	6.50281	7.21842	6.59554	7.09082	6.45214	6.44926	6.28588	8.0861	6.65858	6.85395	6.26701	6.49812	5.95418	7.01509	6.4779	6.53975	6.84674	0.370593	0.148069	0.444505	0.131834	-0.0219391	0.938492	ENSG00000006282	SPATA20	spermatogenesis associated 20 [Source:HGNC Symbol;Acc:HGNC:26125]
	5.04773	4.85465	5.0211	5.08029	4.72599	5.04548	4.7541	4.67849	6.12578	4.91115	4.85299	4.35349	5.0394	5.41391	5.89694	5.55689	5.06516	5.63557	5.40866	5.22886	5.2431	4.71947	4.91172	5.88071	5.27315	4.7712	4.78309	4.57862	4.51331	4.31293	4.68511	5.24834	5.13537	0.345371	0.246133	0.170289	0.620814	-0.521803	0.130096	ENSG00000006327	TNFRSF12A	TNF receptor superfamily member 12A [Source:HGNC Symbol;Acc:HGNC:18152]
	7.41606	7.5335	7.0078	7.19821	6.50755	7.23081	7.16679	7.07229	7.63334	6.93888	6.79857	6.96657	7.28661	7.51975	7.11445	7.90178	6.83706	7.39308	7.06264	6.65643	7.04272	7.39399	6.76746	7.49332	6.60243	6.79312	7.12967	7.62144	7.15488	7.11322	6.9903	7.04991	6.73648	-0.00328052	0.984813	-0.162562	0.414912	-0.0715233	0.707664	ENSG00000006432	MAP3K9	mitogen-activated protein kinase kinase kinase 9 [Source:HGNC Symbol;Acc:HGNC:6861]
	8.06022	8.15595	8.03531	8.12314	8.21879	8.50717	8.1236	8.10881	7.93501	8.3718	7.968	8.13036	8.12422	8.16318	8.15189	7.78563	8.01028	7.87434	8.05711	7.80504	8.17266	8.25671	8.01956	7.948	7.8131	8.23061	8.20467	8.49296	8.47502	7.74541	7.58563	7.72245	7.93952	-0.16916	0.128898	-0.0960438	0.453728	-0.113106	0.357975	ENSG00000006451	RALA	RAS like proto-oncogene A [Source:HGNC Symbol;Acc:HGNC:9839]
	4.3686	4.28334	4.32005	4.74743	4.46588	4.74943	4.35719	4.4246	4.83037	4.52718	4.2308	4.26192	4.28739	4.48342	4.19452	3.82298	4.20077	4.73818	4.85047	4.65573	4.22029	4.29335	4.52766	4.45551	4.21553	4.11426	4.13145	4.62771	4.30011	4.49499	4.54162	4.45863	4.51606	-0.211165	0.432276	-0.466944	0.145014	-0.125421	0.673699	ENSG00000006453	BAIAP2L1	BAR/IMD domain containing adaptor protein 2 like 1 [Source:HGNC Symbol;Acc:HGNC:21649]
	11.188	11.3005	11.2762	11.4857	11.1989	11.3716	11.2881	11.2817	11.0912	11.2701	11.4582	11.4695	11.1033	11.1395	11.0068	10.8295	11.1061	11.1092	11.4903	11.3853	11.3205	10.8026	11.0735	10.6787	11.2754	10.8228	11.211	11.123	11.4076	11.192	11.3464	11.29	11.4998	-0.0532989	0.555404	-0.26503	0.0111622	0.0221362	0.824158	ENSG00000006459	KDM7A	lysine demethylase 7A [Source:HGNC Symbol;Acc:HGNC:22224]
	3.5267	3.52475	3.84098	3.04402	3.53502	4.03431	3.6795	3.86091	3.04402	3.04402	3.04402	3.55347	3.04402	4.02491	3.04402	3.82298	3.57235	3.5211	3.86714	3.553	3.58164	3.47203	3.04402	3.50641	3.88346	3.04402	3.5973	3.89129	3.04402	3.04402	3.04402	3.99058	3.04402	-0.100586	0.895696	-0.60345	0.51894	-0.291007	0.739665	ENSG00000006468	ETV1	ETS variant transcription factor 1 [Source:HGNC Symbol;Acc:HGNC:3490]
	8.41187	8.71191	8.81391	8.23774	8.64118	8.59124	8.59966	8.48943	7.74798	8.3901	8.42182	8.80945	8.68499	8.41435	8.15189	8.05679	8.41694	7.52039	8.21289	8.31813	8.4749	8.59646	8.79667	7.67351	8.56662	8.62038	8.55974	8.68485	9.00653	8.46827	8.27054	8.39415	8.46048	-0.16011	0.287307	0.00411781	0.981044	0.0797678	0.630059	ENSG00000006530	AGK	acylglycerol kinase [Source:HGNC Symbol;Acc:HGNC:21869]
	8.64141	8.251	8.11366	8.57067	8.80576	8.20901	8.18541	8.17814	9.1798	8.14262	8.53335	8.23367	7.88648	8.07576	9.53638	9.05652	8.38348	9.10734	8.66926	8.46942	8.4512	8.17504	8.15432	9.51496	8.64119	8.12645	8.63746	8.2474	7.70895	8.39724	8.6106	8.50064	8.88577	0.218714	0.29572	0.139984	0.562107	-0.00449529	0.984467	ENSG00000006534	ALDH3B1	aldehyde dehydrogenase 3 family member B1 [Source:HGNC Symbol;Acc:HGNC:410]
	7.60089	7.52627	7.77654	7.48526	7.28468	7.57526	7.71219	7.79233	7.45911	7.33924	7.39739	7.22977	7.83246	7.61045	7.89103	8.023	7.68083	7.84032	7.67706	7.26686	7.39125	7.26926	7.77647	7.86573	7.80075	7.63363	7.49722	7.33729	7.48019	7.81253	7.69507	7.7638	7.83092	0.109262	0.339685	0.0791903	0.547953	0.0814076	0.52048	ENSG00000006555	TTC22	tetratricopeptide repeat domain 22 [Source:HGNC Symbol;Acc:HGNC:26067]
	8.82461	9.36363	9.29905	9.15028	9.53105	9.54814	9.27742	9.38407	8.28257	9.34081	9.0117	9.19952	9.05858	8.8916	7.77427	7.68544	9.32813	8.21678	9.11443	8.89751	9.25998	9.14353	9.0189	7.28724	9.20883	9.36973	8.87114	9.21208	9.54824	9.1568	9.12755	9.0271	9.22509	-0.437415	0.0427229	-0.230995	0.353647	-0.0620541	0.794028	ENSG00000006576	PHTF2	putative homeodomain transcription factor 2 [Source:HGNC Symbol;Acc:HGNC:13411]
	8.35959	8.30685	8.14911	8.009	7.91841	8.19315	8.57217	8.28676	8.31544	7.76856	8.15407	8.00745	8.0669	8.13801	8.24254	8.20879	8.45424	8.51496	8.09645	7.93317	8.26257	8.22882	7.90951	8.09515	8.1069	7.73378	8.25777	8.39907	8.14912	8.3826	8.70322	8.49083	8.18216	-0.0142303	0.891341	-0.146697	0.223421	0.181367	0.11332	ENSG00000006607	FARP2	FERM, ARH/RhoGEF and pleckstrin domain protein 2 [Source:HGNC Symbol;Acc:HGNC:16460]
	4.3686	4.90382	4.64135	4.6915	4.78286	4.7006	4.65409	4.73406	3.91165	4.66953	4.85299	4.51568	4.54568	4.23457	4.43609	4.25482	5.1639	3.98572	4.79934	4.89575	4.98787	5.03108	4.27208	4.23824	4.3854	5.06465	4.78309	4.99682	4.91754	4.49499	4.46241	4.78218	4.44606	-0.0389406	0.89275	0.167289	0.606624	0.15991	0.612451	ENSG00000006625	GGCT	gamma-glutamylcyclotransferase [Source:HGNC Symbol;Acc:HGNC:21705]
	7.02895	7.3895	7.35833	7.28624	7.47704	7.63525	7.32925	7.27201	6.78332	7.32023	7.24623	7.28866	7.36492	7.27353	6.77969	6.33871	7.17646	6.48315	7.18661	7.06862	7.22194	7.647	7.23233	6.56056	7.14391	7.30919	6.86552	7.28394	7.42525	6.92332	7.26886	6.71959	6.90451	-0.276648	0.0698061	-0.0936514	0.59266	-0.254829	0.131162	ENSG00000006634	DBF4	DBF4 zinc finger [Source:HGNC Symbol;Acc:HGNC:17364]
	6.01871	5.62395	6.27753	5.75294	6.36148	5.7108	6.07746	6.12591	6.78332	5.47778	5.74409	5.59523	6.12541	5.69573	6.62563	6.27053	6.01476	6.82379	5.72543	5.74429	5.89189	6.18185	5.67597	7.39398	5.41495	5.86003	5.38845	6.30941	4.7719	6.34728	5.9752	5.95438	6.00217	0.033887	0.904391	0.215949	0.505157	-0.205612	0.51174	ENSG00000006638	TBXA2R	thromboxane A2 receptor [Source:HGNC Symbol;Acc:HGNC:11608]
	8.57242	8.77112	9.37207	9.65945	8.71261	9.43139	9.16131	9.22946	9.20005	9.62392	9.35951	9.39482	9.4021	9.27745	7.80436	8.25026	9.01217	7.8855	9.70996	9.28349	8.98765	8.13804	9.21912	7.12839	9.6516	9.32554	8.8974	8.40843	9.74912	9.18237	9.05033	9.13493	9.72373	-0.152325	0.556886	-0.27328	0.361459	0.0109582	0.969405	ENSG00000006652	IFRD1	interferon related developmental regulator 1 [Source:HGNC Symbol;Acc:HGNC:5456]
	7.7831	7.76605	7.60831	7.38522	7.94126	7.81194	7.78857	7.4622	7.50876	7.83694	7.70742	7.65202	7.54384	7.63946	7.26945	7.44098	7.68083	7.13653	7.27517	7.3335	7.63825	8.12297	7.5828	7.73855	7.54333	7.79068	7.724	8.00568	7.6811	7.73007	7.67231	7.48582	7.66096	-0.240529	0.0194779	0.058846	0.615128	0.0220129	0.845298	ENSG00000006695	COX10	cytochrome c oxidase assembly factor heme A:farnesyltransferase COX10 [Source:HGNC Symbol;Acc:HGNC:2260]
	3.5267	3.52475	4.32005	3.52397	3.53502	3.93312	3.6795	3.71392	4.15354	4.05604	3.74187	3.9176	4.46629	4.62227	4.43609	4.46138	3.78713	3.5211	3.71907	3.76018	3.58164	3.89096	4.05638	4.388	4.11811	3.73004	4.71023	4.29382	4.02878	4.40785	4.18138	3.99058	4.2906	0.859764	0.0673677	0.530256	0.330599	1.32159	0.00793697	ENSG00000006704	GTF2IRD1	GTF2I repeat domain containing 1 [Source:HGNC Symbol;Acc:HGNC:4661]
	8.30108	8.2899	8.46607	8.51359	8.37795	8.64468	8.60268	8.62798	8.85522	8.11536	8.28735	8.21864	8.32333	8.69523	9.23255	9.02274	7.97861	8.84993	8.67252	8.41782	8.16685	7.75366	8.22237	9.45649	8.35079	7.77823	8.45251	8.3318	7.61393	8.44967	8.62645	8.68829	8.52057	0.130375	0.4865	-0.0802925	0.710743	-0.079999	0.699036	ENSG00000006712	PAF1	PAF1 homolog, Paf1/RNA polymerase II complex component [Source:HGNC Symbol;Acc:HGNC:25459]
	9.64069	9.9495	9.74338	9.59388	9.87281	10.0286	10.0649	9.9974	9.62767	9.78297	9.90386	9.83651	9.63864	9.50101	9.25231	9.31275	9.80486	9.64561	9.89967	9.77014	9.80524	9.66279	9.58572	9.26336	9.81845	9.59917	9.89691	9.7596	9.84205	9.71537	9.83002	9.91005	9.7801	-0.170206	0.0591208	-0.211175	0.0425563	-0.020417	0.837203	ENSG00000006715	VPS41	VPS41 subunit of HOPS complex [Source:HGNC Symbol;Acc:HGNC:12713]
	3.72352	3.7208	3.84098	3.71971	3.04402	3.6776	3.04402	3.04402	4.04108	3.04402	3.04402	3.55347	3.77642	3.04402	3.52404	4.13302	3.57235	3.86307	3.71907	3.76018	3.04402	3.98768	3.55793	3.6952	3.73258	3.73004	3.5973	3.4722	3.85313	3.5759	3.04402	3.59698	3.72493	0.254885	0.692715	0.384493	0.593135	-0.168782	0.82437	ENSG00000006740	ARHGAP44	Rho GTPase activating protein 44 [Source:HGNC Symbol;Acc:HGNC:29096]
	8.94955	8.85418	8.58405	8.47674	8.51366	8.50717	8.61171	8.43383	8.90234	8.67401	8.61891	8.54612	8.63067	8.72594	9.26317	9.16886	8.38348	8.9194	8.57844	8.7172	8.71668	8.6208	8.62944	9.64076	8.40887	8.56351	8.6899	8.89468	8.63826	8.71797	8.65765	8.70959	8.64388	0.123882	0.352558	0.174033	0.257214	0.0508621	0.729612	ENSG00000006744	ELAC2	elaC ribonuclease Z 2 [Source:HGNC Symbol;Acc:HGNC:14198]
	4.3686	4.28334	4.93659	3.04402	3.88654	3.93312	3.04402	3.71392	3.04402	4.05604	4.2308	3.9176	4.87686	4.23457	3.71981	3.59813	3.78713	3.04402	4.2803	3.76018	3.80006	4.35671	4.36433	3.83826	3.73258	4.00548	4.13145	4.41694	4.69192	3.5759	3.56314	3.82138	3.99843	0.0445232	0.941202	-0.00434907	0.99501	0.160646	0.809043	ENSG00000006747	SCIN	scinderin [Source:HGNC Symbol;Acc:HGNC:21695]
	8.1	7.92831	7.69488	8.03459	8.54754	7.96928	7.97751	7.89479	8.03431	8.07065	7.86814	7.9172	7.39322	7.64662	8.65925	8.10926	7.87231	8.19901	7.80731	7.92086	7.78968	7.7389	7.69769	8.60003	7.68453	8.03001	7.82916	7.96396	7.30862	8.07184	8.14402	7.95444	7.78262	-0.06687	0.649413	-0.0803513	0.635879	-0.163152	0.316103	ENSG00000006756	ARSD	arylsulfatase D [Source:HGNC Symbol;Acc:HGNC:717]
	5.54607	5.94499	5.82269	5.72747	5.94702	5.6163	5.88894	5.54607	5.41157	5.70555	5.77095	5.90805	5.67225	6.02175	5.50488	5.7389	5.73464	5.43074	5.82456	5.98029	5.97545	6.15209	5.67597	5.88071	5.71527	6.21904	5.55384	5.90701	5.78678	5.74896	5.94979	5.66462	5.93639	0.0540934	0.696566	0.305364	0.0475933	0.108205	0.48092	ENSG00000006757	PNPLA4	patatin like phospholipase domain containing 4 [Source:HGNC Symbol;Acc:HGNC:24887]
	8.91932	8.77417	8.96817	8.8894	9.16949	9.02429	9.13651	9.11868	8.9776	9.00017	8.83332	8.7722	8.93277	8.89761	9.49828	9.15957	8.77116	9.40338	8.93901	9.06617	8.70871	8.67603	8.97408	9.49801	8.91176	8.73746	8.91218	8.75254	8.87767	8.81198	8.96251	8.84663	8.95544	0.0481549	0.643347	-0.0562861	0.639383	-0.131293	0.254287	ENSG00000006831	ADIPOR2	adiponectin receptor 2 [Source:HGNC Symbol;Acc:HGNC:24041]
	4.57894	4.85465	4.5841	4.50546	4.72599	4.7006	4.70516	4.88682	3.04402	4.52718	4.47897	4.84157	4.46629	4.62227	3.52404	3.82298	4.84112	3.86307	4.1933	4.26083	4.42172	4.8851	4.67004	3.6952	4.83117	4.52642	4.54932	4.47352	4.60609	4.72188	4.46241	4.45863	3.04402	-0.509071	0.199546	-0.0741935	0.867776	-0.357567	0.41408	ENSG00000006837	CDKL3	cyclin dependent kinase like 3 [Source:HGNC Symbol;Acc:HGNC:15483]
	3.5267	3.7208	3.04402	3.04402	3.04402	3.04402	3.49517	3.04402	3.91165	3.04402	3.04402	3.04402	3.04402	3.5415	3.52404	3.59813	3.04402	3.7157	3.04402	3.9168	3.58164	3.64714	3.04402	3.04402	3.53319	3.04402	3.5973	3.4722	4.02878	3.04402	3.04402	3.04402	3.52771	0.31331	0.75488	-0.100194	0.933275	0.530079	0.625906	ENSG00000007001	UPP2	uridine phosphorylase 2 [Source:HGNC Symbol;Acc:HGNC:23061]
	4.95794	4.50768	4.52382	4.09854	4.46588	4.1248	5.01246	5.06496	4.83037	3.92479	4.85299	4.78318	4.87686	4.74615	4.94862	4.78544	4.77814	5.4925	4.50416	4.35234	4.93006	4.47299	5.24689	5.1686	4.59798	4.11426	4.4594	4.41694	5.42187	4.0907	5.22273	4.85086	4.37121	0.439287	0.192498	0.377271	0.329429	0.287683	0.443614	ENSG00000007038	PRSS21	serine protease 21 [Source:HGNC Symbol;Acc:HGNC:9485]
	8.53302	8.24662	8.2505	8.35611	8.52504	8.26698	8.27909	8.36812	8.61234	8.36255	8.21749	8.37594	8.45869	8.09158	9.11516	8.89041	8.13042	8.82118	8.26561	8.68118	8.29488	8.13804	8.3542	9.39556	8.4725	8.28879	8.50225	8.29527	8.0939	8.2054	8.29058	8.39415	8.23693	0.167269	0.246496	0.184127	0.268532	-0.0964689	0.546049	ENSG00000007047	MARK4	microtubule affinity regulating kinase 4 [Source:HGNC Symbol;Acc:HGNC:13538]
	3.72352	3.86923	3.84098	3.86791	3.73512	3.04402	3.81927	3.51982	4.15354	4.17004	3.53986	3.9176	4.18458	4.23457	3.04402	3.04402	3.78713	3.86307	3.52351	4.04694	3.58164	3.64714	3.76705	4.15391	3.53319	3.73004	3.5973	3.89129	4.02878	3.5759	3.56314	3.04402	4.10648	0.0193632	0.971039	-0.222065	0.723591	-0.182381	0.764957	ENSG00000007062	PROM1	prominin 1 [Source:HGNC Symbol;Acc:HGNC:9454]
	6.7813	6.32821	6.67071	6.85053	6.36148	6.46706	6.47434	6.41622	7.26078	6.07198	6.67824	6.6736	6.53692	6.55488	7.21663	7.4099	6.79384	7.58348	6.88241	6.75731	7.06795	6.77448	6.84957	7.77283	7.10417	6.41039	6.81896	6.80425	5.42187	6.71997	6.79275	6.70259	6.69775	0.405856	0.0474212	0.527431	0.0248686	0.0320209	0.888204	ENSG00000007080	CCDC124	coiled-coil domain containing 124 [Source:HGNC Symbol;Acc:HGNC:25171]
	7.96649	7.90622	7.35073	7.0349	8.02387	7.73181	7.85604	7.90574	8.03431	8.19042	7.73437	7.8602	7.45716	7.40614	8.26434	8.20277	8.04739	8.02325	7.73433	7.90844	7.8122	7.79706	7.47521	8.62523	7.78829	7.99279	7.70712	7.76448	7.29642	7.91786	8.05305	8.10999	7.72627	0.0590394	0.704601	0.138631	0.439505	-0.0171015	0.920866	ENSG00000007129	CEACAM21	CEA cell adhesion molecule 21 [Source:HGNC Symbol;Acc:HGNC:28834]
	10.9134	10.7773	10.8568	10.7711	10.6545	10.8723	10.7766	10.7694	10.9429	10.7634	10.7989	10.6128	10.9375	10.8485	10.9827	10.9448	10.5917	11.0596	10.8851	10.8348	10.6752	10.336	10.708	10.9828	10.7983	10.5614	10.8349	10.7527	10.8921	10.8209	10.9	10.8322	10.8948	0.0451718	0.502023	-0.123015	0.113705	0.0356779	0.630842	ENSG00000007168	PAFAH1B1	platelet activating factor acetylhydrolase 1b regulatory subunit 1 [Source:HGNC Symbol;Acc:HGNC:8574]
	3.99649	3.86923	3.04402	3.04402	3.04402	3.6776	3.04402	3.51982	3.04402	3.04402	3.74187	3.9176	3.04402	3.04402	3.52404	3.04402	3.04402	3.5211	3.04402	3.04402	3.80006	3.64714	3.55793	4.06118	3.04402	3.8804	4.13145	3.89129	3.04402	3.5759	3.04402	3.59698	3.04402	-0.370248	0.706328	1.13849	0.249947	0.694544	0.4829	ENSG00000007171	NOS2	nitric oxide synthase 2 [Source:HGNC Symbol;Acc:HGNC:7873]
	11.105	10.8044	10.5891	10.5164	10.7817	10.7983	10.8135	10.6558	11.4329	10.5057	10.5125	10.4993	10.729	10.9922	11.5291	11.5237	10.428	11.4767	10.7352	10.7643	10.4689	10.3129	10.5642	11.837	10.4967	10.282	10.6455	10.7292	10.7488	10.7815	10.7571	10.7575	10.7487	0.155245	0.386836	-0.0472409	0.819632	-0.0891478	0.65219	ENSG00000007202	BLTP2	bridge-like lipid transfer protein family member 2 [Source:HGNC Symbol;Acc:HGNC:28960]
	10.4312	9.96959	10.3216	10.9074	10.4852	10.5448	10.5675	10.5422	10.6881	10.5902	10.2512	10.12	10.3235	10.4605	11.0171	10.8019	10.3071	11.0172	10.1618	10.74	10.0313	9.5756	10.2577	11.5173	10.2693	10.2327	10.4453	9.95842	9.96247	10.5002	10.6973	10.6799	10.3571	0.035712	0.840803	-0.0716812	0.726978	-0.12587	0.520795	ENSG00000007237	GAS7	growth arrest specific 7 [Source:HGNC Symbol;Acc:HGNC:4169]
	6.15898	5.70495	5.93044	5.70152	5.55075	5.56648	5.46699	5.73439	6.38039	6.11726	5.68874	5.68785	5.90396	6.10842	6.49804	6.31635	5.73464	6.65053	5.96109	5.9312	5.89189	5.85127	5.92736	7.11952	6.18991	6.41039	5.62952	5.77541	5.59621	5.92424	5.89751	5.83303	5.48952	0.30015	0.139393	0.580239	0.0119192	-0.154437	0.50079	ENSG00000007255	TRAPPC6A	trafficking protein particle complex subunit 6A [Source:HGNC Symbol;Acc:HGNC:23069]
	8.09509	7.51901	7.58259	6.71714	7.07288	7.61156	8.22518	8.23564	8.35212	6.63384	7.47141	6.75964	7.5771	6.95312	7.90775	8.55449	8.14761	8.86972	7.34228	7.03465	7.83437	7.08665	7.88387	8.62211	8.14646	7.07428	7.63753	7.24957	7.18167	7.60941	7.62568	7.86608	7.34872	0.106892	0.695423	0.168991	0.591611	-0.219579	0.46672	ENSG00000007264	MATK	megakaryocyte-associated tyrosine kinase [Source:HGNC Symbol;Acc:HGNC:6906]
	3.5267	3.04402	3.04402	3.52397	3.04402	3.49381	3.04402	3.04402	3.04402	3.55775	3.04402	3.04402	3.56465	3.04402	3.04402	3.04402	3.57235	3.04402	3.52351	3.04402	3.04402	3.04402	3.04402	3.50641	3.04402	3.04402	3.04402	3.4722	3.04402	3.04402	3.04402	3.59698	3.04402	-0.137159	0.917386	-0.636534	0.67676	-0.0990651	0.945796	ENSG00000007306	CEACAM7	CEA cell adhesion molecule 7 [Source:HGNC Symbol;Acc:HGNC:1819]
	6.55534	6.69553	6.34083	6.35749	6.58263	6.66529	6.92655	7.06252	7.32691	6.87506	6.57707	6.6736	6.1702	6.58519	7.05548	7.80167	7.29457	7.69559	7.00159	6.72921	6.64963	7.10214	6.26596	7.35676	7.25692	6.90081	6.83465	6.94868	6.15916	6.96337	7.15291	7.04991	6.88168	0.315605	0.122748	0.232473	0.324328	0.134907	0.551352	ENSG00000007312	CD79B	CD79b molecule [Source:HGNC Symbol;Acc:HGNC:1699]
	4.20063	3.99275	4.06461	3.86791	3.73512	3.49381	4.21049	3.86091	4.57869	4.44862	4.32032	3.76084	3.93639	4.55498	4.2816	5.15055	4.08393	3.86307	4.63138	3.76018	3.80006	3.98768	3.55793	3.83826	4.00897	4.00548	3.99112	4.15349	3.85313	4.49499	4.06633	3.59698	4.64414	0.599832	0.162737	-0.645941	0.240782	0.256166	0.598671	ENSG00000007314	SCN4A	sodium voltage-gated channel alpha subunit 4 [Source:HGNC Symbol;Acc:HGNC:10591]
	7.75844	7.96083	7.70087	7.35298	7.55326	7.57526	7.57101	7.49885	7.25108	7.60561	7.74103	7.96002	7.68779	7.55062	7.17109	6.63762	7.64898	7.02963	7.52662	7.67174	7.79723	7.93294	7.63756	6.49318	7.58716	7.7143	7.41637	7.86314	7.77191	7.86264	7.69507	7.19028	7.64753	-0.0954263	0.557924	-0.00334526	0.985766	0.0639088	0.721609	ENSG00000007341	ST7L	suppression of tumorigenicity 7 like [Source:HGNC Symbol;Acc:HGNC:18441]
	6.23325	4.99668	5.46645	5.50458	5.85197	6.91888	6.82622	6.25276	6.58061	5.5801	5.99178	4.58859	5.22817	5.63796	6.23829	6.79081	6.42916	6.40713	6.08543	5.74429	5.60586	5.06508	5.32865	6.49318	6.46736	5.10753	5.73571	5.36425	5.10833	5.54804	5.7575	5.7	6.1638	-0.150853	0.643679	-0.444314	0.240102	-0.648584	0.0746692	ENSG00000007350	TKTL1	transketolase like 1 [Source:HGNC Symbol;Acc:HGNC:11835]
	7.19468	6.75884	6.86532	6.74234	6.79931	6.79771	6.40619	6.78166	7.67741	6.50443	6.83652	6.41489	6.89575	6.75461	7.71213	7.76941	6.94628	7.8855	6.81296	6.49865	6.93709	6.9304	6.80911	8.20794	7.01049	6.70334	7.0514	6.61128	6.67772	7.07721	6.64402	6.93843	6.76173	0.285822	0.206054	0.353192	0.174801	-0.0719806	0.774103	ENSG00000007376	RPUSD1	RNA pseudouridine synthase domain containing 1 [Source:HGNC Symbol;Acc:HGNC:14173]
	3.99649	3.52475	3.69744	3.52397	3.04402	3.6776	3.6795	3.51982	4.57869	4.17004	3.04402	3.04402	3.56465	3.04402	3.52404	3.9925	4.08393	3.7157	3.52351	3.04402	3.58164	3.47203	3.04402	3.83826	3.04402	3.8804	3.82183	3.64737	3.04402	3.04402	3.7743	3.82138	3.04402	-1.08468	0.136422	-1.10499	0.193422	-1.12817	0.173251	ENSG00000007384	RHBDF1	rhomboid 5 homolog 1 [Source:HGNC Symbol;Acc:HGNC:20561]
	9.25262	9.52439	8.97064	8.89221	8.92224	9.21101	9.22936	8.94138	9.4382	9.19751	9.03083	9.11821	9.20912	9.28892	9.15303	9.18116	9.13496	9.19511	9.11204	9.32376	9.17576	9.28556	8.99218	9.18079	9.18292	9.38417	9.2132	9.30349	9.3739	9.21577	9.25028	9.1599	9.0879	0.00406285	0.957707	0.0340142	0.699788	0.0601944	0.476516	ENSG00000007392	LUC7L	LUC7 like [Source:HGNC Symbol;Acc:HGNC:6723]
	7.17615	7.28193	6.99808	5.19987	6.73507	6.87962	7.13364	7.41697	7.16069	5.84779	6.38489	6.30426	7.12714	6.19004	7.57917	7.43069	7.04774	7.8855	6.32209	5.85417	6.49015	5.71409	7.04793	7.73276	6.54398	5.97553	6.579	6.36224	7.29642	6.46411	7.08546	6.99526	6.35947	0.0595619	0.848472	-0.188801	0.600454	-0.153288	0.656367	ENSG00000007402	CACNA2D2	calcium voltage-gated channel auxiliary subunit alpha2delta 2 [Source:HGNC Symbol;Acc:HGNC:1400]
	7.54429	6.42542	6.89707	7.10441	5.48805	7.16712	7.49486	7.35434	8.94797	6.11726	6.95621	6.05293	6.71265	6.90602	7.11445	8.7154	7.81606	8.5782	7.39853	6.72921	6.83779	5.33652	6.7533	8.79588	7.67779	6.34377	6.579	5.94242	6.87166	7.22714	7.80376	7.87365	7.36524	0.210277	0.617423	0.0307049	0.949644	-0.134673	0.771901	ENSG00000007516	BAIAP3	BAI1 associated protein 3 [Source:HGNC Symbol;Acc:HGNC:948]
	6.76896	6.20563	6.76561	6.86206	6.37847	6.34203	6.43385	6.41622	7.45066	6.18256	6.36763	6.30426	6.75704	6.79399	7.50043	7.4814	6.68762	7.36141	6.64976	6.64142	6.77779	6.54351	6.41795	7.87101	6.51383	6.5644	6.579	6.55582	6.07496	6.70427	6.57988	6.73638	6.71077	0.332338	0.129718	0.297345	0.239442	-0.0626021	0.797497	ENSG00000007520	TSR3	TSR3 ribosome maturation factor [Source:HGNC Symbol;Acc:HGNC:14175]
	7.39219	6.86616	7.03657	6.52705	6.2733	6.28271	6.53937	6.7331	8.05115	6.69438	6.77269	6.50091	6.85553	6.83232	7.80436	7.71962	6.80839	8.11143	6.663	6.61091	6.90941	6.72518	6.86281	8.23276	7.14391	6.94619	6.70403	6.81372	6.73328	6.92332	7.1747	7.12817	6.60305	0.270179	0.300773	0.33769	0.261743	-0.0703899	0.807637	ENSG00000007541	PIGQ	phosphatidylinositol glycan anchor biosynthesis class Q [Source:HGNC Symbol;Acc:HGNC:14135]
	7.07972	6.77117	6.74247	6.86206	6.83651	7.00346	6.74056	6.80534	7.61079	6.97586	6.70587	6.30426	7.01003	6.9761	7.57219	7.57775	6.65575	7.37733	6.73995	6.9521	6.85241	6.55486	7.18052	7.8551	7.06329	6.92368	7.03793	6.87829	6.87166	6.75085	7.02673	7.00912	6.92698	0.0869301	0.619572	0.189487	0.346373	-0.0384856	0.842833	ENSG00000007545	CRAMP1	cramped chromatin regulator homolog 1 [Source:HGNC Symbol;Acc:HGNC:14122]
	3.72352	3.04402	4.32005	4.19436	3.88654	3.6776	3.93574	3.86091	3.75592	3.55775	3.74187	3.04402	3.56465	4.02491	4.09869	3.59813	3.78713	4.49732	4.09756	3.76018	3.04402	3.04402	4.17041	4.06118	3.88346	3.73004	3.5973	3.89129	3.85313	3.04402	3.93384	4.36063	3.87422	0.16928	0.75628	-0.247553	0.703278	0.0345072	0.95515	ENSG00000007866	TEAD3	TEA domain transcription factor 3 [Source:HGNC Symbol;Acc:HGNC:11716]
	8.89692	8.61317	8.41967	8.30236	8.30056	8.21295	8.33832	8.06067	8.83917	8.33447	8.33212	8.09238	8.62671	8.62816	8.87573	8.90902	8.28856	8.93021	8.32062	8.5395	8.35231	8.48599	8.62558	9.19348	8.31218	8.42273	8.48256	8.56725	8.28475	8.62156	8.43715	8.34598	8.36538	0.13187	0.313663	0.152117	0.313316	-0.00634361	0.96504	ENSG00000007923	DNAJC11	DnaJ heat shock protein family (Hsp40) member C11 [Source:HGNC Symbol;Acc:HGNC:25570]
	9.59622	9.50065	9.23661	9.49602	10.0473	9.9435	9.65315	9.46947	9.46355	9.43416	9.94332	9.86894	9.35742	9.42197	10.1334	9.77301	9.53806	9.61076	9.88431	9.65791	9.78075	9.4164	9.03062	9.84492	9.52981	9.06895	9.66779	9.47504	9.0214	9.52645	9.60453	9.36438	9.71572	0.137248	0.267741	-0.127233	0.374176	-0.107438	0.432307	ENSG00000007944	MYLIP	myosin regulatory light chain interacting protein [Source:HGNC Symbol;Acc:HGNC:21155]
	9.32149	9.11694	10.1109	9.41266	9.27884	7.75362	9.41612	9.4378	9.06578	8.68146	9.15556	8.73044	9.70584	8.8175	9.3246	9.42041	8.86416	10.6481	8.22181	9.70529	9.23522	8.95653	9.94433	10.2832	8.2317	7.70116	9.67214	9.02203	8.10092	8.67458	10.0516	10.1532	8.36947	0.153075	0.629697	0.0606327	0.868632	0.0834561	0.811497	ENSG00000007968	E2F2	E2F transcription factor 2 [Source:HGNC Symbol;Acc:HGNC:3114]
	8.38798	8.6301	8.48352	8.48047	8.67903	8.59124	8.59663	8.54995	8.51463	8.82627	8.73677	8.77563	8.6503	8.52716	8.65265	8.12208	8.6914	8.77395	8.5218	8.80349	8.86032	8.86443	8.35886	8.64693	8.49948	8.61689	8.59684	8.44223	8.77613	8.16034	8.55369	8.34053	8.53521	0.0629772	0.475874	0.0783824	0.440782	-0.0855339	0.383321	ENSG00000008018	PSMB1	proteasome 20S subunit beta 1 [Source:HGNC Symbol;Acc:HGNC:9537]
	3.04402	3.86923	4.06461	3.86791	3.53502	3.6776	4.03721	4.08972	3.04402	3.76681	3.04402	3.55347	3.56465	3.74416	3.71981	4.55141	3.9493	4.18776	3.71907	3.553	3.58164	3.04402	3.55793	3.95743	3.73258	3.73004	3.82183	3.4722	3.61984	3.95526	4.06633	4.13084	3.99843	0.194302	0.725332	-0.585005	0.40016	0.324252	0.592489	ENSG00000008056	SYN1	synapsin I [Source:HGNC Symbol;Acc:HGNC:11494]
	10.8673	10.5337	10.8325	10.9369	10.7253	11.055	10.8451	10.8056	11.2201	10.8989	10.8967	10.5361	10.7151	10.6819	11.3869	11.3811	10.598	10.9871	11.2187	11.2018	10.7489	9.95623	10.6446	11.5871	11.0633	10.6655	10.916	10.5799	10.5771	10.8344	10.8935	10.9736	11.1304	0.111229	0.444065	-0.0222529	0.894515	-0.0271189	0.865603	ENSG00000008083	JARID2	jumonji and AT-rich interaction domain containing 2 [Source:HGNC Symbol;Acc:HGNC:6196]
	8.35138	8.63346	8.60014	8.90613	8.6023	9.11752	8.64727	8.77838	9.01809	8.50375	8.79547	8.78925	8.70014	8.70896	8.84424	8.8829	8.49061	8.85845	9.07069	8.91622	8.42224	7.97553	8.49627	8.8288	8.90889	8.02475	8.54083	8.22991	8.82779	8.49573	8.78672	8.75126	9.09779	0.0823395	0.51112	-0.259059	0.0744368	-0.0375264	0.786443	ENSG00000008086	CDKL5	cyclin dependent kinase like 5 [Source:HGNC Symbol;Acc:HGNC:11411]
	5.42172	5.24044	5.06133	5.16123	4.987	4.92714	5.46699	5.3608	5.51568	5.1132	5.13856	4.58859	4.93342	5.18658	5.41084	5.39138	5.79538	5.83727	5.27208	5.62487	5.28863	5.03108	4.79692	5.54394	5.44817	5.62419	5.09389	4.99682	4.91754	5.51147	5.72771	6.066	4.91399	0.19507	0.408849	0.124391	0.647324	0.21453	0.411507	ENSG00000008128	CDK11A	cyclin dependent kinase 11A [Source:HGNC Symbol;Acc:HGNC:1730]
	11.6383	11.1958	11.1826	11.5291	11.6528	11.2495	11.2918	11.303	12.5162	11.2249	11.7854	11.4801	11.3615	11.5506	12.6749	12.4844	11.078	12.3873	11.7184	11.795	11.4939	10.3642	11.2555	13.0668	11.8542	10.8153	11.6218	10.8942	11.1224	11.4737	11.5225	11.7127	11.8925	0.382303	0.126298	0.216954	0.452426	-0.0423227	0.877956	ENSG00000008130	NADK	NAD kinase [Source:HGNC Symbol;Acc:HGNC:29831]
	6.89921	6.24175	6.67071	6.42152	5.92386	6.5572	6.70706	6.46179	7.35434	6.43502	6.10084	5.90805	6.94767	6.64393	6.73016	7.35655	7.11938	6.98869	6.37149	6.70055	6.41308	6.15209	6.93976	7.18898	6.98882	6.86581	6.2901	6.153	6.73328	6.73549	7.02673	6.8332	6.57479	0.154284	0.450063	0.216802	0.356133	0.0360724	0.873326	ENSG00000008226	DLEC1	DLEC1 cilia and flagella associated protein [Source:HGNC Symbol;Acc:HGNC:2899]
	7.04947	7.08908	7.18094	6.67849	7.08322	7.51267	7.142	7.09165	7.75485	7.11487	6.87349	6.97856	7.05803	6.62947	7.60676	7.91658	6.77914	7.30425	7.30912	7.45816	6.95073	6.80326	7.00086	8.20376	7.31896	6.95732	7.06474	7.18553	7.01281	7.52295	7.20678	7.28436	7.15331	0.0511486	0.781882	0.112454	0.597061	0.0188803	0.926309	ENSG00000008256	CYTH3	cytohesin 3 [Source:HGNC Symbol;Acc:HGNC:9504]
	6.2865	6.96598	6.83285	6.51244	6.50755	6.86964	6.6376	6.72069	5.81441	6.98797	6.86128	6.71727	6.71265	6.45988	5.59279	5.70439	6.8228	6.09358	6.38758	6.67129	6.97762	7.10983	6.88892	5.54394	6.46736	7.08445	6.8031	6.94007	7.28412	6.44529	6.61231	6.73638	6.27388	-0.224375	0.305164	0.135918	0.587294	0.126732	0.597462	ENSG00000008277	ADAM22	ADAM metallopeptidase domain 22 [Source:HGNC Symbol;Acc:HGNC:201]
	8.27526	8.71509	8.76907	8.52808	8.74217	8.89306	8.59966	8.79612	8.0951	8.73614	8.42182	8.76532	8.42716	8.62816	8.27296	8.19672	8.57346	8.4375	8.4963	8.49039	8.32127	8.91121	8.24268	8.16129	8.52971	8.61339	8.45251	8.87682	8.5691	8.73343	8.46828	8.30738	8.66066	-0.161477	0.138389	-0.152029	0.22638	-0.0413095	0.730929	ENSG00000008282	SYPL1	synaptophysin like 1 [Source:HGNC Symbol;Acc:HGNC:11507]
	7.50033	7.66438	7.46078	6.69149	7.3799	7.16712	6.99281	7.42461	7.69895	7.03543	7.44716	6.86685	7.59344	6.83232	7.7924	8.01614	7.26331	7.84605	7.20476	7.11269	7.61281	7.16988	7.37742	7.93797	7.22023	6.99018	7.96314	7.30418	7.16834	7.69096	7.30881	7.2498	6.9491	0.129496	0.466037	0.0965633	0.637408	0.0867912	0.658323	ENSG00000008283	CYB561	cytochrome b561 [Source:HGNC Symbol;Acc:HGNC:2571]
	10.8175	10.8044	11.3322	11.4685	10.7432	11.4805	11.2272	11.3139	11.3594	11.3965	11.2379	11.0348	11.2404	11.2039	10.757	11.1179	11.1451	11.0609	11.4539	11.4695	11.0447	10.1544	11.206	10.7406	11.508	10.9986	11.0126	10.4866	11.5541	11.058	11.3452	11.3331	11.4596	-0.0343299	0.810336	-0.22181	0.179413	-0.00485102	0.975453	ENSG00000008294	SPAG9	sperm associated antigen 9 [Source:HGNC Symbol;Acc:HGNC:14524]
	5.88614	5.59584	6.32527	5.59249	5.9698	5.22119	5.80574	6.06783	6.38039	5.87456	4.90533	5.42529	6.23482	6.20973	6.98347	5.89961	6.26926	6.86965	5.56185	5.52791	5.57005	5.41584	6.39982	7.5603	5.15579	6.10257	5.14783	5.65166	6.49671	5.65219	5.87062	6.33379	5.1754	0.279816	0.400859	0.487097	0.203195	-0.0904537	0.806773	ENSG00000008300	CELSR3	cadherin EGF LAG seven-pass G-type receptor 3 [Source:HGNC Symbol;Acc:HGNC:3230]
	6.6256	7.09888	6.94847	6.46771	5.92386	6.83925	7.00203	6.53462	6.71419	6.38064	6.46815	6.73154	6.65123	6.39281	5.37796	6.09731	6.73411	5.99245	6.81296	6.37674	6.49015	7.19898	6.72456	4.97365	6.86335	6.64938	6.73782	7.23558	7.23381	6.82526	6.74974	6.84871	6.97088	-0.325593	0.152418	-0.0773847	0.766984	0.308584	0.214067	ENSG00000008311	AASS	aminoadipate-semialdehyde synthase [Source:HGNC Symbol;Acc:HGNC:17366]
	5.90913	5.92278	5.55101	5.2739	6.07843	5.77764	6.05971	5.87751	5.44717	6.07198	6.14219	5.98238	5.73393	5.72373	5.80282	5.7389	6.08887	5.66246	5.15948	5.45918	6.31044	6.04267	5.64498	5.90189	5.66027	6.23755	5.14783	5.58533	6.21261	5.17615	5.38737	5.62831	5.60853	-0.0637946	0.729681	0.220451	0.290807	-0.343047	0.101	ENSG00000008324	SS18L2	SS18 like 2 [Source:HGNC Symbol;Acc:HGNC:15593]
	6.38732	6.32821	6.40142	6.20185	6.23643	6.26748	6.37798	6.26999	7.03056	6.18256	6.03643	5.80234	6.33633	6.34033	6.99398	7.14619	6.35147	6.90311	6.45017	6.56388	6.2672	6.05884	6.36285	7.53388	6.63078	6.34377	6.48244	6.24046	5.85618	6.48268	6.2068	6.16937	6.53132	0.192316	0.34247	0.285662	0.219409	-0.108822	0.63004	ENSG00000008382	MPND	MPN domain containing [Source:HGNC Symbol;Acc:HGNC:25934]
	5.83898	6.47164	5.57807	6.49769	6.78669	6.89939	5.92874	5.62998	6.03715	6.78062	6.65006	6.65874	6.05542	6.2483	6.89646	6.36072	5.63818	6.03379	6.663	6.78487	6.19975	6.65316	5.79338	6.45116	5.86818	6.85395	5.95567	6.43797	5.22137	5.95141	5.8432	5.7	6.32586	0.153694	0.513045	0.0448887	0.868596	-0.436841	0.0977686	ENSG00000008394	MGST1	microsomal glutathione S-transferase 1 [Source:HGNC Symbol;Acc:HGNC:7061]
	7.32653	7.42882	7.2643	6.97251	7.20178	7.44051	7.55235	7.58315	7.00768	7.32023	6.99025	7.1151	7.08144	7.18765	7.17109	7.17114	7.40369	7.29589	7.09221	7.21729	7.25525	7.49709	7.30187	7.37921	7.16337	7.31783	7.02433	7.58335	7.07134	7.40217	7.45832	7.06326	7.21842	-0.166011	0.0906557	0.000983998	0.992968	-0.0451157	0.676671	ENSG00000008405	CRY1	cryptochrome circadian regulator 1 [Source:HGNC Symbol;Acc:HGNC:2384]
	6.52624	6.4564	6.59515	8.43124	6.15965	6.83925	6.64941	7.00243	7.5646	7.15836	7.83117	7.77366	7.08144	7.59573	7.01478	7.67677	7.14249	7.64392	7.87677	7.40605	7.25525	6.95624	6.61914	7.54715	7.52841	6.12266	7.27445	6.71609	4.91754	7.04026	6.56339	7.41485	8.01461	0.486665	0.107035	-0.00883479	0.97983	-0.017327	0.95863	ENSG00000008438	PGLYRP1	peptidoglycan recognition protein 1 [Source:HGNC Symbol;Acc:HGNC:8904]
	10.1457	10.2227	11.1126	10.7152	9.80752	9.32631	10.0136	10.3201	10.1067	9.01793	10.2639	10.4172	10.7966	9.89695	9.50378	10.7615	9.70592	11.1003	10.2483	10.4309	10.2323	10.5001	11.2067	10.5165	9.71542	8.20294	10.8085	10.3939	8.22818	10.0872	10.7389	11.1844	9.44445	0.200972	0.507064	0.119602	0.732407	0.180131	0.589498	ENSG00000008441	NFIX	nuclear factor I X [Source:HGNC Symbol;Acc:HGNC:7788]
	11.4636	11.4433	11.3532	11.123	11.3099	11.1677	11.1709	11.1857	11.6504	11.2198	11.2802	11.2184	11.3167	11.2926	11.6564	11.6969	11.0478	11.5707	11.2712	11.4375	11.192	11.4125	11.3303	12.0188	11.0723	11.2008	11.4005	11.4578	10.987	11.3445	11.2785	11.2886	11.2394	0.0749915	0.473019	0.09041	0.453588	-0.0259937	0.821539	ENSG00000008513	ST3GAL1	ST3 beta-galactoside alpha-2,3-sialyltransferase 1 [Source:HGNC Symbol;Acc:HGNC:10862]
	12.3062	11.5477	12.2033	12.879	11.3595	12.3216	12.1654	12.2618	13.8495	12.3462	12.4924	12.1584	12.3575	12.6724	12.9336	13.6903	12.3439	13.2692	12.9503	12.3605	12.4005	10.658	12.369	13.5506	13.0353	11.739	12.4167	11.2183	12.0772	12.5147	12.4621	12.8411	12.9824	0.312475	0.276941	0.0659153	0.842564	-0.0427422	0.892653	ENSG00000008516	MMP25	matrix metallopeptidase 25 [Source:HGNC Symbol;Acc:HGNC:14246]
	10.095	9.6207	9.88928	9.6578	9.52539	10.0639	9.6734	9.841	10.51	9.69372	9.81683	9.60003	9.87221	10.0902	10.74	10.7666	9.97165	10.5499	10.1231	9.73545	9.90277	10.1112	9.83997	11.1165	10.1072	9.75326	10.3723	10.1601	9.01027	9.54408	9.85547	9.96066	9.8852	0.301846	0.106137	0.341291	0.113466	-0.00505102	0.980443	ENSG00000008517	IL32	interleukin 32 [Source:HGNC Symbol;Acc:HGNC:16830]
	9.76488	9.08783	8.80283	8.59494	8.59512	8.62117	8.60569	8.5039	10.128	8.65143	8.57118	8.19323	8.87052	9.1798	10.1322	10.0678	8.58612	10.0516	8.72364	8.93163	9.02022	8.61273	8.89613	10.767	8.74467	8.56351	8.88245	8.96611	9.23095	8.93743	8.79024	8.83117	8.94451	0.250098	0.381465	0.316907	0.336681	-0.106847	0.734606	ENSG00000008710	PKD1	polycystin 1, transient receptor potential channel interacting [Source:HGNC Symbol;Acc:HGNC:9008]
	3.72352	3.86923	4.06461	4.09854	3.53502	3.49381	3.81927	3.71392	4.34489	4.05604	4.2308	3.76084	3.77642	3.89746	4.09869	3.59813	4.08393	3.7157	3.86714	3.76018	3.58164	3.47203	3.76705	4.31586	3.53319	3.53138	3.99112	3.04402	4.02878	3.04402	3.7743	3.59698	3.52771	-0.0109753	0.982126	-0.500442	0.40209	-0.959416	0.127048	ENSG00000008735	MAPK8IP2	mitogen-activated protein kinase 8 interacting protein 2 [Source:HGNC Symbol;Acc:HGNC:6883]
	8.57242	8.34838	8.12706	7.9564	8.31812	7.90742	8.06781	7.99043	9.09311	8.01273	7.92187	8.07022	8.01329	8.33686	9.31419	9.04647	8.11303	8.95953	7.99601	8.28491	8.08296	8.0046	7.99582	9.65153	7.84352	7.74021	8.16197	8.38017	8.20882	8.18305	8.2856	8.17884	8.15871	0.217131	0.334183	0.124894	0.630423	-0.0639981	0.796588	ENSG00000008838	MED24	mediator complex subunit 24 [Source:HGNC Symbol;Acc:HGNC:22963]
	7.99842	8.11321	7.61467	7.28624	7.79209	7.85292	7.53977	7.40156	8.34759	7.68197	7.87421	8.21864	7.59344	7.49615	8.23372	8.70691	7.41321	7.84605	7.94842	7.70085	7.96737	8.37908	7.72684	8.63767	7.75025	7.69455	8.03251	8.1316	7.43641	7.69096	7.31862	7.45583	7.62029	0.169006	0.335066	0.298026	0.139854	-0.103313	0.594683	ENSG00000008853	RHOBTB2	Rho related BTB domain containing 2 [Source:HGNC Symbol;Acc:HGNC:18756]
	10.2933	10.4156	10.1199	9.96892	10.076	10.2284	10.0898	9.96641	9.82639	10.004	9.89046	10.0748	10.1469	10.1767	10.084	10.0086	9.86147	10.0203	10.0093	9.94429	10.0393	9.90543	10.0183	9.77768	9.92175	9.88523	9.98696	10.1858	10.2145	10.2384	10.0706	9.94099	10.0187	-0.0850785	0.20392	-0.18545	0.0165529	-0.0109118	0.882563	ENSG00000008869	HEATR5B	HEAT repeat containing 5B [Source:HGNC Symbol;Acc:HGNC:29273]
	9.95433	10.1842	9.7974	10.2456	10.0939	10.1577	10.0583	10.1373	9.17725	10.1454	10.0516	10.1186	9.60684	9.79124	9.47605	9.47887	10.016	10.0491	9.97146	10.0154	10.2612	10.1282	9.8987	9.36409	9.78596	10.0181	9.77885	10.0238	9.8587	9.95506	10.056	10.0717	9.84906	-0.148311	0.215221	-0.0875366	0.526118	-0.0776492	0.556145	ENSG00000008952	SEC62	SEC62 homolog, preprotein translocation factor [Source:HGNC Symbol;Acc:HGNC:11846]
	10.8824	10.9651	10.358	11.0077	10.7203	10.6319	10.4126	10.563	11.4962	10.9887	10.8802	11.1488	11.2004	11.603	11.0786	11.2071	11.1199	11.2625	10.6303	11.0018	11.4378	12.0945	11.3941	11.7991	11.0471	11.6666	10.3358	10.4629	10.7819	10.3679	10.2191	10.0113	10.2121	0.296102	0.0338034	0.777104	1.37112e-06	-0.485511	0.00162917	ENSG00000008988	RPS20	ribosomal protein S20 [Source:HGNC Symbol;Acc:HGNC:10405]
	11.8907	12.0472	11.9928	12.1023	11.9116	12.1454	12.0385	12.0969	11.7699	12.0376	12.0513	11.9795	11.9334	12.0897	11.8936	11.9631	11.8003	12.1723	11.9942	12.212	11.9745	11.8818	11.9534	11.9479	11.8797	11.7506	11.9711	11.982	11.8384	11.8529	11.9165	11.9187	11.902	0.00656822	0.901147	-0.108175	0.0765401	-0.0951395	0.103125	ENSG00000009307	CSDE1	cold shock domain containing E1 [Source:HGNC Symbol;Acc:HGNC:29905]
	9.9311	10.0722	9.93185	9.72217	9.98417	10.0117	10.0372	9.92804	9.78342	9.9152	9.99292	9.93016	9.92473	9.86052	9.86769	9.73389	9.91092	9.90455	9.91624	9.87904	9.89226	9.98671	9.85817	9.70716	9.85322	9.85002	9.92087	10.0309	9.94308	10.0399	9.9308	9.93918	9.97648	-0.0427034	0.356747	-0.0767644	0.150686	0.0350275	0.493467	ENSG00000009335	UBE3C	ubiquitin protein ligase E3C [Source:HGNC Symbol;Acc:HGNC:16803]
	9.77719	10.0115	10.1042	10.0551	10.0682	10.2847	10.0714	10.0501	9.67727	10.1237	10.0273	10.1173	9.86886	9.91038	9.34109	9.41782	9.88555	9.49905	10.1665	9.92133	9.93728	9.8111	9.93501	9.26937	10.0155	9.77689	9.93904	10.0489	10.462	10.0522	10.1316	10.0651	10.1338	-0.193582	0.0751314	-0.225724	0.0722886	0.0968158	0.418741	ENSG00000009413	REV3L	REV3 like, DNA directed polymerase zeta catalytic subunit [Source:HGNC Symbol;Acc:HGNC:9968]
	7.32653	7.20244	7.52298	7.43226	7.13382	7.63525	6.67275	6.99217	7.59556	7.20058	7.58687	7.49435	8.00721	7.53527	6.22035	7.20778	6.73411	6.25906	7.78941	6.82524	7.44031	6.96475	7.72684	6.37823	7.73734	7.3769	7.28588	7.072	7.84902	7.3428	6.59619	7.49568	7.81899	-0.0182683	0.936382	0.0468387	0.859099	0.117696	0.640676	ENSG00000009694	TENM1	teneurin transmembrane protein 1 [Source:HGNC Symbol;Acc:HGNC:8117]
	7.50775	7.26465	7.38836	7.66659	7.79836	7.53803	7.55235	7.3938	7.23148	7.59774	7.22735	7.41733	7.43011	7.37196	7.43264	7.30114	7.36497	7.39308	7.60381	7.27657	7.52461	7.57677	7.46659	7.61802	7.52841	7.52597	7.56441	7.60524	7.36812	7.65076	7.49339	7.28436	7.49092	-0.128246	0.104991	0.0426247	0.633905	-0.000289824	0.997346	ENSG00000009780	FAM76A	family with sequence similarity 76 member A [Source:HGNC Symbol;Acc:HGNC:28530]
	11.6604	11.6738	11.5206	11.5633	11.4691	11.6402	11.5744	11.4559	11.9349	11.5442	11.3773	11.4701	11.7029	12.0413	11.5259	11.6985	11.5261	11.5802	11.654	11.5259	11.4348	11.5557	11.5559	11.4768	11.7107	11.6471	11.452	11.601	11.7113	11.6941	11.5456	11.4648	11.552	0.0113696	0.873813	-0.0434289	0.599278	-0.0325247	0.680397	ENSG00000009790	TRAF3IP3	TRAF3 interacting protein 3 [Source:HGNC Symbol;Acc:HGNC:30766]
	6.81771	6.88895	5.95102	6.02681	5.92386	6.61826	6.42008	6.49137	7.21161	6.04877	6.24054	6.26536	6.2763	6.71411	6.87386	7.05525	6.44793	6.95719	6.28817	6.56388	6.35239	6.32187	6.38146	6.99892	6.48302	6.23755	6.19541	6.45021	6.63944	6.19752	6.69029	6.55879	6.1638	0.113862	0.541254	-0.0188371	0.930325	-0.0919292	0.657725	ENSG00000009830	POMT2	protein O-mannosyltransferase 2 [Source:HGNC Symbol;Acc:HGNC:19743]
	8.24896	8.57869	8.43769	8.51359	8.76794	8.79668	8.57832	8.63457	8.03431	8.61298	8.57118	8.81279	8.28364	8.183	8.29431	7.82539	8.59032	8.256	8.36155	8.43089	8.5166	8.75143	8.34953	8.17417	8.42102	8.32774	8.41145	8.42696	8.48578	8.28102	8.25532	8.25617	8.34475	-0.16084	0.131839	-0.106011	0.388534	-0.191649	0.104642	ENSG00000009844	VTA1	vesicle trafficking 1 [Source:HGNC Symbol;Acc:HGNC:20954]
	3.04402	3.04402	3.04402	4.19436	3.53502	3.49381	3.04402	3.04402	3.04402	3.04402	3.04402	3.55347	3.04402	3.04402	3.04402	3.04402	3.04402	3.04402	3.52351	3.04402	3.04402	3.04402	3.04402	3.50641	3.04402	3.04402	3.5973	3.04402	3.04402	3.04402	3.04402	3.59698	3.04402	-1.38584	0.386459	-1.59667	0.391062	-1.05921	0.550158	ENSG00000009950	MLXIPL	MLX interacting protein like [Source:HGNC Symbol;Acc:HGNC:12744]
	9.95568	9.95354	10.094	9.9965	10.1354	10.1536	9.9907	9.99356	9.9361	9.86539	9.7124	9.79153	10.0077	10.1392	10.3465	10.1309	9.5976	10.0216	9.84735	9.84365	9.62432	9.74132	9.77178	10.2861	9.62735	9.67156	10.0283	10.2426	9.57115	9.93682	9.926	9.98006	9.75062	-0.0509894	0.597279	-0.206206	0.0645032	-0.0779462	0.464279	ENSG00000009954	BAZ1B	bromodomain adjacent to zinc finger domain 1B [Source:HGNC Symbol;Acc:HGNC:961]
	9.11632	9.34119	9.28319	9.28637	9.63972	9.46478	9.3221	9.24461	9.02094	9.22326	9.51893	9.39259	9.20912	9.24484	9.11036	8.87535	8.99646	9.34197	9.16153	9.40327	9.1844	9.46349	9.35116	9.15073	9.13949	8.87232	9.20421	9.22625	9.27503	9.02168	9.17143	9.22641	9.16755	-0.0674464	0.431915	-0.100567	0.309852	-0.120838	0.202996	ENSG00000010017	RANBP9	RAN binding protein 9 [Source:HGNC Symbol;Acc:HGNC:13727]
	7.30111	7.45952	6.1417	5.2739	8.49062	5.51476	5.90898	6.66996	5.89269	5.40498	7.93934	7.84068	6.33633	5.4818	7.51507	5.80544	5.73464	6.58317	5.84827	5.42345	7.67967	6.92169	5.87531	6.93964	6.36959	5.37364	8.61504	6.97421	5.92227	7.35287	5.60161	5.92503	5.69141	-0.035712	0.945898	-0.0941209	0.876908	0.244132	0.673624	ENSG00000010030	ETV7	ETS variant transcription factor 7 [Source:HGNC Symbol;Acc:HGNC:18160]
	7.57993	7.88379	7.91688	8.07955	7.93558	8.30437	7.71779	7.91118	7.4675	7.93377	7.9961	7.93571	7.81166	7.61776	7.49306	7.12079	7.64898	7.31255	7.86543	7.7223	7.79723	7.8666	7.91585	7.38661	7.91974	7.89239	7.73237	7.74982	8.24094	7.55816	7.84503	7.8276	7.75159	-0.231857	0.0544627	-0.0909983	0.511034	-0.0702307	0.596865	ENSG00000010072	SPRTN	SprT-like N-terminal domain [Source:HGNC Symbol;Acc:HGNC:25356]
	7.66865	7.65778	7.41776	7.37722	7.67422	7.65277	7.61364	7.25496	7.80867	7.26165	7.46337	7.1994	7.28661	7.38915	8.13305	7.96009	7.59147	7.93469	7.56222	7.60401	7.43063	7.46154	7.54236	8.33563	7.26595	7.34344	7.63753	7.62144	7.54347	7.53183	7.56106	7.35109	7.41367	0.100785	0.463642	0.070633	0.655907	-0.0260925	0.864117	ENSG00000010165	METTL13	methyltransferase 13, eEF1A lysine and N-terminal methyltransferase [Source:HGNC Symbol;Acc:HGNC:24248]
	6.61183	6.50163	5.88834	6.12673	6.2733	6.65367	6.21189	6.36914	6.30683	6.55435	6.22142	6.41489	6.33633	6.34033	6.29077	5.86892	6.44793	5.66246	6.55347	6.20277	6.58095	6.54351	6.07276	5.57095	6.57351	6.30924	6.37882	6.69574	5.75072	6.26366	6.16344	6.46092	6.23814	-0.135767	0.405256	-0.061702	0.74153	-0.0674923	0.708208	ENSG00000010219	DYRK4	dual specificity tyrosine phosphorylation regulated kinase 4 [Source:HGNC Symbol;Acc:HGNC:3095]
	11.6957	12.0246	11.946	11.9133	11.9134	11.985	11.974	11.9171	11.2814	12.0277	11.9076	11.9979	11.8932	11.8691	11.1168	11.0592	11.8228	11.1205	11.8414	11.8601	11.8609	11.7617	11.8167	10.7985	11.8939	12.0208	11.8573	11.8669	12.2742	11.8211	11.9341	11.8547	11.9293	-0.192106	0.164706	-0.141846	0.374228	0.0593793	0.696693	ENSG00000010244	ZNF207	zinc finger protein 207 [Source:HGNC Symbol;Acc:HGNC:12998]
	8.33063	7.95546	8.10917	7.9564	8.40284	8.15271	8.04576	8.02598	8.46944	8.03618	8.04534	8.01327	8.08434	8.01624	9.14365	8.80158	7.93966	8.99084	8.03703	8.10078	8.01343	8.0128	8.1163	9.44769	8.10187	7.72082	8.21067	8.25779	7.53311	7.82703	8.155	8.12276	8.28103	0.244279	0.21126	0.218105	0.333378	-0.0868211	0.687811	ENSG00000010256	UQCRC1	ubiquinol-cytochrome c reductase core protein 1 [Source:HGNC Symbol;Acc:HGNC:12585]
	7.62156	7.67749	7.57609	7.80991	7.91264	7.80151	7.84586	7.75649	7.41638	7.92123	7.93934	7.87306	7.62558	7.47215	7.71847	7.54952	7.91309	7.85743	7.65085	7.95748	7.7591	7.75855	7.89675	7.64295	7.83143	7.80303	7.51674	7.49814	7.7542	7.24887	7.66464	7.55346	7.26319	0.0256229	0.766109	0.0440373	0.65598	-0.256419	0.00840022	ENSG00000010270	STARD3NL	STARD3 N-terminal like [Source:HGNC Symbol;Acc:HGNC:19169]
	7.11907	7.16564	8.00176	7.76778	11.2967	7.4539	8.52196	8.63128	7.37234	11.8512	7.56451	7.30776	7.88648	7.40614	12.113	7.87171	8.65181	8.97788	7.53381	12.2339	7.54269	7.46154	8.14356	12.1327	7.47496	11.2579	7.68142	7.50398	5.92227	8.13727	8.65765	8.63139	7.66096	0.497223	0.518589	0.69179	0.436669	-1.77386	0.0367764	ENSG00000010278	CD9	CD9 molecule [Source:HGNC Symbol;Acc:HGNC:1709]
	3.99649	3.04402	3.04402	3.04402	3.04402	3.49381	3.49517	3.71392	3.04402	3.04402	3.53986	3.55347	4.06923	4.02491	3.52404	4.25482	3.57235	4.27438	3.86714	3.76018	3.04402	3.04402	3.55793	3.83826	4.11811	3.53138	3.82183	3.4722	4.69192	3.79206	3.7743	3.04402	3.72493	2.02602	0.00924284	1.10453	0.226391	2.01725	0.0160328	ENSG00000010282	HHATL	hedgehog acyltransferase like [Source:HGNC Symbol;Acc:HGNC:13242]
	9.41507	9.14077	8.98542	8.74813	9.04327	8.927	9.15103	8.99613	9.517	8.83632	8.98112	8.81944	8.99551	9.12709	10.0779	9.72971	8.76003	9.80677	8.8641	8.97094	8.75589	8.68631	8.75841	10.1668	8.74467	8.47378	9.11115	9.28499	8.78051	9.1366	9.24772	9.03724	8.96087	0.199676	0.298739	-0.0308454	0.88949	-0.00575611	0.97834	ENSG00000010292	NCAPD2	non-SMC condensin I complex subunit D2 [Source:HGNC Symbol;Acc:HGNC:24305]
	9.37513	8.99154	8.64736	8.4655	8.71923	8.8733	8.6705	8.59795	10.0139	8.92998	8.89128	8.69469	9.05269	8.97065	9.84184	9.75872	8.76746	9.49541	9.05331	8.98283	8.88882	8.59646	8.80352	10.1689	9.02747	8.97126	8.92682	8.8813	8.81931	8.86909	8.92774	8.84663	9.01146	0.20719	0.297218	0.183292	0.424332	-0.108421	0.621207	ENSG00000010295	IFFO1	intermediate filament family orphan 1 [Source:HGNC Symbol;Acc:HGNC:24970]
	5.88614	5.34711	5.40697	5.64809	5.35314	5.31626	5.32203	5.18389	6.51696	5.61256	5.18051	4.78318	5.39308	6.10842	6.57033	6.07072	5.6711	6.62397	5.84827	5.52791	5.28863	5.19274	5.82123	7.10161	5.66027	5.76016	5.5922	5.25289	6.23859	5.51147	5.53391	5.89503	5.52027	0.374868	0.218934	0.48091	0.169604	0.0866812	0.798102	ENSG00000010310	GIPR	gastric inhibitory polypeptide receptor [Source:HGNC Symbol;Acc:HGNC:4271]
	6.371	6.16855	6.21125	5.96323	6.52288	5.86199	6.02353	6.04792	6.32558	6.24496	6.05823	6.05293	6.00674	6.02175	6.34137	6.1234	6.15925	6.40713	6.0452	6.46488	6.22259	6.49717	6.11805	6.86721	6.35262	6.08218	5.98443	5.67308	6.18614	6.32683	6.4056	6.33379	6.04436	-0.00573012	0.967775	0.255825	0.10942	-0.0483396	0.759819	ENSG00000010318	PHF7	PHD finger protein 7 [Source:HGNC Symbol;Acc:HGNC:18458]
	4.64107	3.99275	4.52382	4.74743	3.73512	4.54047	4.28652	4.08972	4.93889	3.92479	4.32032	4.35349	4.75524	4.62227	4.90137	4.55141	4.30488	4.35408	4.56956	3.9168	3.96489	4.62714	4.91172	5.13191	4.00897	4.21137	4.36135	4.57862	4.1742	4.40785	4.06633	3.99058	4.20295	0.195	0.577321	0.355984	0.367925	-0.296454	0.465101	ENSG00000010319	SEMA3G	semaphorin 3G [Source:HGNC Symbol;Acc:HGNC:30400]
	10.1901	9.92775	9.67667	9.58005	9.68269	9.57132	9.69054	9.62147	10.7826	9.73367	9.61981	9.40813	9.80374	10.0824	10.6909	10.6071	9.51399	10.5464	9.70042	9.81735	9.74223	9.52063	9.64981	11.0817	9.68554	9.82907	9.73586	9.69737	9.5661	9.78563	9.73636	9.70906	9.75531	0.157902	0.423344	0.140518	0.537131	-0.186637	0.390982	ENSG00000010322	NISCH	nischarin [Source:HGNC Symbol;Acc:HGNC:18006]
	9.43463	8.88836	7.88569	8.71688	8.96744	8.29697	8.71307	8.47848	9.86178	8.56142	8.66162	8.62422	8.38089	9.09609	10.465	9.56116	8.63161	10.2108	8.57497	8.9769	8.81649	8.57448	7.88387	10.8448	8.21784	8.83076	8.75288	8.70017	8.83202	8.70627	9.09374	8.99624	8.75746	0.432715	0.165312	0.381636	0.28919	-0.0436898	0.898938	ENSG00000010327	STAB1	stabilin 1 [Source:HGNC Symbol;Acc:HGNC:18628]
	6.79354	6.11103	6.30954	6.37377	5.85197	6.37079	6.83658	6.70818	7.45066	6.88805	6.59198	5.95804	6.2136	6.6001	7.3036	7.98137	6.99791	7.64392	6.64976	6.79846	6.88119	6.42468	6.93976	8.06321	6.94446	6.80549	6.66941	6.01066	6.13165	6.83969	6.92744	7.32919	6.58899	0.421231	0.117426	0.54718	0.0772565	0.0777123	0.79423	ENSG00000010361	FUZ	fuzzy planar cell polarity protein [Source:HGNC Symbol;Acc:HGNC:26219]
	4.5132	3.99275	4.06461	4.4359	3.73512	4.03431	4.03721	4.18482	4.34489	4.17004	4.55036	3.55347	4.68949	4.48342	3.99138	4.55141	4.08393	4.18776	4.2803	4.26083	3.96489	3.78007	4.73517	3.83826	3.88346	4.29958	3.82183	4.15349	3.85313	4.20823	4.37697	4.63173	3.52771	0.339727	0.366814	-0.108106	0.809488	-0.085958	0.843625	ENSG00000010379	SLC6A13	solute carrier family 6 member 13 [Source:HGNC Symbol;Acc:HGNC:11046]
	9.40914	9.09272	9.66449	9.70794	9.11028	9.81087	9.71588	9.73311	10.1875	9.78988	9.68852	9.31703	9.91015	9.76192	9.72886	10.3318	9.75717	10.0417	9.92991	10.0735	9.5325	8.76119	9.91618	10.3565	9.97898	9.4405	9.31129	8.82885	9.27813	9.57873	9.96859	10.0198	9.86652	0.225073	0.192188	0.0926484	0.642011	-0.0529347	0.78103	ENSG00000010404	IDS	iduronate 2-sulfatase [Source:HGNC Symbol;Acc:HGNC:5389]
	3.5267	3.52475	3.04402	3.52397	3.53502	3.04402	3.93574	3.51982	3.04402	3.04402	4.02176	3.04402	3.04402	3.5415	3.71981	3.04402	3.04402	3.5211	3.04402	3.76018	3.58164	3.04402	3.04402	3.04402	4.21553	3.73004	3.5973	3.98804	3.04402	3.04402	3.7743	3.59698	3.72493	0.303138	0.743166	0.838351	0.403062	0.919623	0.342986	ENSG00000010438	PRSS3	serine protease 3 [Source:HGNC Symbol;Acc:HGNC:9486]
	8.54747	8.5362	8.51442	8.76351	9.00042	8.41447	8.77867	8.88723	8.44418	8.93311	9.10747	8.96159	8.63462	8.34568	8.57456	8.46173	8.61934	8.4675	8.83243	8.9408	9.017	8.31422	8.64478	8.51155	8.80461	8.75978	9.04895	8.46334	8.78922	8.72572	8.84208	8.65354	8.81257	0.0195866	0.860312	-0.00620461	0.961457	0.0771854	0.529544	ENSG00000010539	ZNF200	zinc finger protein 200 [Source:HGNC Symbol;Acc:HGNC:12993]
	11.0446	10.4273	10.7699	10.9273	10.7294	10.8958	10.6034	10.6379	11.331	10.2765	10.4192	10.261	10.5997	11.2106	11.3057	11.4302	10.2866	11.401	10.647	10.3217	10.2653	10.3873	10.4961	11.6301	10.3003	10.089	10.6051	10.8173	10.6217	11.034	10.7095	10.7203	10.8748	0.0715682	0.699989	-0.161132	0.452549	-0.0178541	0.930504	ENSG00000010610	CD4	CD4 molecule [Source:HGNC Symbol;Acc:HGNC:1678]
	5.954	5.20287	5.63061	5.62058	5.72318	5.86199	5.32203	5.45663	5.48186	5.79264	5.37218	5.14387	5.31319	5.44828	5.50488	5.95901	5.38229	5.68884	5.69949	5.49398	5.70796	5.25215	5.51345	5.74635	5.48058	5.62419	5.24942	5.46701	5.6365	5.31201	5.49874	5.38732	5.39283	-0.149729	0.336097	-0.0917571	0.604848	-0.283008	0.109344	ENSG00000010626	LRRC23	leucine rich repeat containing 23 [Source:HGNC Symbol;Acc:HGNC:19138]
	9.85184	9.73622	9.41817	9.69997	9.92241	9.84296	9.81559	9.91727	10.1464	9.55869	9.7242	9.89594	9.49405	9.66138	10.0202	10.1467	9.72129	10.3031	9.95284	9.80903	9.6946	9.75359	9.3535	10.0178	9.78753	9.25549	9.61001	9.71883	9.32681	9.70169	9.94034	9.76708	9.98317	0.0895063	0.420822	-0.138625	0.280801	-0.0691279	0.573447	ENSG00000010671	BTK	Bruton tyrosine kinase [Source:HGNC Symbol;Acc:HGNC:1133]
	6.01871	5.75642	5.73	5.94138	5.66809	6.22078	5.62256	5.68318	6.92456	5.97676	5.6602	6.07568	6.19207	6.26719	5.75325	6.54481	5.79538	6.13208	5.84827	5.85417	6.12889	5.62909	6.04955	6.16888	5.93874	5.88391	5.92631	5.77541	5.27442	6.02989	5.56818	5.55266	6.23814	0.0350783	0.855489	-0.0427196	0.847616	-0.265708	0.220314	ENSG00000010704	HFE	homeostatic iron regulator [Source:HGNC Symbol;Acc:HGNC:4886]
	7.87198	7.69693	8.01623	7.65342	8.01312	7.79627	7.85096	7.57631	7.61079	7.81676	7.69375	7.74595	7.99497	7.97703	8.24254	8.15989	7.92644	7.87993	7.84246	8.09531	7.72785	8.08847	8.0018	8.11754	7.68453	7.94903	7.94166	7.73004	7.69044	7.83422	7.94965	7.7474	7.62029	0.178232	0.0413103	0.15329	0.126845	-0.00818125	0.933226	ENSG00000010803	SCMH1	Scm polycomb group protein homolog 1 [Source:HGNC Symbol;Acc:HGNC:19003]
	11.3979	11.3605	11.5436	11.059	11.2665	11.3751	11.3215	11.2568	11.0721	11.113	11.1858	11.1329	11.5357	11.2771	11.1784	11.1859	11.3035	11.1444	11.2153	11.0646	11.1755	11.3177	11.5334	11.0828	11.1624	11.1973	11.2931	11.398	11.3984	11.4288	11.1583	11.1882	11.1912	-0.0571815	0.419177	-0.0322715	0.692763	0.013267	0.86499	ENSG00000010810	FYN	FYN proto-oncogene, Src family tyrosine kinase [Source:HGNC Symbol;Acc:HGNC:4037]
	11.1572	11.0606	11.4411	11.697	11.3121	11.4205	11.1709	11.1551	11.3717	11.1998	11.1121	11.1288	11.3186	11.6847	11.2727	11.2825	10.9517	11.2469	11.068	11.0285	10.9725	10.9173	11.1554	11.6137	10.9038	10.855	11.3001	11.2333	11.4542	11.3127	11.2261	11.2093	11.149	-0.0873066	0.375496	-0.216385	0.0572128	-0.038439	0.723357	ENSG00000010818	HIVEP2	HIVEP zinc finger 2 [Source:HGNC Symbol;Acc:HGNC:4921]
	3.04402	3.04402	3.69744	3.52397	3.04402	3.49381	3.04402	3.71392	3.04402	3.04402	3.04402	3.04402	3.04402	3.04402	3.04402	3.59813	3.04402	3.5211	3.04402	3.04402	3.04402	3.78007	3.04402	3.04402	3.73258	3.53138	3.04402	3.04402	3.04402	3.04402	3.56314	3.59698	3.87422	-0.943896	0.433119	0.704316	0.581564	0.47216	0.709709	ENSG00000010932	FMO1	flavin containing dimethylaniline monoxygenase 1 [Source:HGNC Symbol;Acc:HGNC:3769]
	8.68781	8.78025	8.62237	8.76657	8.71592	8.97183	8.81299	8.76342	8.86794	8.56545	8.56744	8.65803	8.51975	8.61728	9.00818	8.99514	8.49061	8.89201	8.65616	8.46519	8.52116	8.63944	8.59827	9.07958	8.52221	8.37395	8.75288	8.99744	8.2153	8.67458	8.673	8.72222	8.77606	-0.0620043	0.528515	-0.123142	0.278282	-0.0559247	0.606904	ENSG00000011007	ELOA	elongin A [Source:HGNC Symbol;Acc:HGNC:11620]
	8.08025	7.60387	7.59551	7.72438	7.89518	7.71523	7.70094	7.76253	8.07329	7.73311	7.88627	7.5273	8.11859	7.97135	8.88701	8.80953	7.86539	8.74974	7.83666	7.80504	7.92668	7.53178	7.8109	9.1156	7.93112	7.753	8.07916	7.91224	7.01281	7.7905	7.96844	7.96865	7.96138	0.453625	0.0207773	0.343643	0.12911	0.0545656	0.801585	ENSG00000011009	LYPLA2	lysophospholipase 2 [Source:HGNC Symbol;Acc:HGNC:6738]
	9.02377	8.828	8.30258	8.21105	8.41513	8.4878	8.3987	8.20053	9.33896	8.46109	8.24116	8.30656	8.7114	8.70896	8.8842	9.26444	8.46342	9.08333	8.60254	8.54352	8.42224	8.52089	8.37734	9.18715	8.59905	8.42273	8.36919	8.61383	8.50707	8.65847	8.51162	8.55343	8.65732	0.104939	0.484946	0.00497931	0.977106	-0.0596722	0.71931	ENSG00000011021	CLCN6	chloride voltage-gated channel 6 [Source:HGNC Symbol;Acc:HGNC:2024]
	7.37605	7.5335	7.71869	7.53637	6.70854	6.05287	7.02934	7.44728	7.15029	6.32408	7.54179	7.74595	7.56056	7.0099	7.08527	7.80167	7.03545	8.52926	6.75238	7.62695	8.00042	7.85296	8.37275	7.96785	6.38636	6.42657	8.02572	7.26342	6.01587	6.53697	7.77557	8.15418	6.29142	0.421296	0.173151	0.565191	0.112935	0.210429	0.537594	ENSG00000011028	MRC2	mannose receptor C type 2 [Source:HGNC Symbol;Acc:HGNC:16875]
	4.95794	4.95111	5.70582	5.59249	5.28019	4.88507	6.3492	6.19979	5.54868	5.06562	4.61747	4.26192	5.60765	5.18658	5.72778	5.95901	5.73464	6.85832	5.50265	5.38675	4.73837	4.71947	5.47847	6.45116	4.93279	4.7712	4.71023	4.47352	4.41204	6.1042	6.02469	6.31144	5.09407	0.149854	0.719492	-0.286019	0.554946	-0.05096	0.912155	ENSG00000011105	TSPAN9	tetraspanin 9 [Source:HGNC Symbol;Acc:HGNC:21640]
	9.18954	9.32672	9.32057	9.35699	9.3971	9.69184	9.47666	9.62973	9.30196	9.51767	9.32893	9.40813	9.24054	9.22109	9.05143	9.15957	9.30535	9.06628	9.40211	9.38548	9.11071	9.23568	9.17491	9.25127	9.34675	9.35725	9.40313	9.49859	9.59371	9.27507	9.48573	9.3536	9.42101	-0.17135	0.0115368	-0.184288	0.0185	0.00729407	0.922168	ENSG00000011114	BTBD7	BTB domain containing 7 [Source:HGNC Symbol;Acc:HGNC:18269]
	8.13393	7.89505	7.73629	7.82759	7.46919	7.63525	7.45521	7.55559	8.91158	7.65191	7.86204	7.55951	8.0011	8.07576	8.63269	8.73221	7.59983	8.67136	7.54097	7.54101	7.91979	7.78274	7.90951	9.39005	7.8131	7.72732	7.94166	7.65856	8.0939	7.93804	7.76843	7.88119	7.84862	0.218444	0.332844	0.364867	0.160549	-0.015603	0.950067	ENSG00000011132	APBA3	amyloid beta precursor protein binding family A member 3 [Source:HGNC Symbol;Acc:HGNC:580]
	6.58387	6.55978	6.15941	6.48278	5.85197	6.01673	6.11229	5.94388	6.54914	6.0948	6.25942	6.02981	6.2763	6.47616	6.5274	6.3824	5.88176	6.20603	6.02464	6.09594	6.28898	6.21099	6.55519	6.80208	6.09067	6.42657	6.46231	6.36224	6.43085	6.44529	6.24887	6.066	6.4244	-0.0348413	0.804348	0.193162	0.224374	0.118865	0.441773	ENSG00000011143	MKS1	MKS transition zone complex subunit 1 [Source:HGNC Symbol;Acc:HGNC:7121]
	9.9103	9.95084	10.5416	10.6849	9.90655	10.9767	10.7919	10.8114	10.585	10.7015	10.6645	10.4519	10.4864	10.4605	9.79172	10.2698	10.7188	9.98838	11.0816	10.6884	10.2127	9.29567	10.3887	9.56953	11.1406	10.3178	10.1298	9.42829	10.5796	10.4934	10.8894	10.8525	11.0976	-0.032713	0.875656	-0.260274	0.281065	0.0459503	0.841911	ENSG00000011198	ABHD5	abhydrolase domain containing 5, lysophosphatidic acid acyltransferase [Source:HGNC Symbol;Acc:HGNC:21396]
	3.5267	3.04402	3.84098	4.4359	3.04402	3.49381	3.81927	3.98326	3.75592	4.05604	3.53986	3.04402	3.56465	3.5415	3.71981	3.04402	3.78713	3.04402	3.52351	4.16	3.04402	3.04402	3.04402	3.95743	3.53319	3.73004	3.04402	3.04402	3.04402	3.5759	3.93384	3.59698	3.72493	-0.90996	0.218257	-1.21326	0.173128	-1.21753	0.160042	ENSG00000011201	ANOS1	anosmin 1 [Source:HGNC Symbol;Acc:HGNC:6211]
	9.73522	9.1642	8.88656	9.03843	8.78698	8.88568	8.98496	8.82521	10.1372	8.95171	8.91206	8.7269	8.93597	9.3003	9.9799	10.076	9.04615	9.94508	9.29636	9.21714	9.20438	8.66567	9.08784	10.4343	9.21581	9.16762	9.2888	9.05218	9.14193	9.21577	9.32989	9.40149	9.11006	0.216668	0.303135	0.210244	0.386693	0.0154586	0.946893	ENSG00000011243	AKAP8L	A-kinase anchoring protein 8 like [Source:HGNC Symbol;Acc:HGNC:29857]
	9.06452	9.35958	9.31473	9.3509	9.1887	9.42801	9.5395	9.42455	8.92989	9.50093	9.26114	9.25211	9.20912	9.21389	8.63603	8.56392	9.31044	8.88091	9.18224	9.28109	9.24628	9.2163	9.29153	8.62835	9.18529	9.32554	9.17998	9.36083	9.60609	9.05282	9.39148	9.28999	9.30625	-0.226026	0.0376098	-0.160091	0.201572	-0.000591517	0.996056	ENSG00000011258	MBTD1	mbt domain containing 1 [Source:HGNC Symbol;Acc:HGNC:19866]
	7.65535	7.92831	7.77654	7.82759	7.79209	7.97393	7.73443	7.75043	7.07527	7.93377	7.88627	7.77366	7.6096	7.63226	7.26078	7.19567	7.77975	7.43931	7.63756	7.85767	7.80473	8.18233	7.70503	7.27931	7.67779	8.10169	7.724	7.8767	7.9222	7.58401	7.73953	7.49568	7.52069	-0.150578	0.223514	0.0639968	0.651594	-0.065321	0.632319	ENSG00000011260	UTP18	UTP18 small subunit processome component [Source:HGNC Symbol;Acc:HGNC:24274]
	10.2619	10.2092	10.1757	10.1151	10.0824	10.0507	10.0823	10.0757	10.4667	10.2291	10.2383	10.1716	10.1483	10.3234	10.4279	10.2641	10.0453	10.279	10.1699	10.187	10.1151	10.1329	10.1901	10.5072	10.1271	10.2474	10.1123	10.3256	10.2031	10.2138	10.1967	10.1809	10.2302	0.0506903	0.399778	0.048585	0.483833	0.0321559	0.628783	ENSG00000011275	RNF216	ring finger protein 216 [Source:HGNC Symbol;Acc:HGNC:21698]
	8.2086	8.54337	8.34523	8.2509	8.33977	8.30805	8.33469	8.17362	7.90445	8.15338	8.15407	8.38494	8.34278	8.17312	7.56517	7.68544	8.25724	7.85175	8.24388	8.10622	8.4749	8.64999	8.32117	7.84976	8.13667	8.47763	8.44744	8.70777	8.77174	8.34282	8.20339	7.94728	8.20523	-0.175287	0.156617	0.0802788	0.571869	0.143096	0.292252	ENSG00000011295	TTC19	tetratricopeptide repeat domain 19 [Source:HGNC Symbol;Acc:HGNC:26006]
	10.7721	10.3446	10.4976	10.3067	10.4588	10.526	10.4733	10.3584	10.9186	10.2047	10.2857	10.0239	10.4067	10.5894	11.2668	11.2116	10.1946	11.152	10.4703	10.4079	10.2379	10.0949	10.2873	11.5838	10.2468	9.94765	10.5937	10.5751	10.2433	10.5182	10.6143	10.5191	10.4255	0.166672	0.347784	0.0213947	0.916878	0.00215719	0.991206	ENSG00000011304	PTBP1	polypyrimidine tract binding protein 1 [Source:HGNC Symbol;Acc:HGNC:9583]
	3.72352	3.04402	3.04402	3.04402	3.04402	3.6776	3.04402	3.51982	3.04402	3.04402	3.53986	3.04402	3.56465	3.04402	3.04402	3.04402	3.57235	3.04402	3.04402	3.553	3.04402	3.47203	3.04402	3.04402	3.04402	3.04402	3.04402	3.04402	3.04402	3.5759	3.04402	3.59698	3.04402	-0.122877	0.926175	-0.910791	0.552316	-0.373322	0.798478	ENSG00000011347	SYT7	synaptotagmin 7 [Source:HGNC Symbol;Acc:HGNC:11514]
	8.24009	8.38875	8.37546	7.77994	8.26479	8.19713	8.01431	8.22258	7.87952	8.28641	8.2031	8.15689	8.19012	8.01624	8.15189	7.98839	8.17581	7.90208	7.96976	7.91466	8.21832	8.53519	8.18088	8.24907	8.16102	8.24876	8.06599	8.48414	8.33323	7.95793	8.04126	7.98971	8.04051	-0.11326	0.208995	0.101369	0.324882	-0.0338345	0.733931	ENSG00000011376	LARS2	leucyl-tRNA synthetase 2, mitochondrial [Source:HGNC Symbol;Acc:HGNC:17095]
	9.45201	9.95891	9.78055	9.69837	10.0262	10.0606	9.93186	9.81223	9.22991	9.84398	9.67989	9.85605	9.51775	9.68414	8.94752	8.77748	9.63259	9.25437	9.66491	9.75982	9.62644	9.67704	9.55562	8.82336	9.50151	9.74209	9.60547	9.72882	9.93526	9.5397	9.8266	9.51952	9.75219	-0.290113	0.0285219	-0.288957	0.0588326	-0.0934198	0.522075	ENSG00000011405	PIK3C2A	phosphatidylinositol-4-phosphate 3-kinase catalytic subunit type 2 alpha [Source:HGNC Symbol;Acc:HGNC:8971]
	9.54494	9.34324	9.50276	10.1541	9.87429	9.74172	9.71308	10.0782	10.2423	9.55261	9.92153	10.0425	9.61885	9.77665	10.0999	10.2539	9.93585	10.2544	10.2108	9.72841	9.56376	9.13979	9.64219	10.4154	10.0705	9.08672	9.90063	9.103	9.23733	9.92845	10.0648	10.3064	10.3571	0.1997	0.239108	-0.0724981	0.711443	0.107523	0.565381	ENSG00000011422	PLAUR	plasminogen activator, urokinase receptor [Source:HGNC Symbol;Acc:HGNC:9053]
	4.80985	5.24044	4.84594	5.08029	5.20296	5.1879	5.29104	4.78715	4.57869	4.96478	5.22114	5.80234	5.13723	5.2273	5.67537	4.85422	4.95815	5.29796	5.03615	5.14218	5.74037	5.95892	5.70628	5.20429	5.15579	4.11426	4.78309	4.80574	5.04787	4.78867	4.81292	5.09286	5.00723	0.400678	0.106901	0.650784	0.0202065	-0.193818	0.499171	ENSG00000011426	ANLN	anillin, actin binding protein [Source:HGNC Symbol;Acc:HGNC:14082]
	8.94137	8.60976	8.49045	8.54953	8.45536	8.39727	8.56599	8.39941	9.25675	8.20601	8.39675	8.31129	8.37618	8.67088	9.44204	9.28167	8.4027	9.36407	8.47034	8.61781	8.35742	8.38856	8.449	9.67132	8.39662	8.34049	8.64191	8.6219	8.44775	8.68654	8.64214	8.50064	8.38975	0.190018	0.299065	0.0830707	0.694191	-0.0544419	0.787635	ENSG00000011451	WIZ	WIZ zinc finger [Source:HGNC Symbol;Acc:HGNC:30917]
	9.52318	9.64755	9.50788	9.45684	9.51972	9.51346	9.44839	9.47131	9.26878	9.49882	9.50728	9.60581	9.51561	9.58529	9.3574	9.0431	9.35302	9.10496	9.47663	9.42738	9.31876	9.35971	9.26697	8.87418	9.31023	9.30618	9.48206	9.5684	9.53277	9.51531	9.51583	9.46046	9.44251	-0.0813351	0.249231	-0.246896	0.00252417	0.0151523	0.845671	ENSG00000011454	RABGAP1	RAB GTPase activating protein 1 [Source:HGNC Symbol;Acc:HGNC:17155]
	3.5267	3.04402	3.04402	3.04402	3.88654	3.04402	3.93574	3.71392	3.04402	3.04402	3.89469	4.04785	3.04402	3.04402	3.52404	3.04402	3.78713	3.5211	3.04402	3.553	3.96489	4.22574	3.55793	3.50641	3.04402	3.04402	3.82183	3.78035	3.04402	3.04402	3.04402	3.82138	3.52771	0.438796	0.637384	1.08063	0.28584	0.375891	0.71636	ENSG00000011465	DCN	decorin [Source:HGNC Symbol;Acc:HGNC:2705]
	5.68701	5.75642	5.13817	5.16123	5.35314	5.59162	5.19345	5.29286	6.26856	5.61256	5.18051	5.35081	5.53985	5.75117	6.39022	6.1234	5.01278	5.92805	5.34213	5.7154	5.2431	5.44127	5.32865	6.72212	5.66027	5.40763	5.19961	5.25289	4.91754	5.17615	5.17814	5.29631	5.21422	0.211181	0.404718	0.280952	0.33364	-0.544812	0.0609388	ENSG00000011478	QPCTL	glutaminyl-peptide cyclotransferase like [Source:HGNC Symbol;Acc:HGNC:25952]
	8.40792	8.36061	8.05413	7.5718	7.47704	7.7751	8.1651	8.05084	8.0951	7.51663	8.02366	7.96002	8.16849	7.72312	8.09948	8.29624	8.19247	8.7189	7.93762	7.71519	8.07056	8.09234	8.17031	8.35459	7.92544	7.80303	8.24613	8.4022	8.22175	8.2491	8.1385	8.17884	7.96138	0.136198	0.308944	0.102841	0.505265	0.235294	0.110675	ENSG00000011485	PPP5C	protein phosphatase 5 catalytic subunit [Source:HGNC Symbol;Acc:HGNC:9322]
	9.06201	9.01235	9.2096	9.07093	8.78698	8.88568	8.54099	8.62467	8.98929	9.03257	8.80503	8.78925	9.1634	9.28205	8.90376	9.07311	8.69919	8.6222	8.80896	8.75233	9.05836	9.26856	9.2445	9.21231	8.73821	8.92968	8.87114	9.22095	9.24368	8.97042	8.63039	8.57216	8.88291	-0.0315482	0.771396	0.158392	0.204683	-0.000758112	0.994952	ENSG00000011523	CEP68	centrosomal protein 68 [Source:HGNC Symbol;Acc:HGNC:29076]
	7.55865	8.13236	7.70087	7.54353	7.7603	7.99696	8.03684	7.8273	6.75607	7.69677	7.82492	8.11421	7.45716	7.46407	6.59825	6.40375	7.80887	6.82379	7.57622	7.55702	7.91286	8.10006	7.3589	6.31706	7.45142	7.82741	7.58304	8.16512	7.96901	7.71455	7.69507	7.78002	7.66096	-0.31349	0.146713	-0.158272	0.524915	0.0708326	0.765495	ENSG00000011566	MAP4K3	mitogen-activated protein kinase kinase kinase kinase 3 [Source:HGNC Symbol;Acc:HGNC:6865]
	4.86122	4.43802	5.2107	4.6915	4.66627	5.46098	4.84638	4.83801	5.67318	4.85511	4.68089	4.04785	5.08925	4.68585	5.12166	6.04362	5.01278	5.15032	5.15948	4.58726	4.42172	4.71947	4.91172	5.83736	5.51223	4.71464	4.13145	4.62771	4.91754	4.40785	4.92853	4.85086	5.69141	0.0744936	0.832629	0.189214	0.63948	-0.208012	0.598173	ENSG00000011590	ZBTB32	zinc finger and BTB domain containing 32 [Source:HGNC Symbol;Acc:HGNC:16763]
	11.4674	11.2088	11.7089	12.349	12.106	11.9088	11.8264	11.9188	11.8333	11.7754	12.0559	11.9847	11.8569	11.9023	12.3522	12.2952	12.1887	12.1672	12.3077	12.2567	11.8614	11.5014	11.9565	12.4771	12.3953	11.4466	11.9565	11.3176	10.4261	12.0998	12.0318	12.2881	12.1565	0.30705	0.0734032	0.154085	0.436541	0.0209664	0.911689	ENSG00000011600	TYROBP	transmembrane immune signaling adaptor TYROBP [Source:HGNC Symbol;Acc:HGNC:12449]
	6.371	6.14964	6.06851	6.02681	6.58263	6.25209	6.07746	6.287	6.32558	6.11726	6.10084	6.16316	5.84957	6.19004	6.76747	5.92963	5.98916	6.5693	5.96109	6.33989	6.22259	6.52053	6.04955	6.57366	6.04892	6.27385	6.26701	6.41317	6.21261	6.24196	6.24887	6.28873	6.21992	-0.0153324	0.910416	0.0870214	0.574834	0.0507993	0.735988	ENSG00000011638	LDAF1	lipid droplet assembly factor 1 [Source:HGNC Symbol;Acc:HGNC:30136]
	7.50775	7.50436	7.60831	8.05474	8.0867	7.80673	7.7779	7.61019	7.60319	7.98287	8.19827	7.74595	7.50116	7.43125	7.62036	7.3124	7.5661	7.20955	7.75293	7.64204	7.61281	7.24156	7.62213	7.23895	7.78202	7.54816	7.67275	7.14119	7.89822	7.46846	7.73222	7.49568	7.66096	-0.15799	0.207445	-0.272601	0.0601189	-0.190282	0.170481	ENSG00000012048	BRCA1	BRCA1 DNA repair associated [Source:HGNC Symbol;Acc:HGNC:1100]
	8.69756	8.47752	8.45903	8.20205	8.26479	8.2783	8.48313	8.41864	8.98637	8.17466	8.35399	8.30656	8.31843	8.51938	8.92033	9.15334	8.5945	9.22175	8.47034	8.31343	8.57038	8.44114	8.6022	9.48258	8.48026	8.50053	8.42183	8.31199	8.05104	8.53597	8.56196	8.75537	8.52424	0.20274	0.181195	0.280012	0.109085	0.00199957	0.990481	ENSG00000012061	ERCC1	ERCC excision repair 1, endonuclease non-catalytic subunit [Source:HGNC Symbol;Acc:HGNC:3433]
	9.54494	9.72995	9.04305	9.31795	8.89326	9.49257	9.49304	9.49684	10.3287	9.27833	9.11261	9.42785	8.91014	9.72355	9.70994	10.5549	9.57239	10.2019	9.80348	9.45536	9.36005	9.85733	9.03935	10.0634	9.75273	9.29967	9.40313	9.85276	8.96869	9.73086	9.86719	9.6899	9.60564	0.213144	0.252822	0.0948729	0.659357	0.105236	0.608626	ENSG00000012124	CD22	CD22 molecule [Source:HGNC Symbol;Acc:HGNC:1643]
	4.86122	4.28334	5.13817	4.99389	4.21972	4.64965	4.42337	4.83801	5.841	3.92479	5.05034	4.51568	5.4313	5.60813	5.56412	5.66898	4.90102	5.36601	5.1981	4.7204	4.80567	4.07424	4.79692	5.0151	5.34594	3.8804	4.78309	4.62771	5.46761	4.49499	4.6156	5.34259	5.00723	0.702235	0.0491637	-0.14387	0.733513	0.203603	0.611162	ENSG00000012171	SEMA3B	semaphorin 3B [Source:HGNC Symbol;Acc:HGNC:10724]
	6.95471	7.41322	7.06477	7.14267	7.26667	7.04838	6.95532	6.93971	6.34409	7.24158	7.18884	7.35444	7.17143	7.04291	6.7427	6.31635	6.879	6.63731	7.22269	7.09082	7.31963	7.23455	6.87592	6.76836	7.03185	7.40149	7.0514	7.16353	7.51218	7.22714	6.94023	6.90914	6.97088	-0.0740258	0.601465	0.0695664	0.668352	0.06909	0.657983	ENSG00000012174	MBTPS2	membrane bound transcription factor peptidase, site 2 [Source:HGNC Symbol;Acc:HGNC:15455]
	7.41606	7.20244	7.35073	7.40107	7.7603	7.31399	6.87727	6.90728	7.7685	7.28145	7.37185	7.48599	7.26634	7.60311	8.1425	7.5684	6.86515	7.37733	7.12119	7.53294	7.05539	6.80326	7.05946	8.26118	6.96681	6.90081	7.15484	7.27029	6.80415	7.1939	6.97795	7.14081	7.09505	0.128213	0.473405	-0.0852951	0.680185	-0.284545	0.152907	ENSG00000012211	PRICKLE3	prickle planar cell polarity protein 3 [Source:HGNC Symbol;Acc:HGNC:6645]
	5.57545	5.31251	5.99129	7.78599	7.51565	6.64197	5.25931	5.62998	7.20157	7.49138	5.40739	5.46104	6.10246	7.53527	7.04541	7.53998	5.6711	6.15093	6.72741	7.37927	5.77203	5.0982	6.16192	8.31253	6.9997	6.72957	6.06732	5.51559	5.27442	6.81069	5.94979	6.09257	7.3977	-0.0265071	0.952798	0.176603	0.732375	-0.491801	0.320594	ENSG00000012223	LTF	lactotransferrin [Source:HGNC Symbol;Acc:HGNC:6720]
	9.75558	9.49881	9.88928	10.0626	9.47544	10.0207	10.0361	10.089	10.6127	10.0551	9.98314	9.79997	10.063	9.98136	10.0214	10.471	10.0299	10.2534	10.2141	10.4331	9.6946	8.86895	9.85323	10.3807	10.2388	9.8939	9.69797	9.16686	9.73566	10.0857	10.1536	10.2436	10.2723	0.158156	0.323902	-0.0899456	0.627234	-0.0326007	0.853738	ENSG00000012232	EXTL3	exostosin like glycosyltransferase 3 [Source:HGNC Symbol;Acc:HGNC:3518]
	11.0509	11.0392	11.4668	11.8589	11.2148	11.6982	11.5417	11.6345	11.1913	11.4875	11.5842	11.489	11.5272	11.4883	11.1465	11.296	11.386	11.3134	11.6946	11.6102	11.3328	10.8942	11.3929	11.1104	11.6583	10.9647	11.4482	11.0108	11.2069	11.4252	11.5539	11.578	11.7111	0.0191741	0.866215	-0.194529	0.138958	-0.00770992	0.950999	ENSG00000012660	ELOVL5	ELOVL fatty acid elongase 5 [Source:HGNC Symbol;Acc:HGNC:21308]
	11.3778	10.9922	11.3999	12.0269	11.2363	11.5195	11.1529	11.139	12.3886	11.6689	11.517	11.5357	11.6306	11.941	12.041	12.3929	11.0936	11.8762	12.0126	11.8947	11.2974	10.3794	11.4371	12.4423	11.8156	10.9675	11.4246	10.883	11.1947	11.5073	11.434	11.5628	11.9601	0.28006	0.166669	-0.0200988	0.931511	-0.0984771	0.659092	ENSG00000012779	ALOX5	arachidonate 5-lipoxygenase [Source:HGNC Symbol;Acc:HGNC:435]
	10.5738	10.1831	10.5416	10.5522	10.1378	10.448	10.679	10.4959	11.2257	10.4192	10.3105	10.0239	10.6178	10.6015	10.9243	11.1874	10.3948	11.1086	10.6845	10.74	10.3381	9.61246	10.4652	11.244	10.6549	10.1992	10.3399	9.94134	10.4191	10.452	10.7803	10.7192	10.5241	0.144874	0.38229	-0.0535802	0.779648	-0.0811571	0.657158	ENSG00000012822	CALCOCO1	calcium binding and coiled-coil domain 1 [Source:HGNC Symbol;Acc:HGNC:29306]
	7.68837	7.65115	7.8538	7.4778	7.84152	8.01512	7.61963	7.72593	7.7685	7.62894	7.72096	7.57535	7.61761	7.60311	8.24254	7.9385	7.53156	8.20347	7.6174	7.63451	7.68781	7.62575	7.62213	8.09063	7.74381	7.21979	7.61054	7.66899	7.53311	7.68301	7.80376	7.58149	7.73264	0.0627799	0.571308	-0.0501742	0.69541	-0.0776743	0.528723	ENSG00000012963	UBR7	ubiquitin protein ligase E3 component n-recognin 7 [Source:HGNC Symbol;Acc:HGNC:20344]
	8.96578	9.26952	9.24072	9.10995	9.19821	9.23443	9.31659	9.31603	8.53869	9.08125	9.04702	9.07437	9.18779	8.84884	8.54993	8.29058	9.1464	8.73749	9.0458	9.11017	9.07395	9.21096	9.12385	8.40641	8.92034	8.99832	9.01852	9.21741	9.36519	8.98663	9.24259	8.91056	9.01668	-0.220894	0.0595656	-0.171304	0.205232	-0.0276261	0.830583	ENSG00000012983	MAP4K5	mitogen-activated protein kinase kinase kinase kinase 5 [Source:HGNC Symbol;Acc:HGNC:6867]
	6.76896	6.61564	8.04475	7.0144	7.22062	7.56913	7.9868	8.06067	7.74108	6.83535	6.46815	6.56616	7.91275	6.95312	7.64053	8.42598	7.6409	8.85845	7.35045	7.1235	6.76238	6.78414	7.85116	8.42088	7.35324	6.78063	6.86552	6.97421	6.98263	7.85559	8.05891	8.14795	7.44507	0.220347	0.469092	-0.0105168	0.976142	0.0885453	0.792015	ENSG00000013016	EHD3	EH domain containing 3 [Source:HGNC Symbol;Acc:HGNC:3244]
	8.31382	8.16062	7.93223	7.9184	8.03983	8.18915	8.1024	8.19608	8.06226	7.95853	8.19343	7.96002	8.03737	8.31008	8.81796	8.4966	7.95276	8.90577	8.05711	8.01073	7.8122	7.91992	8.01366	9.05429	7.97574	7.7143	8.24028	8.25087	7.89822	7.91108	8.155	8.13541	8.21436	0.236513	0.119642	0.0754984	0.667186	0.0316148	0.850849	ENSG00000013275	PSMC4	proteasome 26S subunit, ATPase 4 [Source:HGNC Symbol;Acc:HGNC:9551]
	10.2652	9.93049	10.0814	9.97817	10.1142	10.0812	9.79461	9.73617	10.5039	9.99208	10.1335	10.0368	10.0848	9.98842	10.6625	10.5853	9.65077	10.1817	10.1525	9.99063	9.94239	9.92184	10.0844	10.8588	9.96937	9.85298	10.1611	9.92514	10.0913	9.84197	9.77064	9.91922	10.2144	0.112352	0.385078	0.0896704	0.54813	-0.0670464	0.638563	ENSG00000013288	MAN2B2	mannosidase alpha class 2B member 2 [Source:HGNC Symbol;Acc:HGNC:29623]
	3.5267	3.7208	3.84098	4.09854	3.04402	3.04402	3.04402	3.71392	3.54994	3.04402	3.53986	3.76084	3.56465	3.5415	3.04402	3.59813	4.08393	3.5211	3.04402	3.553	3.80006	3.04402	3.92509	3.6952	3.04402	3.04402	3.82183	3.4722	3.61984	3.79206	3.04402	3.59698	3.72493	-0.0441593	0.952885	-0.178594	0.837214	0.110829	0.892308	ENSG00000013297	CLDN11	claudin 11 [Source:HGNC Symbol;Acc:HGNC:8514]
	12.759	12.6354	13.7064	13.1229	12.8164	11.4862	12.6647	12.9299	12.7191	12.0783	12.9816	12.9713	13.7035	12.6091	12.4908	13.4334	12.5122	14.3144	12.468	13.7463	13.272	13.5269	14.4354	13.8448	12.4109	11.3284	13.282	12.5437	11.0581	12.6992	13.5811	13.9325	12.283	0.467505	0.142596	0.644908	0.0798347	0.212408	0.545505	ENSG00000013306	SLC25A39	solute carrier family 25 member 39 [Source:HGNC Symbol;Acc:HGNC:24279]
	10.6702	10.0907	10.5826	10.7975	10.4558	10.2734	10.3689	10.4377	11.3084	10.4347	10.3909	10.2327	10.6395	10.7835	11.1441	11.3295	10.2486	11.3576	10.7125	10.5131	10.5119	9.64577	10.514	11.654	10.6905	10.1238	10.9049	10.2082	10.1801	10.7722	10.5028	10.841	10.6479	0.213649	0.27364	0.0821388	0.7155	0.0250229	0.907409	ENSG00000013364	MVP	major vault protein [Source:HGNC Symbol;Acc:HGNC:7531]
	10.09	10.1424	9.99769	10.0133	10.878	10.1121	10.1333	10.2305	9.86653	9.93403	10.2512	10.2671	9.92795	9.99963	10.4337	10.1278	9.80305	10.176	10.0685	10.0009	10.0923	9.85163	9.77178	10.3096	10.0679	9.63582	10.6176	10.2002	9.79525	10.0321	9.88047	10.1281	9.97782	-0.0518203	0.665242	-0.198075	0.152249	-0.0551415	0.6763	ENSG00000013374	NUB1	negative regulator of ubiquitin like proteins 1 [Source:HGNC Symbol;Acc:HGNC:17623]
	8.1	8.36061	8.46255	8.16081	8.27382	8.39033	8.49619	8.43383	7.72717	8.36718	8.24116	8.49298	8.36196	8.17312	7.43264	7.15872	8.34923	7.44687	8.18123	8.02229	8.29488	8.51513	8.30677	6.68643	8.21784	8.50053	8.1926	8.48118	8.60409	8.1079	8.24508	7.88868	8.12037	-0.259314	0.162645	-0.102749	0.631237	-0.0435199	0.831499	ENSG00000013375	PGM3	phosphoglucomutase 3 [Source:HGNC Symbol;Acc:HGNC:8907]
	5.38875	5.41374	5.2107	5.16123	5.16257	5.59162	5.62256	5.29286	5.37498	5.61256	5.53969	5.31194	5.27136	5.30513	5.03808	4.85422	5.29922	5.29796	5.11967	5.18624	5.57005	5.22278	5.0168	4.74268	5.15579	5.37364	5.09389	5.49152	5.55469	5.22302	5.26586	4.85086	5.32425	-0.241738	0.154478	-0.304835	0.120806	-0.167084	0.37509	ENSG00000013392	RWDD2A	RWD domain containing 2A [Source:HGNC Symbol;Acc:HGNC:21385]
	10.822	11.1624	10.9184	11.1343	10.9231	11.269	11.1405	11.0751	10.8051	11.2793	11.0418	11.1442	10.9777	10.9129	10.1823	10.3739	11.0263	10.3062	10.9808	10.86	10.9312	10.6845	10.8495	9.95459	11.0793	11.107	10.8378	10.7901	11.5172	10.9035	11.0022	10.9225	11.0563	-0.247811	0.0674266	-0.250255	0.109697	-0.0396928	0.790342	ENSG00000013441	CLK1	CDC like kinase 1 [Source:HGNC Symbol;Acc:HGNC:2068]
	7.31811	7.48957	7.38836	7.32832	7.47704	7.73729	7.57101	7.4622	6.96077	7.32023	7.55698	7.61419	7.33605	7.34578	6.7427	6.67312	7.32516	6.78839	7.10194	7.37927	7.25525	7.59874	7.28234	6.56056	7.26595	7.48055	7.47743	7.72004	7.63344	7.49597	7.41325	7.27293	7.28939	-0.219459	0.115832	-0.15885	0.322652	0.0678013	0.657877	ENSG00000013503	POLR3B	RNA polymerase III subunit B [Source:HGNC Symbol;Acc:HGNC:30348]
	8.24009	7.94466	8.03056	7.85659	7.7603	7.64695	7.99603	7.94871	8.35664	7.95238	7.72096	7.7177	7.87984	8.2965	8.17509	8.19065	7.85845	8.28998	7.70279	7.73643	7.8562	8.11537	7.82445	8.53833	7.80075	7.97107	8.11158	7.94692	7.61393	7.91786	8.08784	7.71403	7.91733	-0.00974076	0.934245	0.0623584	0.64609	-0.0788675	0.546425	ENSG00000013523	ANGEL1	angel homolog 1 [Source:HGNC Symbol;Acc:HGNC:19961]
	9.02377	8.93815	8.81391	8.7543	8.41921	8.25557	8.55666	8.55343	8.82619	8.48684	8.87323	8.71624	8.86044	8.64254	8.20696	8.69838	8.40746	9.31129	8.53974	8.73487	8.89937	8.66827	9.20367	8.75365	8.42102	8.27114	8.825	8.41153	8.68102	8.56218	8.63039	8.77974	8.3489	0.0480836	0.710876	0.0552378	0.711961	-0.0709198	0.620877	ENSG00000013561	RNF14	ring finger protein 14 [Source:HGNC Symbol;Acc:HGNC:10058]
	7.88911	7.20244	7.38836	7.58573	7.75386	7.42018	7.49486	7.58996	8.28257	7.46568	7.44716	7.46913	7.43918	7.36328	8.26434	8.41039	7.66499	8.4675	7.68998	7.6117	7.63825	7.34279	7.1485	8.70128	7.70456	7.13427	7.43702	7.41997	7.12757	7.57545	7.59373	7.81978	7.78262	0.222368	0.259027	0.095418	0.674919	-0.0918031	0.673879	ENSG00000013563	DNASE1L1	deoxyribonuclease 1 like 1 [Source:HGNC Symbol;Acc:HGNC:2957]
	5.65996	5.70495	5.93044	5.50458	5.45558	7.26162	5.41088	5.32727	7.61079	5.54684	5.22114	5.18796	5.76376	6.34033	6.58436	7.91658	5.96307	6.5553	7.08242	5.95596	5.94815	5.77456	5.76495	7.10161	7.22023	5.68021	5.55384	5.71493	5.98537	8.23287	5.72771	5.73448	7.18158	0.365226	0.414936	0.259716	0.615527	0.583066	0.237159	ENSG00000013573	DDX11	DEAD/H-box helicase 11 [Source:HGNC Symbol;Acc:HGNC:2736]
	6.8764	7.0082	6.89707	7.41675	7.42929	6.41285	6.8672	6.64391	7.15029	6.67948	7.16918	7.09323	6.80009	6.86965	7.3287	7.18346	6.41013	7.236	6.97006	7.36114	7.02993	7.30983	6.87592	7.73276	6.87522	6.88924	7.10405	6.76574	5.85618	6.71997	6.91453	7.14081	6.73648	0.109924	0.52089	0.212526	0.280017	-0.198868	0.297495	ENSG00000013583	HEBP1	heme binding protein 1 [Source:HGNC Symbol;Acc:HGNC:17176]
	5.4539	5.34711	5.99129	5.87368	6.03599	5.48813	5.64684	5.48711	5.75964	5.54684	5.89794	5.71737	6.00674	5.34238	6.27349	5.70439	5.42196	6.22393	5.56185	6.05082	5.64075	5.92396	5.95267	6.23667	5.44817	4.97429	5.80221	5.6078	3.85313	5.43521	5.87062	6.03892	5.71796	0.235657	0.316538	0.102275	0.706663	-0.094617	0.719794	ENSG00000013619	MAMLD1	mastermind like domain containing 1 [Source:HGNC Symbol;Acc:HGNC:2568]
	10.8702	10.6209	10.6241	10.408	10.2643	10.2019	9.86172	9.93606	10.9079	10.2329	10.3567	10.1307	10.6017	10.9306	11.0632	10.9304	10.0206	10.7392	10.1572	10.2337	10.5096	10.6169	10.5693	11.3446	10.1035	10.456	10.631	10.6167	10.4022	10.574	10.0413	10.0897	10.1326	0.131005	0.42473	0.221355	0.242587	-0.0581063	0.748152	ENSG00000013725	CD6	CD6 molecule [Source:HGNC Symbol;Acc:HGNC:1691]
	10.3125	9.89871	9.87084	10.5173	9.75856	10.0518	10.1112	10.0513	11.0359	10.0261	10.1272	9.83322	10.1105	10.7482	10.942	11.0238	10.1946	10.9864	10.5627	10.4233	10.1684	9.46648	10.0344	11.3967	10.4986	10.1349	10.2511	9.71506	9.69915	10.4177	10.4223	10.646	10.4067	0.341776	0.0906062	0.202168	0.386008	0.0492772	0.824876	ENSG00000013810	TACC3	transforming acidic coiled-coil containing protein 3 [Source:HGNC Symbol;Acc:HGNC:11524]
	8.52939	9.10246	8.81942	8.7543	9.04853	9.05311	8.97567	9.00378	8.00581	9.20011	8.95561	9.20207	8.64248	8.47588	8.11876	7.83322	8.69919	8.19003	8.6951	8.73487	8.90635	9.13605	8.68613	7.50016	8.68885	8.89266	8.73219	9.14464	9.02509	8.82647	8.74376	8.60889	8.71309	-0.289629	0.0976836	-0.174634	0.386641	-0.0469148	0.807536	ENSG00000014123	UFL1	UFM1 specific ligase 1 [Source:HGNC Symbol;Acc:HGNC:23039]
	7.3515	6.99776	6.9075	6.584	6.78669	6.80821	7.08244	6.8741	7.16069	6.78062	6.96765	6.59769	6.7276	6.9761	7.21663	7.09493	7.04774	7.13653	7.04257	6.77116	7.22194	6.96475	6.87592	7.16332	7.13408	7.21053	6.98274	6.78513	6.61991	7.11322	6.94023	7.10256	6.87013	0.0255846	0.813407	0.170955	0.165484	-0.0290679	0.809792	ENSG00000014138	POLA2	DNA polymerase alpha 2, accessory subunit [Source:HGNC Symbol;Acc:HGNC:30073]
	8.83053	8.5576	8.76051	8.70736	8.50602	8.21687	8.36349	8.52533	9.32057	8.44367	8.74341	8.23367	8.50688	8.60632	9.47043	9.53505	8.43571	9.20181	8.68224	8.69569	8.76745	8.46523	8.54613	9.67283	8.7511	8.61689	8.76516	8.43309	8.31524	8.69446	8.51162	8.83892	8.93627	0.229168	0.192166	0.222051	0.273429	0.00317073	0.986963	ENSG00000014164	ZC3H3	zinc finger CCCH-type containing 3 [Source:HGNC Symbol;Acc:HGNC:28972]
	9.87637	9.4328	9.88009	9.8254	9.69617	9.69747	9.90396	9.95065	10.4114	9.23849	9.4516	9.41912	9.90852	9.89094	10.8557	10.8088	9.74593	10.9786	9.90106	9.607	9.40513	9.27027	9.74002	11.2435	9.72688	8.91839	9.67647	9.60004	9.40824	9.92508	10.2204	10.1423	10.0135	0.357637	0.136123	0.123081	0.656941	0.0601882	0.820042	ENSG00000014216	CAPN1	calpain 1 [Source:HGNC Symbol;Acc:HGNC:1476]
	8.64477	8.59603	9.0501	9.59388	8.59152	9.6876	9.3583	9.25747	9.41457	9.05855	9.07098	9.02341	9.04381	9.15243	8.56054	9.21146	8.96127	9.24358	9.60994	8.97094	9.00403	8.42587	8.87353	8.56137	9.49195	8.4307	8.74464	8.42081	9.35055	9.00904	9.32504	9.46297	9.58294	-0.0715314	0.676611	-0.337375	0.0888408	0.0008037	0.996608	ENSG00000014257	ACP3	acid phosphatase 3 [Source:HGNC Symbol;Acc:HGNC:125]
	7.92279	8.30263	7.86451	7.80991	8.13209	7.91711	7.90096	7.95925	7.27999	7.92751	8.01819	8.273	7.9639	8.05977	7.94063	7.68544	7.93966	7.95602	7.85972	7.86411	8.10743	8.33726	8.0018	7.77846	7.92544	8.25326	7.87522	8.10114	8.44224	7.71455	7.88516	7.6712	7.95595	0.0444519	0.691013	0.168899	0.188178	0.0511131	0.679251	ENSG00000014641	MDH1	malate dehydrogenase 1 [Source:HGNC Symbol;Acc:HGNC:6970]
	8.68454	9.0976	8.99762	8.90058	9.08999	9.06623	8.91619	8.91456	8.41415	9.05855	8.9951	9.04344	8.71513	8.38471	7.73105	7.62361	8.8882	8.03832	9.03825	8.65542	8.85672	9.08255	8.9434	7.49332	8.87398	9.11172	8.91218	8.98081	8.99528	8.81198	8.73281	8.58143	8.93351	-0.344992	0.0572959	-0.117781	0.573451	-0.0737038	0.712254	ENSG00000014824	SLC30A9	solute carrier family 30 member 9 [Source:HGNC Symbol;Acc:HGNC:1329]
	7.37605	7.05929	6.12376	6.65213	7.54582	7.18331	7.17496	7.12019	7.33611	6.4527	7.23682	7.37269	6.46722	6.78099	7.53676	7.57775	6.79384	7.78774	7.16822	7.21729	7.24423	7.2761	6.61914	7.52049	7.09406	6.87757	7.30847	7.39503	6.13165	7.18265	6.9903	7.34018	7.3404	0.207184	0.298322	0.0842063	0.714334	0.103046	0.639868	ENSG00000014914	MTMR11	myotubularin related protein 11 [Source:HGNC Symbol;Acc:HGNC:24307]
	7.83118	8.00826	8.08191	8.02441	8.2141	8.05517	8.25239	7.92738	7.51687	8.06496	8.22225	8.07579	7.82556	7.8276	7.83966	7.51099	8.06559	7.67643	7.95378	7.89591	7.97404	7.88906	8.0659	7.18048	7.85552	7.90962	8.05269	7.9766	8.05828	7.99049	7.98699	8.01732	8.10082	-0.115941	0.267568	-0.187922	0.119831	0.0158364	0.890686	ENSG00000014919	COX15	cytochrome c oxidase assembly homolog COX15 [Source:HGNC Symbol;Acc:HGNC:2263]
	11.6463	11.425	11.3137	11.0546	11.5315	11.1793	11.2843	11.231	11.606	11.2063	11.1134	11.0398	11.2552	11.2789	11.7938	11.5333	11.1782	11.5122	11.0228	11.1527	11.182	11.2216	11.3232	11.8693	11.0678	11.2602	11.4646	11.459	11.1955	11.352	11.1439	11.2977	11.0397	-0.0519225	0.63089	-0.0142582	0.909	-0.0738393	0.535394	ENSG00000015133	CCDC88C	coiled-coil domain containing 88C [Source:HGNC Symbol;Acc:HGNC:19967]
	8.86266	9.23674	9.2075	8.84961	8.8991	8.97183	9.0899	9.024	8.66794	9.1036	8.94701	8.97952	9.12182	8.75601	8.05013	8.07669	8.99329	8.33136	8.95246	9.12096	8.90286	9.01685	9.05952	7.91258	9.05889	9.05871	8.81716	8.91888	9.28122	9.00904	9.02364	8.91056	8.98239	-0.225252	0.120326	-0.119852	0.473518	-0.00321093	0.983957	ENSG00000015153	YAF2	YY1 associated factor 2 [Source:HGNC Symbol;Acc:HGNC:17363]
	9.18954	9.37573	9.64135	9.43204	9.62217	9.55746	9.60424	9.41502	8.67158	9.61033	9.2331	9.3633	9.24571	9.13982	8.95825	8.61922	9.2718	8.9329	9.13109	9.13167	9.18153	9.5547	9.26697	8.75365	9.15653	9.46787	9.48454	9.52176	9.71981	9.17673	9.20613	9.12228	9.07042	-0.3289	0.00644988	-0.188934	0.174643	-0.092431	0.486892	ENSG00000015171	ZMYND11	zinc finger MYND-type containing 11 [Source:HGNC Symbol;Acc:HGNC:16966]
	11.5141	10.9497	11.5626	11.8593	11.5273	11.5155	11.4347	11.5057	12.2179	11.4055	11.6712	11.3145	11.5053	11.8126	12.5334	12.4486	11.3345	12.2278	11.9043	11.7639	11.4018	10.585	11.431	12.9147	11.759	10.8175	11.9277	11.213	10.6204	11.8084	11.6554	11.9517	11.843	0.330184	0.141547	0.120234	0.642953	0.0542706	0.82647	ENSG00000015285	WAS	WASP actin nucleation promoting factor [Source:HGNC Symbol;Acc:HGNC:12731]
	9.69036	9.39368	9.57941	9.8772	9.66222	9.78334	9.66764	9.8831	10.3125	9.9418	10.0287	9.78645	9.81596	9.88188	10.2504	10.3428	9.72129	10.5742	9.982	10.1741	10.0023	9.21984	9.80799	10.9288	10.2192	9.70644	9.87066	9.24204	9.53277	9.50184	9.78484	10.0435	10.003	0.286102	0.0724526	0.286135	0.119593	-0.0639722	0.715934	ENSG00000015475	BID	BH3 interacting domain death agonist [Source:HGNC Symbol;Acc:HGNC:1050]
	9.23265	9.58642	9.41999	9.16656	9.02468	9.01755	9.07909	9.16947	8.85522	9.32663	9.16301	9.24965	9.39047	9.16742	8.37667	8.74055	9.27961	8.55043	9.14522	9.24947	9.21567	9.33542	9.34414	8.02108	9.32107	9.47944	9.3057	9.43593	9.71981	9.49051	9.31039	9.13807	9.26295	-0.140775	0.338163	-0.0133896	0.937032	0.19373	0.230987	ENSG00000015479	MATR3	matrin 3 [Source:HGNC Symbol;Acc:HGNC:6912]
	3.72352	3.52475	3.50802	3.86791	3.04402	3.04402	3.49517	3.04402	4.57869	3.04402	3.74187	3.55347	3.04402	3.04402	3.86803	4.13302	3.04402	3.5211	3.86714	3.553	3.04402	3.47203	3.55793	3.50641	3.04402	3.8804	3.04402	3.4722	3.04402	3.04402	3.56314	3.59698	3.04402	-0.161562	0.844425	-0.887582	0.382856	-1.8932	0.0846582	ENSG00000015520	NPC1L1	NPC1 like intracellular cholesterol transporter 1 [Source:HGNC Symbol;Acc:HGNC:7898]
	8.04502	7.85524	7.95745	7.99342	8.1567	7.71523	7.88614	7.86144	8.46107	7.83024	7.60159	7.64453	7.98262	8.08106	8.5067	8.44141	7.93966	8.40686	7.94303	7.89591	7.91979	7.91555	7.97169	8.84498	8.04543	8.20759	8.12434	7.96818	7.93011	8.24371	8.01137	7.84311	7.73898	0.0917996	0.500495	0.215777	0.168557	-0.00218874	0.988414	ENSG00000015532	XYLT2	xylosyltransferase 2 [Source:HGNC Symbol;Acc:HGNC:15517]
	3.87252	3.04402	3.04402	3.86791	3.04402	3.04402	3.04402	3.51982	3.04402	3.04402	3.74187	3.55347	3.04402	3.04402	3.71981	3.04402	3.9493	3.04402	3.99036	3.04402	3.04402	3.78007	3.04402	3.04402	4.11811	3.8804	3.99112	3.64737	3.04402	4.0907	3.04402	4.13084	3.72493	0.897749	0.371724	1.36711	0.213831	1.85654	0.0749158	ENSG00000015568	RGPD5	RANBP2 like and GRIP domain containing 5 [Source:HGNC Symbol;Acc:HGNC:32418]
	9.49364	9.39962	9.46987	9.32419	9.30108	9.24023	9.07039	9.1443	9.63326	9.26103	9.21888	9.29333	9.32846	9.45899	9.37753	9.40739	9.11763	9.28417	9.24262	9.15549	9.27084	9.49747	9.5103	9.54992	9.27276	9.5903	9.41616	9.58086	9.33278	9.39412	9.16873	9.10952	9.37294	-0.051322	0.49054	0.11583	0.175283	0.00674784	0.934545	ENSG00000015676	NUDCD3	NudC domain containing 3 [Source:HGNC Symbol;Acc:HGNC:22208]
	4.28812	3.99275	3.50802	3.86791	4.12197	4.35345	3.6795	3.71392	4.71122	3.92479	4.2308	4.161	4.06923	3.04402	4.19452	3.82298	3.78713	4.09244	4.43465	4.16	4.22029	4.35671	3.55793	4.8864	4.21553	4.21137	3.99112	4.47352	4.69192	4.20823	3.7743	3.59698	3.99843	-0.00962538	0.98316	0.641959	0.195631	0.26615	0.590798	ENSG00000016391	CHDH	choline dehydrogenase [Source:HGNC Symbol;Acc:HGNC:24288]
	7.50033	7.58312	7.41776	7.17071	7.39655	7.47376	7.42816	7.44728	7.65554	7.43067	7.31041	7.34522	7.33605	7.31911	7.63384	7.3124	7.43207	7.47673	7.23157	7.3335	7.60423	7.19898	7.56676	7.54715	7.30151	7.40149	7.2396	7.26342	7.48019	7.43096	7.55277	7.15334	7.33202	-0.0836375	0.301072	-0.0179144	0.846106	-0.110149	0.222313	ENSG00000016864	GLT8D1	glycosyltransferase 8 domain containing 1 [Source:HGNC Symbol;Acc:HGNC:24870]
	9.15458	9.45006	9.18848	9.12431	9.34454	9.29324	9.38312	9.3242	8.74924	9.21044	9.0815	9.2323	9.15792	8.98483	8.70459	8.4966	9.169	8.95159	9.15689	9.19943	9.12575	9.2617	9.20367	8.63767	9.04065	9.35096	9.23689	9.29006	9.44177	9.14529	9.29807	9.04061	9.16049	-0.209415	0.0359115	-0.116847	0.309618	0.00132465	0.990381	ENSG00000017260	ATP2C1	ATPase secretory pathway Ca2+ transporting 1 [Source:HGNC Symbol;Acc:HGNC:13211]
	3.5267	3.7208	3.96052	3.99124	3.73512	3.6776	3.49517	3.51982	3.04402	3.04402	3.74187	3.76084	3.56465	3.04402	3.99138	3.04402	3.04402	3.04402	3.04402	3.553	3.58164	3.78007	3.92509	3.83826	4.11811	3.53138	3.04402	3.78035	3.04402	3.5759	3.56314	3.04402	3.87422	-0.612997	0.388192	0.686447	0.323308	-0.4221	0.588158	ENSG00000017427	IGF1	insulin like growth factor 1 [Source:HGNC Symbol;Acc:HGNC:5464]
	9.95297	9.5153	9.1906	9.84577	10.3992	8.58518	9.56605	9.63795	8.92381	8.74328	10.0341	10.0036	9.25087	9.38183	11.3151	9.93609	8.91186	10.7492	9.68761	10.6395	10.4294	10.5474	9.68546	11.3985	9.43521	7.80916	10.2841	9.64689	7.22095	9.88066	10.1914	10.6046	9.03739	0.641771	0.0670881	0.727097	0.0723434	0.303402	0.432239	ENSG00000017483	SLC38A5	solute carrier family 38 member 5 [Source:HGNC Symbol;Acc:HGNC:18070]
	10.1993	10.0346	10.4063	10.6188	10.144	10.5734	10.5559	10.6005	10.649	10.3261	10.6111	10.2252	10.4101	10.439	10.6592	10.8935	10.2526	10.8929	10.6626	10.7712	10.2598	9.66799	10.3175	11.1065	10.4049	9.67659	10.3803	9.98367	9.645	10.3753	10.5315	10.7055	10.4459	0.175867	0.244923	-0.102561	0.557222	-0.0957993	0.565831	ENSG00000017797	RALBP1	ralA binding protein 1 [Source:HGNC Symbol;Acc:HGNC:9841]
	9.09189	9.16885	8.79447	8.54598	8.99498	8.94368	9.12395	9.14199	8.32008	8.87257	8.96984	9.0604	8.7039	8.59157	8.20245	7.93123	9.21318	8.44882	8.85267	8.80683	8.89235	9.19124	8.56238	7.59265	8.91462	9.04579	8.98743	9.15765	8.85295	8.85148	9.17952	8.98231	8.82155	-0.205777	0.208013	-0.145418	0.440618	0.0620493	0.730214	ENSG00000018189	RUFY3	RUN and FYVE domain containing 3 [Source:HGNC Symbol;Acc:HGNC:30285]
	11.655	11.2493	10.8582	12.0727	10.7129	11.1733	11.3987	11.2531	12.8141	11.7321	11.6988	11.6497	11.4249	11.9351	11.802	12.5023	11.4182	12.2728	11.9256	11.8459	11.6236	10.464	11.3952	12.3748	12.0587	11.1317	11.3847	10.7685	11.4827	12.0245	11.7815	12.0129	12.0631	0.263052	0.257141	0.0114114	0.966045	0.0823044	0.747672	ENSG00000018280	SLC11A1	solute carrier family 11 member 1 [Source:HGNC Symbol;Acc:HGNC:10907]
	3.99649	4.28334	4.74802	4.6915	4.30849	4.84152	4.65409	4.27124	4.57869	4.05604	4.55036	4.51568	4.38064	4.23457	3.71981	4.36321	4.64125	4.18776	4.56956	4.16	4.59103	4.47299	5.11381	3.6952	4.53156	4.3807	3.99112	4.52731	4.51331	4.57573	4.87208	4.63173	4.51606	-0.283513	0.376624	0.0907659	0.798046	0.12933	0.706577	ENSG00000018408	WWTR1	WW domain containing transcription regulator 1 [Source:HGNC Symbol;Acc:HGNC:24042]
	8.94137	9.41142	9.19485	9.23214	9.6044	9.46313	9.36544	9.46762	8.38347	9.36414	9.19485	9.40149	9.05269	8.93605	8.64935	7.91658	9.1464	8.681	9.21609	9.15811	9.19014	9.36772	8.86046	8.16989	9.04849	9.28436	9.13656	9.5015	9.31781	9.20749	9.17413	9.08365	9.07544	-0.300118	0.060317	-0.24802	0.178587	-0.0577896	0.742586	ENSG00000018510	AGPS	alkylglycerone phosphate synthase [Source:HGNC Symbol;Acc:HGNC:327]
	6.91048	6.69553	6.52895	6.7298	6.70854	6.59415	6.36366	6.76968	7.03056	6.87506	6.95621	6.6132	6.89575	7.03199	7.14305	7.00057	6.67177	7.20062	6.82477	6.83844	6.93709	6.5773	6.57145	7.37176	6.68584	6.93498	6.579	6.56709	6.80415	6.90972	6.82073	7.04991	6.6846	0.233307	0.056169	0.170059	0.226301	0.057512	0.673824	ENSG00000018610	STEEP1	STING1 ER exit protein 1 [Source:HGNC Symbol;Acc:HGNC:26239]
	3.04402	3.04402	3.04402	3.52397	3.53502	3.04402	3.04402	3.04402	3.91165	3.55775	3.04402	3.55347	3.04402	3.04402	3.04402	3.59813	3.57235	3.04402	3.04402	3.04402	3.04402	3.04402	3.55793	3.50641	3.04402	3.04402	3.04402	3.04402	3.61984	3.04402	3.7743	3.82138	3.04402	-0.753047	0.53406	-0.771524	0.583832	0.496063	0.694908	ENSG00000018625	ATP1A2	ATPase Na+/K+ transporting subunit alpha 2 [Source:HGNC Symbol;Acc:HGNC:800]
	7.64193	8.1276	7.85917	7.64014	7.72121	7.7482	7.79916	7.57631	7.20157	7.90858	7.673	7.92956	7.79763	7.7433	7.25206	7.01443	7.53156	7.09857	7.59008	7.68637	7.8122	8.12297	7.88387	6.96959	7.59434	7.95457	7.724	7.9724	8.14912	7.58401	7.40406	7.39391	7.45281	-0.195797	0.189878	0.0281506	0.869613	-0.0488369	0.766642	ENSG00000018699	TTC27	tetratricopeptide repeat domain 27 [Source:HGNC Symbol;Acc:HGNC:25986]
	5.38875	5.98839	5.43704	5.3094	5.69591	5.51476	5.82701	5.92211	4.93889	5.47778	5.6602	5.74628	5.35374	5.14455	4.90137	4.46138	5.25565	5.11063	4.85047	5.68588	5.67477	5.99303	5.54754	4.74268	5.23519	5.811	5.55384	5.87067	5.67564	5.12753	5.42553	5.59101	5.32425	-0.457097	0.0520998	-0.033896	0.898278	-0.0756774	0.767606	ENSG00000018869	ZNF582	zinc finger protein 582 [Source:HGNC Symbol;Acc:HGNC:26421]
	3.99649	3.7208	3.50802	3.52397	3.73512	3.93312	3.6795	3.71392	3.04402	3.76681	3.74187	3.55347	3.56465	3.5415	4.19452	4.25482	3.57235	3.7157	3.52351	4.26083	3.04402	3.78007	3.04402	4.23824	4.00897	3.73004	3.99112	3.78035	3.04402	3.04402	4.06633	3.82138	3.52771	0.546863	0.341961	0.404669	0.539834	0.103133	0.877274	ENSG00000019102	VSIG2	V-set and immunoglobulin domain containing 2 [Source:HGNC Symbol;Acc:HGNC:17149]
	4.70004	4.57321	5.13817	4.90113	4.46588	4.28296	4.65409	4.27124	5.51568	4.60057	4.40261	4.43764	5.39308	5.10111	4.85225	5.43471	4.84112	4.73818	4.79934	4.35234	4.32595	4.41644	4.91172	4.93079	4.66075	5.06465	4.4594	4.6748	4.98439	4.57573	4.87208	4.54851	4.81317	0.215361	0.451287	-0.0302608	0.927634	-0.0921892	0.77631	ENSG00000019144	PHLDB1	pleckstrin homology like domain family B member 1 [Source:HGNC Symbol;Acc:HGNC:23697]
	5.21035	4.74994	5.17494	5.64809	5.74992	5.08259	4.7541	5.22123	5.51568	4.73464	4.95555	4.89729	5.22817	5.5145	6.12707	5.39138	4.64125	5.52235	5.40866	4.89575	5.04314	5.0982	5.44255	5.96356	5.11419	5.26613	5.51435	5.06578	4.69192	5.35436	4.98253	5.14678	5.05139	0.152307	0.554317	0.206654	0.483452	-0.146481	0.613755	ENSG00000019169	MARCO	macrophage receptor with collagenous structure [Source:HGNC Symbol;Acc:HGNC:6895]
	3.72352	3.52475	3.50802	3.04402	3.53502	3.6776	3.49517	3.51982	3.54994	3.55775	3.53986	3.76084	3.56465	3.89746	3.04402	3.82298	3.57235	3.5211	3.71907	3.553	3.80006	3.78007	3.04402	3.50641	3.04402	3.53138	3.99112	3.98804	3.61984	4.20823	3.04402	3.59698	3.04402	0.508065	0.458807	0.0952395	0.907301	1.15736	0.0992605	ENSG00000019186	CYP24A1	cytochrome P450 family 24 subfamily A member 1 [Source:HGNC Symbol;Acc:HGNC:2602]
	7.34323	7.42882	7.09242	6.92934	6.96518	6.98509	7.13364	6.91817	7.31764	7.27158	7.15925	7.16836	7.01003	7.03199	7.09506	7.5012	7.11938	7.46188	6.98064	7.14488	6.96423	7.43123	7.18052	7.49332	6.91026	7.2472	7.16726	7.3824	6.63944	7.45918	7.24847	7.11542	6.98165	0.0312376	0.78596	0.0869439	0.509686	0.0228203	0.857969	ENSG00000019485	PRDM11	PR/SET domain 11 [Source:HGNC Symbol;Acc:HGNC:13996]
	14.4875	14.3324	13.9184	14.0171	14.5398	14.4447	14.4471	14.4219	14.8177	13.9727	14.2113	14.4147	13.8104	14.3061	14.8203	15.1422	14.255	15.097	14.4282	13.9812	14.0851	14.5419	13.6627	15.2077	14.0763	13.6475	14.4766	14.6366	13.2477	14.5414	14.5284	14.4106	14.492	0.145154	0.453164	-0.0517728	0.816763	0.0250061	0.906645	ENSG00000019582	CD74	CD74 molecule [Source:HGNC Symbol;Acc:HGNC:1697]
	7.17615	7.59699	6.86532	7.1332	7.7731	7.79627	7.52708	7.49159	7.20157	7.54963	7.33706	7.51913	6.82808	6.96466	6.57033	6.22318	7.32516	6.77639	7.74056	7.26686	7.5956	7.70385	7.01277	6.20318	7.24784	7.30919	7.38485	7.57227	7.02767	7.59253	7.35723	7.20238	7.64077	-0.353006	0.0641055	-0.205533	0.349061	-0.0280878	0.893345	ENSG00000019991	HGF	hepatocyte growth factor [Source:HGNC Symbol;Acc:HGNC:4893]
	9.44238	9.52257	9.62886	9.75638	9.3424	9.57285	9.59213	9.73464	9.26157	9.55058	9.56839	9.52264	9.6347	9.5206	9.11516	9.11218	9.39438	9.56295	9.52245	9.81236	9.38777	9.26513	9.41739	9.19137	9.46484	9.2306	9.36602	9.35761	9.49066	9.41104	9.69374	9.6899	9.35861	-0.0583531	0.488865	-0.224744	0.0212069	-0.0627163	0.500623	ENSG00000019995	ZRANB1	zinc finger RANBP2-type containing 1 [Source:HGNC Symbol;Acc:HGNC:18224]
	7.6147	7.48212	7.3659	7.06511	7.24842	7.19134	7.24645	7.12019	7.70606	7.31063	7.31935	6.86685	7.3263	7.55062	8.01969	8.06345	7.25274	7.9239	7.35858	7.04606	7.33008	7.31648	7.37742	8.3918	7.22949	7.49585	7.50701	7.50979	7.24655	7.74541	7.34767	7.38332	7.22749	0.195534	0.238753	0.26319	0.168189	0.0945062	0.606706	ENSG00000020129	NCDN	neurochondrin [Source:HGNC Symbol;Acc:HGNC:17597]
	6.10057	5.47721	5.27941	5.80251	5.69591	5.73344	5.94822	5.73439	5.37498	5.40498	5.82316	5.80234	5.39308	5.85577	6.612	6.07072	5.93649	6.65053	5.44073	5.42345	5.33265	5.97608	5.06622	6.82412	5.74196	5.53559	5.86564	5.88896	5.6365	5.26827	5.63424	5.83303	5.45806	0.390984	0.110151	0.269969	0.338823	-0.0108305	0.968491	ENSG00000020181	ADGRA2	adhesion G protein-coupled receptor A2 [Source:HGNC Symbol;Acc:HGNC:17849]
	7.23999	7.25592	7.52298	7.2429	7.47704	7.55677	7.66086	7.56944	7.29894	7.20058	7.30142	7.18913	7.50116	7.38058	7.37761	7.4814	7.59983	7.70822	7.36666	7.14488	7.00401	7.34279	7.3589	7.47261	7.27492	7.25622	7.39543	7.66899	7.05693	7.60941	7.64918	7.39391	7.20012	0.000161572	0.998711	-0.131387	0.256602	0.0351887	0.750497	ENSG00000020256	ZFP64	ZFP64 zinc finger protein [Source:HGNC Symbol;Acc:HGNC:15940]
	6.25123	6.66939	6.60802	6.52705	6.58263	6.56962	6.44747	6.53462	5.33737	6.57061	6.24054	6.56616	6.25571	6.08725	5.89694	5.47668	6.50281	5.66246	6.35521	6.33989	6.31044	6.65316	6.5221	5.30585	6.18991	6.64938	6.4419	6.45021	6.75133	5.95141	6.14125	6.33379	6.50159	-0.338066	0.0887474	-0.138491	0.542718	-0.0791398	0.716667	ENSG00000020426	MNAT1	MNAT1 component of CDK activating kinase [Source:HGNC Symbol;Acc:HGNC:7181]
	7.1479	7.12787	6.08717	6.04737	7.92415	6.13933	6.76246	6.75759	6.65636	5.84779	6.71949	7.03704	5.93037	5.92934	6.57033	6.22318	6.31096	6.5969	6.37149	5.80032	6.73107	7.04716	5.92736	6.09765	6.17062	5.65248	6.86552	7.14119	5.88962	6.85398	6.22799	6.71959	6.61697	-0.461708	0.082726	-0.515066	0.0939781	-0.137731	0.637745	ENSG00000020577	SAMD4A	sterile alpha motif domain containing 4A [Source:HGNC Symbol;Acc:HGNC:23023]
	10.5345	10.2806	10.5374	9.70952	10.5572	10.4193	10.5814	10.5254	10.3983	10.0217	10.211	9.9209	10.3892	9.80569	10.9016	10.6858	10.4327	10.9806	9.96218	10.0355	10.1241	10.2777	10.5813	11.2085	10.2204	10.0915	10.3869	10.4311	10.0878	10.2166	10.3016	10.5034	10.2679	0.00856926	0.956169	0.0967326	0.590894	-0.0609261	0.723018	ENSG00000020633	RUNX3	RUNX family transcription factor 3 [Source:HGNC Symbol;Acc:HGNC:10473]
	9.22817	9.40356	9.07794	9.05602	9.0564	9.10487	9.2274	9.0636	8.51058	9.1446	9.08673	9.24719	9.00774	8.85502	8.36057	8.19065	8.9085	8.38344	8.96845	8.96496	9.1583	9.04309	8.97104	7.8444	8.9872	9.04059	9.2132	9.15765	9.36519	9.02483	9.01162	8.93608	8.97704	-0.277298	0.0525243	-0.211205	0.20054	0.00190788	0.990331	ENSG00000020922	MRE11	MRE11 homolog, double strand break repair nuclease [Source:HGNC Symbol;Acc:HGNC:7230]
	7.70782	7.83199	8.05413	7.91289	7.68102	7.73181	7.15857	7.14818	8.25378	7.7474	7.4794	7.35444	7.78346	8.40594	8.31116	8.3408	7.42267	7.94005	7.77735	7.59629	7.41108	7.82993	7.95331	8.7306	7.50574	7.63363	7.62859	8.0542	7.6811	7.86966	7.47596	7.2957	7.68086	0.142379	0.432326	0.172781	0.408478	-0.0746357	0.709904	ENSG00000021300	PLEKHB1	pleckstrin homology domain containing B1 [Source:HGNC Symbol;Acc:HGNC:19079]
	10.3093	10.1576	10.2732	11.0559	10.6424	10.2458	10.4057	10.4804	10.2337	10.6099	10.6948	10.9079	10.5059	10.6767	10.4893	10.3401	10.4233	10.7786	10.4121	10.6802	10.4993	10.1873	10.5202	10.6689	10.5529	10.1165	10.613	10.0095	10.2512	10.2519	10.2552	10.3505	10.5387	0.137472	0.201477	-0.0283847	0.819388	-0.131225	0.26948	ENSG00000021355	SERPINB1	serpin family B member 1 [Source:HGNC Symbol;Acc:HGNC:3311]
	3.04402	3.52475	3.04402	3.52397	3.04402	3.04402	3.04402	3.04402	3.04402	3.55775	3.04402	3.04402	3.04402	3.04402	3.52404	3.04402	3.04402	3.7157	3.04402	3.76018	3.58164	3.64714	3.55793	3.50641	3.53319	3.04402	3.04402	3.04402	3.85313	3.04402	3.04402	3.04402	3.04402	0.712453	0.546746	1.58044	0.203292	0.189471	0.88491	ENSG00000021461	CYP3A43	cytochrome P450 family 3 subfamily A member 43 [Source:HGNC Symbol;Acc:HGNC:17450]
	4.5132	4.1002	3.69744	3.04402	4.01247	3.93312	4.03721	3.71392	3.91165	4.3639	4.13223	4.04785	3.56465	3.74416	4.36171	4.13302	3.78713	4.09244	4.09756	4.04694	4.10165	3.89096	3.92509	3.83826	4.00897	4.21137	4.13145	4.15349	3.04402	4.0907	3.04402	4.13084	3.99843	0.0601534	0.885057	-0.0417788	0.93074	-0.182174	0.703627	ENSG00000021488	SLC7A9	solute carrier family 7 member 9 [Source:HGNC Symbol;Acc:HGNC:11067]
	9.26142	9.45957	9.36832	9.49049	9.43177	9.63284	9.4144	9.42645	9.28783	9.44951	9.53242	9.53077	9.3014	9.25658	9.21699	9.02956	9.37506	9.20849	9.47663	9.54624	9.41005	9.13041	9.37664	9.11114	9.51479	9.04059	9.16153	9.11638	9.6782	9.25913	9.34194	9.29564	9.45218	-0.0705515	0.388032	-0.15658	0.0972454	-0.0894463	0.322105	ENSG00000021574	SPAST	spastin [Source:HGNC Symbol;Acc:HGNC:11233]
	4.3686	4.36355	4.06461	4.36153	5.38817	3.81696	4.21049	4.35076	5.17518	4.3639	4.61747	4.65711	4.06923	4.48342	5.16149	4.7125	3.9493	5.39877	3.99036	5.561	4.73837	3.89096	4.85566	5.30585	4.53156	3.73004	4.36135	3.98804	3.04402	4.31293	4.46241	4.85086	3.87422	0.483766	0.300454	0.190119	0.725532	-0.641042	0.23679	ENSG00000021645	NRXN3	neurexin 3 [Source:HGNC Symbol;Acc:HGNC:8010]
	9.23711	8.70873	8.51102	7.52195	8.99225	8.49428	8.83372	8.56037	9.11461	7.82352	8.53718	8.06462	8.46314	7.85258	9.61479	9.33218	8.65582	9.45482	8.27849	8.3643	8.62223	8.32414	8.68983	9.65153	8.61676	8.08663	8.78136	8.51045	8.30312	8.6257	8.41906	8.58143	8.43338	0.121571	0.598115	0.0976371	0.713818	-0.140058	0.582171	ENSG00000021762	OSBPL5	oxysterol binding protein like 5 [Source:HGNC Symbol;Acc:HGNC:16392]
	9.93523	10.3104	10.2479	10.1043	10.2148	10.2167	10.1427	10.1198	9.61829	10.1786	10.0702	10.2817	10.0482	10.143	9.72416	9.42301	9.97966	9.64888	9.96484	10.0693	9.97764	10.1819	10.0358	9.4774	9.96247	10.1103	10.1962	10.3468	10.3413	9.93682	10.013	9.98531	10.1995	-0.167824	0.106611	-0.148686	0.215437	0.0341304	0.765745	ENSG00000021776	AQR	aquarius intron-binding spliceosomal factor [Source:HGNC Symbol;Acc:HGNC:29513]
	4.3686	3.99275	3.84098	4.09854	4.01247	4.20713	3.6795	3.86091	3.75592	3.55775	3.53986	4.161	4.06923	3.89746	3.71981	3.9925	4.08393	3.86307	4.1933	3.76018	4.32595	4.29335	4.05638	4.15391	3.73258	4.00548	3.82183	4.3572	4.41204	3.79206	3.56314	3.59698	3.87422	-0.0813284	0.847199	0.428349	0.342609	0.053334	0.908338	ENSG00000021826	CPS1	carbamoyl-phosphate synthase 1 [Source:HGNC Symbol;Acc:HGNC:2323]
	6.46617	6.60188	7.93731	7.50005	7.21123	7.42018	7.71779	7.15739	7.64818	6.72371	6.63576	6.44993	7.75469	7.52753	7.33697	7.98137	7.43207	8.38344	7.19571	7.17636	6.66629	6.56613	7.88387	8.23685	6.98882	6.82993	6.68682	7.13366	7.28412	7.7905	7.66464	7.55346	7.2093	0.195408	0.449736	0.0339572	0.909471	0.0632842	0.824532	ENSG00000022267	FHL1	four and a half LIM domains 1 [Source:HGNC Symbol;Acc:HGNC:3702]
	8.77942	8.66338	9.0962	9.49418	9.09763	9.22277	8.96397	9.06115	9.10121	9.08687	9.28864	9.23728	9.27129	9.31608	9.54886	9.36758	9.13496	9.14263	9.44842	9.31673	9.07395	8.70666	9.13475	9.3697	9.36991	8.87524	9.20421	8.83811	8.67633	8.99307	9.13311	9.39098	9.31051	0.246486	0.0188063	0.0359722	0.766791	0.0249316	0.829984	ENSG00000022277	RTF2	replication termination factor 2 [Source:HGNC Symbol;Acc:HGNC:15890]
	6.70558	7.13741	6.99808	6.46771	6.07843	6.88954	6.16297	5.96532	7.16069	5.7352	6.01428	6.74566	7.2561	6.80689	7.05548	6.91441	5.73464	6.13208	6.23571	6.18204	6.05427	6.76475	7.0935	7.06512	6.73885	6.14248	6.31281	6.84175	7.6431	6.67235	5.81522	5.73448	6.50159	-0.0300398	0.912053	0.102311	0.743881	0.0270519	0.928146	ENSG00000022556	NLRP2	NLR family pyrin domain containing 2 [Source:HGNC Symbol;Acc:HGNC:22948]
	10.6104	10.1842	10.5859	10.5442	9.94235	10.7957	10.8226	10.7917	11.9281	10.8658	10.932	10.3704	10.8511	10.8716	11.1406	11.7166	10.7547	11.4822	11.0228	11.3253	10.7254	9.18763	10.7351	11.8417	11.1684	10.729	10.5459	9.61223	10.5884	10.8681	11.0515	11.1506	11.0808	0.29339	0.223216	0.121249	0.662897	-0.0303776	0.908913	ENSG00000022567	SLC45A4	solute carrier family 45 member 4 [Source:HGNC Symbol;Acc:HGNC:29196]
	11.7392	11.7037	12.3645	12.3418	12.2095	10.7937	11.7695	11.9751	11.6197	11.8959	11.8133	11.8986	12.242	11.8786	12.2824	11.9077	11.3848	12.9454	11.3362	12.9154	11.8872	11.7145	12.5055	12.8944	11.2157	11.0512	12.1661	11.6182	10.8707	11.7522	12.4306	12.6399	11.19	0.260204	0.292029	0.130149	0.648088	0.0298496	0.912664	ENSG00000022840	RNF10	ring finger protein 10 [Source:HGNC Symbol;Acc:HGNC:10055]
	7.67525	7.69048	7.3199	7.66002	7.38825	7.40647	7.37955	7.21143	8.00581	7.60561	7.673	7.51913	7.72534	7.84638	8.02991	8.03661	7.46905	7.76977	7.68353	7.66437	7.64663	7.55445	7.5828	7.93293	7.86741	7.70116	7.50701	7.53283	7.69972	7.73776	7.78267	7.78806	7.70698	0.220742	0.0279587	0.187069	0.10533	0.143698	0.197331	ENSG00000022976	ZNF839	zinc finger protein 839 [Source:HGNC Symbol;Acc:HGNC:20345]
	9.07951	9.39566	9.2075	9.16193	9.17191	9.35687	9.45843	9.20311	8.93896	9.32901	9.36167	9.47918	9.37404	9.24249	8.63603	8.51129	9.20226	8.61886	9.34613	9.137	9.29233	9.36772	9.11011	8.11309	9.34463	9.31912	9.31408	9.36083	9.56102	9.1424	9.32504	9.18444	9.19315	-0.111984	0.413308	-0.0920574	0.560032	0.066894	0.657303	ENSG00000023041	ZDHHC6	zinc finger DHHC-type palmitoyltransferase 6 [Source:HGNC Symbol;Acc:HGNC:19160]
	8.50738	8.43189	8.08191	7.80991	8.95627	8.2011	7.50783	7.70727	8.83917	7.76856	8.11361	8.19835	8.15205	8.0107	9.04641	8.77342	7.5051	8.22119	8.3289	8.08983	8.05806	7.90677	8.165	8.74505	8.31218	7.86322	8.33666	8.03014	8.28475	7.99049	7.60178	7.85846	8.40178	0.0451613	0.814463	-0.0535111	0.809725	-0.171722	0.419401	ENSG00000023171	GRAMD1B	GRAM domain containing 1B [Source:HGNC Symbol;Acc:HGNC:29214]
	8.90816	8.42025	8.27076	8.40008	8.93083	8.24022	8.46331	8.59457	9.21755	8.36255	8.42595	8.37142	8.38089	8.52716	9.78118	9.37296	8.47708	9.63243	8.40527	8.67387	8.44161	8.41663	8.57444	10.1233	8.46861	8.50053	8.75288	8.75986	8.0939	8.89681	8.75462	8.83505	8.71952	0.308036	0.173609	0.314499	0.228674	0.0950082	0.70364	ENSG00000023191	RNH1	ribonuclease/angiogenin inhibitor 1 [Source:HGNC Symbol;Acc:HGNC:10074]
	9.56992	9.57946	9.58103	9.59903	9.48518	9.65326	9.47171	9.51123	9.52505	9.57478	9.53816	9.54087	9.75562	9.72693	9.74135	9.70224	9.3079	9.67803	9.57384	9.62985	9.537	9.39619	9.62103	9.60321	9.52607	9.35725	9.60319	9.55442	9.74016	9.4791	9.62045	9.48289	9.50145	0.0707153	0.193786	-0.0481986	0.443539	0.0143914	0.811503	ENSG00000023228	NDUFS1	NADH:ubiquinone oxidoreductase core subunit S1 [Source:HGNC Symbol;Acc:HGNC:7707]
	9.96378	10.2796	10.4416	10.7089	10.4054	10.7799	10.6589	10.7199	9.99813	10.7695	10.6093	10.6892	9.98162	9.91186	8.97948	9.01245	10.4639	9.45669	10.442	10.2086	10.4713	10.1093	10.1677	8.95343	10.5241	10.484	10.4222	10.2617	10.7786	10.1719	10.3163	10.376	10.5843	-0.416629	0.0373602	-0.301581	0.191773	-0.0732221	0.73979	ENSG00000023287	RB1CC1	RB1 inducible coiled-coil 1 [Source:HGNC Symbol;Acc:HGNC:15574]
	9.58751	10.0244	9.86286	10.0197	10.3295	10.0185	10.0605	10.2456	9.02094	10.1773	9.98174	10.2647	9.86046	9.53993	9.21475	8.85246	10.0315	9.21513	9.95016	9.98326	9.87634	9.89549	9.72927	8.60003	9.93733	10.0128	10.0552	9.9197	9.87516	9.99087	9.91798	10.0266	9.9885	-0.228384	0.183004	-0.235941	0.233477	-0.00612523	0.97414	ENSG00000023318	ERP44	endoplasmic reticulum protein 44 [Source:HGNC Symbol;Acc:HGNC:18311]
	8.58298	8.32361	8.4484	8.70099	8.93083	8.62117	8.44659	8.34016	9.06854	8.70358	8.78585	8.64685	8.75558	8.9678	9.49828	8.97762	8.41221	8.78293	8.81191	9.05214	8.56156	8.21468	8.48779	9.46	8.59905	8.42672	8.6813	8.43919	8.26614	8.33777	8.49875	8.57216	8.65732	0.271221	0.053869	0.0527202	0.745758	-0.140556	0.367261	ENSG00000023330	ALAS1	5'-aminolevulinate synthase 1 [Source:HGNC Symbol;Acc:HGNC:396]
	10.3366	11.5993	11.0513	11.12	11.0401	11.471	11.0675	10.9787	9.87915	11.1192	10.6983	11.5652	10.6773	10.7129	9.32044	9.3863	11.066	9.77415	10.8647	10.3159	10.6935	11.7428	10.6906	9.26135	10.7112	10.9722	10.6923	11.7714	11.5451	10.8308	10.7732	10.5082	10.9755	-0.44582	0.090464	-0.194131	0.523116	0.0455216	0.875319	ENSG00000023445	BIRC3	baculoviral IAP repeat containing 3 [Source:HGNC Symbol;Acc:HGNC:591]
	10.3314	10.5875	10.4272	10.342	10.5311	10.681	10.4856	10.4245	9.89321	10.3911	10.2465	10.3464	10.1797	10.2372	9.87762	9.80515	10.2393	10.0541	10.2253	10.178	10.342	10.4307	10.2249	9.58406	10.0832	10.2281	10.3508	10.7606	10.8078	10.3136	10.362	10.2006	10.3867	-0.278439	0.00782819	-0.253322	0.0360696	0.0492816	0.668925	ENSG00000023516	AKAP11	A-kinase anchoring protein 11 [Source:HGNC Symbol;Acc:HGNC:369]
	7.23104	7.70975	7.59551	7.55065	7.81702	7.78572	7.74542	7.80992	6.79675	7.67451	7.76737	7.62184	7.27651	7.24547	6.81573	6.82273	7.36497	6.88089	7.35858	7.27657	7.64663	7.68857	7.38659	6.58664	7.46715	7.69455	7.59227	7.73501	7.69972	7.61778	7.44046	7.31811	7.52804	-0.358467	0.0192708	-0.158861	0.366498	-0.0360721	0.830119	ENSG00000023572	GLRX2	glutaredoxin 2 [Source:HGNC Symbol;Acc:HGNC:16065]
	5.54607	5.65149	5.65614	5.80251	5.20296	5.84138	5.43923	5.60258	5.33737	5.79264	5.22114	5.35081	5.50463	4.74615	5.16149	5.15055	5.42196	4.98362	5.69949	5.65572	5.53328	5.46622	5.44255	5.67391	5.96148	6.01917	5.24942	5.41662	5.82191	4.96951	5.34809	5.47253	5.79467	-0.415841	0.0230751	0.138852	0.489521	-0.19433	0.332137	ENSG00000023608	SNAPC1	small nuclear RNA activating complex polypeptide 1 [Source:HGNC Symbol;Acc:HGNC:11134]
	7.29254	7.44425	7.42502	7.31163	7.52325	6.4934	7.55235	7.38599	6.24903	7.36729	7.40581	7.40851	7.48372	7.24547	7.07541	6.40375	7.5228	7.15513	6.6364	7.4496	7.30909	7.54316	7.4227	6.86721	6.73885	7.38514	7.19178	7.62144	7.25918	7.35287	7.51914	7.31811	6.82297	-0.0443805	0.803064	-0.020918	0.918764	0.0647857	0.74119	ENSG00000023697	DERA	deoxyribose-phosphate aldolase [Source:HGNC Symbol;Acc:HGNC:24269]
	8.64813	8.70554	8.58728	8.66541	8.82737	8.85326	8.68197	8.702	8.56236	8.52461	8.64398	8.59736	8.62274	8.64968	8.87573	8.4966	8.61523	8.70952	8.61614	8.83333	8.65993	8.78052	8.5864	8.93339	8.72847	8.55624	8.70272	8.80543	7.99185	8.72958	8.57018	8.5768	8.53156	-0.00927833	0.906518	0.0362928	0.689495	-0.10176	0.246129	ENSG00000023734	STRAP	serine/threonine kinase receptor associated protein [Source:HGNC Symbol;Acc:HGNC:30796]
	6.48142	6.4564	6.43077	6.46771	6.15965	6.41285	6.67275	6.33685	6.93673	6.50443	6.65006	6.20494	6.58704	6.52392	6.67885	6.60122	6.77914	6.32679	6.73995	6.43028	6.37291	5.81345	6.60342	6.20318	6.31805	6.29166	6.61586	6.29589	6.92027	6.58925	6.62825	6.55879	6.60305	0.0761528	0.533545	-0.272068	0.0591714	0.124377	0.357824	ENSG00000023839	ABCC2	ATP binding cassette subfamily C member 2 [Source:HGNC Symbol;Acc:HGNC:53]
	10.6377	10.376	10.4725	10.5557	10.4288	10.3611	10.4583	10.3713	11.2014	10.5922	10.3782	10.2475	10.5987	10.7332	11.2096	11.1123	10.4843	11.0134	10.6651	10.7073	10.4594	10.0577	10.4855	11.3634	10.6829	10.4926	10.5172	10.3501	10.6398	10.6441	10.5832	10.6744	10.586	0.181111	0.189516	0.0818428	0.60762	0.00708437	0.962883	ENSG00000023892	DEF6	DEF6 guanine nucleotide exchange factor [Source:HGNC Symbol;Acc:HGNC:2760]
	10.652	10.3051	10.2792	10.3883	10.289	10.2352	10.2155	10.3604	11.0555	9.99657	10.5687	10.4194	10.4994	10.3054	10.5919	10.7388	10.3473	10.8199	10.4889	10.2874	10.5625	10.1837	10.2824	10.9458	10.352	10.114	10.7019	10.1555	10.0913	10.3529	10.3346	10.646	10.4343	0.112361	0.350834	0.030014	0.82911	-0.00236691	0.985784	ENSG00000023902	PLEKHO1	pleckstrin homology domain containing O1 [Source:HGNC Symbol;Acc:HGNC:24310]
	7.55149	7.91731	8.11814	7.87371	7.93558	8.2011	7.84074	8.07528	7.22158	7.98889	7.74103	7.7177	7.85972	7.38058	7.53676	7.3888	7.75752	7.63071	7.70916	7.83816	7.60423	7.57677	7.99582	7.56683	7.55809	7.49585	7.40594	7.73004	7.69972	7.78309	7.76126	7.5152	7.8603	-0.251457	0.0202233	-0.277227	0.0265475	-0.225122	0.0604061	ENSG00000023909	GCLM	glutamate-cysteine ligase modifier subunit [Source:HGNC Symbol;Acc:HGNC:4312]
	11.9288	11.8708	11.9719	12.1584	11.6147	12.2123	12.0783	12.0859	12.1067	11.9435	12.1737	11.9604	12.0347	12.0582	11.7681	11.9851	11.8277	12.0927	12.2095	12.1971	11.9587	11.0908	11.9069	11.6425	12.2407	11.4441	12.0647	11.4985	12.2665	12.0126	12.2005	12.1489	12.2065	0.0316175	0.776997	-0.24654	0.0558812	0.0692929	0.573274	ENSG00000024048	UBR2	ubiquitin protein ligase E3 component n-recognin 2 [Source:HGNC Symbol;Acc:HGNC:21289]
	3.5267	3.99275	4.15762	3.99124	4.12197	4.03431	4.60068	4.78715	3.91165	3.55775	3.53986	3.04402	3.77642	3.74416	3.71981	4.13302	4.20077	4.79138	3.52351	3.04402	3.96489	3.89096	4.05638	4.31586	3.73258	3.04402	3.5973	3.64737	3.61984	4.0907	4.28394	4.45863	3.52771	-0.664179	0.251089	-0.654908	0.327414	-0.562136	0.380967	ENSG00000024422	EHD2	EH domain containing 2 [Source:HGNC Symbol;Acc:HGNC:3243]
	3.87252	3.99275	3.69744	3.99124	4.12197	4.03431	4.03721	4.27124	3.91165	4.05604	4.13223	4.58859	4.28739	3.5415	4.19452	3.04402	4.20077	4.27438	3.52351	3.553	4.32595	4.35671	3.92509	4.23824	3.88346	4.00548	3.82183	3.89129	3.61984	3.5759	3.04402	3.99058	3.52771	0.145223	0.72645	0.39699	0.38767	-1.09526	0.0507472	ENSG00000024526	DEPDC1	DEP domain containing 1 [Source:HGNC Symbol;Acc:HGNC:22949]
	7.23104	6.99776	7.29633	7.45521	7.41301	7.38565	7.40753	7.50606	7.11862	7.48287	7.51093	7.15787	7.27651	7.34578	7.54391	7.53998	7.27381	7.32081	7.54097	7.68637	7.43063	7.11748	7.28234	7.50016	7.9536	7.14403	7.17957	7.0641	6.76915	7.38265	7.36672	7.35109	7.54262	0.0998445	0.385016	0.103942	0.431491	-0.0895137	0.485439	ENSG00000024862	CCDC28A	coiled-coil domain containing 28A [Source:HGNC Symbol;Acc:HGNC:21098]
	7.80132	7.58312	8.14911	8.90058	8.52882	8.21295	8.1024	8.34419	8.32008	8.23162	8.5218	8.19835	8.30858	8.54257	8.66581	8.05009	8.3343	8.21236	8.38159	8.67387	7.83437	7.25548	8.14356	8.53168	8.38839	7.59153	7.67275	7.48638	7.99185	7.9447	8.18208	8.25037	8.60971	0.151975	0.363651	-0.248964	0.198961	-0.209002	0.259356	ENSG00000025039	RRAGD	Ras related GTP binding D [Source:HGNC Symbol;Acc:HGNC:19903]
	6.93277	7.22049	7.13736	7.12367	7.3374	7.3716	7.00203	6.79355	6.45032	7.358	6.88561	7.07102	6.85553	6.894	6.612	6.14902	6.70328	6.18791	6.95939	7.03465	7.06795	7.40026	6.98885	6.06063	6.8393	7.32642	6.81896	7.39503	7.49094	7.01509	6.38693	6.59613	6.78654	-0.378106	0.0385461	-0.101564	0.627758	-0.136515	0.496943	ENSG00000025156	HSF2	heat shock transcription factor 2 [Source:HGNC Symbol;Acc:HGNC:5225]
	10.0088	9.77783	10.1243	10.0688	9.91378	10.2216	10.0769	9.99996	10.0268	10.1044	9.98734	9.78305	9.99089	10.0382	10.038	10.1086	9.75903	10.1828	10.1135	10.187	10.0153	9.66018	10.0242	10.3318	10.0367	9.81392	10.0249	9.98367	10.0931	9.85616	10.0069	10.1733	10.2201	-0.0114502	0.880797	-0.042754	0.627511	0.0187239	0.824124	ENSG00000025293	PHF20	PHD finger protein 20 [Source:HGNC Symbol;Acc:HGNC:16098]
	3.04402	4.36355	3.50802	4.09854	4.30849	4.1248	3.93574	3.51982	4.42856	3.04402	3.74187	3.76084	3.93639	3.5415	3.86803	3.04402	4.08393	4.09244	3.04402	3.76018	3.96489	3.98768	3.76705	4.06118	4.00897	3.73004	4.25309	4.29382	3.04402	4.0907	3.56314	3.82138	3.72493	-0.721911	0.185147	-0.185311	0.755005	-0.139419	0.808184	ENSG00000025423	HSD17B6	hydroxysteroid 17-beta dehydrogenase 6 [Source:HGNC Symbol;Acc:HGNC:23316]
	6.17792	5.87725	5.77712	5.34398	5.85197	5.77764	6.12939	5.83143	6.24903	5.67525	6.10084	5.62681	5.67225	5.85577	6.12707	6.61954	6.26926	6.01327	5.87158	5.906	6.00222	5.85127	5.67597	6.4653	6.02757	5.76016	6.17071	5.94242	5.55469	6.0551	5.89751	6.03892	6.14459	0.18155	0.268051	0.130837	0.487466	0.125518	0.491146	ENSG00000025434	NR1H3	nuclear receptor subfamily 1 group H member 3 [Source:HGNC Symbol;Acc:HGNC:7966]
	11.2676	10.7223	10.5138	11.1182	11.2694	10.2381	10.3839	10.6452	11.52	10.4782	11.2112	11.1147	10.9076	10.9824	11.4595	11.1874	10.6063	11.0076	10.9543	10.6253	11.2881	10.2836	10.8927	11.223	10.9966	10.4124	11.4932	10.5172	10.8323	11.0936	10.6024	11.0297	10.856	0.150296	0.363792	0.0196984	0.917902	0.073508	0.686974	ENSG00000025708	TYMP	thymidine phosphorylase [Source:HGNC Symbol;Acc:HGNC:3148]
	7.42392	6.79551	6.71895	6.7671	6.8487	6.84945	6.75155	6.69555	7.5006	6.55435	6.86128	6.48412	7.08144	7.21685	7.91329	7.92392	7.01053	7.78774	7.02223	6.74333	7.09275	6.87729	6.739	8.47735	6.94446	6.75533	6.88071	6.87829	6.9978	6.78109	6.77856	6.80165	6.82297	0.409643	0.0684358	0.432289	0.095086	-0.0841816	0.736124	ENSG00000025770	NCAPH2	non-SMC condensin II complex subunit H2 [Source:HGNC Symbol;Acc:HGNC:25071]
	6.79354	6.42542	6.58215	6.55581	7.03077	6.39897	6.76246	6.6307	6.61139	6.61829	6.5468	6.73154	6.66684	7.08578	7.02506	6.94371	6.62316	7.25337	6.37149	6.51524	6.6157	7.00654	6.7533	7.35676	5.86818	6.51993	6.72102	6.97421	6.36178	6.70427	6.61231	6.61443	6.32586	0.177341	0.271683	0.129437	0.486147	-0.0193641	0.914196	ENSG00000025772	TOMM34	translocase of outer mitochondrial membrane 34 [Source:HGNC Symbol;Acc:HGNC:15746]
	9.419	9.48584	9.37394	9.58179	9.43981	9.55746	9.53318	9.51123	8.82945	9.46037	9.38096	9.55887	9.29643	9.46911	9.13422	9.03296	9.38957	9.12156	9.39425	9.38548	9.38527	9.50184	9.21399	8.86891	9.22045	9.35725	9.47958	9.66391	9.53277	9.50409	9.42812	9.3536	9.30198	-0.110492	0.216157	-0.165765	0.108055	0.0390476	0.691537	ENSG00000025796	SEC63	SEC63 homolog, protein translocation regulator [Source:HGNC Symbol;Acc:HGNC:21082]
	9.87637	9.84317	9.81266	9.82833	9.88021	9.88427	9.75849	9.75443	9.82639	9.6583	9.6988	9.6698	9.6601	9.80089	10.205	10.1134	9.51619	10.1062	9.60994	9.78039	9.57914	9.5825	9.62876	10.2174	9.51667	9.24197	9.92087	9.93704	9.39973	9.8632	9.8887	9.92469	9.71893	0.0210922	0.838025	-0.156975	0.188081	0.0048936	0.965712	ENSG00000025800	KPNA6	karyopherin subunit alpha 6 [Source:HGNC Symbol;Acc:HGNC:6399]
	12.8127	12.4902	12.8752	13.2518	13.0082	12.9636	12.8834	12.896	13.0867	12.9153	12.7106	12.7836	12.7429	12.8917	13.6146	13.5156	12.9068	13.5912	12.8028	13.0501	12.6794	12.8106	12.6653	13.9765	12.7191	12.5075	12.8128	12.9126	12.2006	12.9434	13.2385	13.2958	12.9792	0.175355	0.295056	0.0634297	0.742902	0.017223	0.925649	ENSG00000026025	VIM	vimentin [Source:HGNC Symbol;Acc:HGNC:12692]
	5.09035	4.69394	4.5841	4.36153	4.01247	4.03431	4.35719	3.98326	5.41157	4.05604	4.2308	4.161	4.06923	4.91082	5.67537	5.39138	4.30488	5.52235	4.50416	4.5144	4.50961	4.15307	4.44907	6.23667	4.11811	4.71464	4.63257	4.62771	5.37451	4.49499	4.75072	4.70935	4.5819	0.59791	0.196004	0.74638	0.158072	0.410038	0.423855	ENSG00000026036	RTEL1-TNFRSF6B	RTEL1-TNFRSF6B readthrough (NMD candidate) [Source:HGNC Symbol;Acc:HGNC:44095]
	11.0104	10.9361	10.9589	11.0089	10.892	11.0451	10.9057	11.0082	10.8878	11.0432	11.4642	11.3233	11.1385	10.9092	9.92625	10.2713	10.8195	10.2152	11.095	11.0039	11.3604	10.3888	10.9829	9.4774	11.3193	10.8175	11.503	10.5308	11.3948	10.9406	10.8645	10.9718	10.9895	-0.0788296	0.671466	-0.123204	0.565906	0.08975	0.661212	ENSG00000026103	FAS	Fas cell surface death receptor [Source:HGNC Symbol;Acc:HGNC:11920]
	11.9551	11.4457	12.0985	12.3329	11.5102	12.0244	11.6295	11.6118	12.9879	12.2843	11.8278	11.5066	12.2944	12.4381	12.2536	12.8214	11.7483	12.1178	12.4425	12.4223	11.8092	11.0511	12.2097	12.3331	12.5277	12.1675	11.7384	11.1719	12.3818	11.7384	11.8876	11.9459	12.3978	0.171534	0.383616	0.0242923	0.914906	-0.118342	0.585506	ENSG00000026297	RNASET2	ribonuclease T2 [Source:HGNC Symbol;Acc:HGNC:21686]
	12.7257	12.6834	12.9398	13.1748	12.7888	13.056	12.8107	12.7751	12.6693	12.9014	12.6549	12.86	12.7231	13.0356	12.7797	12.8967	12.6117	12.715	12.8142	12.6839	12.5426	12.796	12.76	12.8532	12.6776	12.6346	12.8091	12.8932	12.828	12.9789	12.8648	12.7565	12.9288	-0.0787934	0.227083	-0.147071	0.0508773	0.00612091	0.932148	ENSG00000026508	CD44	CD44 molecule (Indian blood group) [Source:HGNC Symbol;Acc:HGNC:1681]
	5.954	6.80753	4.8921	6.04737	4.78286	5.37604	5.08794	5.14545	5.41157	4.91115	6.05823	6.46713	4.87686	6.26719	4.90137	6.07072	5.1639	5.29796	5.77588	5.09657	6.15291	6.9732	4.96536	5.27286	5.51223	5.02028	6.35716	6.84175	4.69192	6.21991	4.87208	5.24834	5.66434	0.163369	0.686908	0.35599	0.445016	0.418575	0.347637	ENSG00000026559	KCNG1	potassium voltage-gated channel modifier subfamily G member 1 [Source:HGNC Symbol;Acc:HGNC:6248]
	8.68127	8.49242	8.30258	7.87938	8.39045	8.48455	8.70746	8.67669	8.52671	8.14801	8.13399	8.01907	8.01329	7.7433	8.10915	8.50641	8.88137	8.3395	8.40527	8.29924	8.25163	8.41044	8.44023	7.67955	8.63425	8.51185	8.33666	8.32852	8.52283	8.58793	8.45058	8.70959	8.50578	-0.182363	0.167263	-0.103504	0.496355	0.0489247	0.736327	ENSG00000026652	AGPAT4	1-acylglycerol-3-phosphate O-acyltransferase 4 [Source:HGNC Symbol;Acc:HGNC:20885]
	9.18954	9.18039	9.0501	7.69256	9.43177	8.65918	9.27931	9.16037	8.12721	8.01273	8.76316	8.85551	8.98627	7.99397	8.8529	8.61015	8.895	9.01389	8.29549	8.24103	8.54374	8.50935	9.20108	8.63457	8.71867	8.35313	8.87114	8.66937	8.69963	8.81925	8.673	8.8733	8.56404	-0.205518	0.267012	-0.206955	0.33293	-0.148434	0.467167	ENSG00000026751	SLAMF7	SLAM family member 7 [Source:HGNC Symbol;Acc:HGNC:21394]
	11.5342	11.2941	11.1115	10.9253	11.7517	11.1308	11.2326	11.2135	11.5568	10.8893	11.3741	11.0532	11.1454	11.0069	12.0184	11.3797	11.1105	11.4835	11.1945	11.0406	11.3146	10.8463	11.2195	11.6658	11.2915	10.7969	11.445	10.9913	11.4259	11.1695	11.1846	11.3096	11.1918	0.0246196	0.850481	-0.0695968	0.644457	-0.0360989	0.80202	ENSG00000026950	BTN3A1	butyrophilin subfamily 3 member A1 [Source:HGNC Symbol;Acc:HGNC:1138]
	6.46617	6.68252	6.54244	6.35749	6.55307	6.18877	6.28982	6.64391	5.44717	6.47015	6.14219	6.34211	6.6195	6.4434	6.14623	6.19889	6.15925	5.99245	6.43478	6.37674	6.56325	6.80326	6.66528	5.9433	6.35262	6.39403	6.31281	6.72616	6.33799	6.48268	6.38693	6.09257	6.47122	-0.127528	0.396091	0.0955973	0.575537	0.0247479	0.881024	ENSG00000027001	MIPEP	mitochondrial intermediate peptidase [Source:HGNC Symbol;Acc:HGNC:7104]
	11.0816	11.0487	11.2872	10.7223	10.9188	10.9273	11.0146	11.0239	10.7632	10.7677	10.8147	10.6626	11.2123	10.9517	10.855	10.6891	10.9743	10.709	10.7093	10.766	10.8806	11.0451	11.3291	10.8388	10.8138	11.0073	10.9971	11.1035	11.2206	10.9389	10.758	10.7979	10.6622	-0.122448	0.167806	0.0317781	0.756275	-0.0283472	0.772045	ENSG00000027075	PRKCH	protein kinase C eta [Source:HGNC Symbol;Acc:HGNC:9403]
	3.04402	3.04402	3.04402	3.04402	3.88654	3.04402	3.04402	3.04402	4.04108	3.04402	3.04402	3.04402	3.04402	3.04402	3.04402	3.04402	3.04402	3.5211	3.52351	3.04402	3.04402	3.47203	3.04402	3.04402	3.73258	3.53138	3.04402	3.64737	3.85313	3.04402	3.04402	3.04402	3.72493	-1.28234	0.353768	-0.162442	0.917177	0.349256	0.810807	ENSG00000027644	INSRR	insulin receptor related receptor [Source:HGNC Symbol;Acc:HGNC:6093]
	10.2487	10.3518	10.3225	10.8452	10.5207	10.6994	10.3733	10.4359	10.4361	10.8243	10.7675	10.8699	10.4532	10.5959	10.1604	10.3277	10.3461	10.3072	10.7014	10.6664	10.5855	10.0803	10.4302	10.4919	10.6203	10.4084	10.2612	10.1037	10.5821	10.2193	10.1753	10.2581	10.8611	0.0166488	0.879202	-0.0749455	0.553545	-0.14724	0.223253	ENSG00000027697	IFNGR1	interferon gamma receptor 1 [Source:HGNC Symbol;Acc:HGNC:5439]
	7.66865	7.5407	7.49566	7.51469	7.17305	6.84945	7.23086	7.26351	8.05671	7.11487	7.31041	7.38173	7.41178	7.8832	7.78638	7.92392	7.55754	8.22559	7.40639	7.50018	7.53367	7.54881	7.72684	8.15265	7.05288	7.49585	7.62859	7.34382	7.02767	7.53183	7.57749	7.43549	7.2093	0.264485	0.0893261	0.215447	0.229945	-0.0215957	0.900604	ENSG00000027847	B4GALT7	beta-1,4-galactosyltransferase 7 [Source:HGNC Symbol;Acc:HGNC:930]
	8.60733	8.17916	8.2007	7.46278	8.2917	8.14449	8.31639	8.27415	8.50652	7.43951	7.70742	7.51092	8.20614	7.66083	8.70777	9.03973	8.19798	8.54693	7.94842	7.7848	7.91979	7.95439	8.6022	8.8396	8.28141	7.56276	7.92716	7.90784	8.03647	7.90426	7.94965	8.16656	8.2503	0.0283542	0.882727	0.076339	0.730604	-0.17017	0.423072	ENSG00000027869	SH2D2A	SH2 domain containing 2A [Source:HGNC Symbol;Acc:HGNC:10821]
	7.7892	8.33605	7.82668	7.798	8.64118	7.83769	7.9868	8.07042	6.83631	7.75449	8.13399	8.36233	7.62558	7.35456	6.94063	6.79081	7.91978	7.27053	7.81912	7.47512	8.14928	8.36634	7.61435	6.74542	7.54333	7.83944	8.16815	8.22991	8.12177	7.46846	7.72486	7.58149	7.91173	-0.326905	0.131473	-0.167166	0.503426	-0.0402263	0.866088	ENSG00000028116	VRK2	VRK serine/threonine kinase 2 [Source:HGNC Symbol;Acc:HGNC:12719]
	12.2518	11.8145	11.9845	12.3847	12.4143	12.0847	12.1736	12.1955	12.5807	11.8955	12.3255	12.1093	11.9698	12.0645	12.8561	12.836	12.0295	12.7975	12.2851	12.0664	12.0944	11.5112	11.9371	13.1272	12.1842	11.374	12.3326	11.8652	11.4901	12.2869	12.2038	12.5218	12.4721	0.180335	0.309677	-0.0357651	0.861492	0.00851683	0.965276	ENSG00000028137	TNFRSF1B	TNF receptor superfamily member 1B [Source:HGNC Symbol;Acc:HGNC:11917]
	8.57242	8.87421	8.8813	8.68815	8.87559	8.98109	8.84907	8.80783	8.31079	8.94244	8.83953	8.82937	8.6542	8.67088	7.9352	7.90178	8.83618	7.84605	8.67901	8.49869	8.79029	8.9984	8.8205	7.73855	8.59905	8.96852	8.78939	8.97872	8.80649	8.67858	8.69572	8.46099	8.54609	-0.284059	0.0577659	-0.0864132	0.616326	-0.0761935	0.643983	ENSG00000028203	VEZT	vezatin, adherens junctions transmembrane protein [Source:HGNC Symbol;Acc:HGNC:18258]
	10.8146	10.5382	10.1486	10.4805	10.7392	10.5811	10.5481	10.4546	10.8815	10.399	10.2731	10.3625	10.0775	10.4047	10.9325	10.9743	10.5078	10.9695	10.7093	10.1715	10.4463	10.3071	10.0286	11.0477	10.4861	10.2885	10.7835	10.8701	10.0411	10.838	10.687	10.8525	10.445	0.00153718	0.991072	-0.103874	0.512628	0.0992607	0.512052	ENSG00000028277	POU2F2	POU class 2 homeobox 2 [Source:HGNC Symbol;Acc:HGNC:9213]
	9.08695	8.88554	8.69908	8.57416	8.61656	8.41789	8.70184	8.63457	9.517	8.57748	8.61891	8.49298	8.88716	8.85811	9.34927	9.45628	8.84322	9.24358	8.76388	8.85612	8.85311	8.59373	8.78979	9.62523	8.84723	8.88107	8.75288	8.60572	8.96099	8.87607	8.673	8.67102	8.65061	0.168305	0.245379	0.172644	0.301616	-0.0621215	0.698094	ENSG00000028310	BRD9	bromodomain containing 9 [Source:HGNC Symbol;Acc:HGNC:25818]
	10.587	10.5471	10.4344	10.5045	10.5488	10.5013	10.4724	10.5139	10.6737	10.6388	10.4831	10.4368	10.508	10.6503	10.9541	10.6934	10.3948	10.8163	10.5334	10.733	10.4748	10.2562	10.4357	11.0289	10.4331	10.5049	10.5799	10.4095	10.3893	10.6142	10.5658	10.6799	10.5047	0.0881166	0.276807	0.00019642	0.998325	-0.00593432	0.947102	ENSG00000028528	SNX1	sorting nexin 1 [Source:HGNC Symbol;Acc:HGNC:11172]
	7.50033	7.70335	7.53644	7.46278	7.57536	7.53803	7.7289	7.53458	7.1079	7.43067	7.72768	7.92956	7.50979	7.16785	7.05548	6.69054	7.6409	7.20062	7.55517	7.52482	7.72785	7.78274	7.65283	6.72212	7.45931	7.33496	7.41637	7.45054	7.51218	7.44983	7.56929	7.34018	7.3977	-0.0880794	0.522003	-0.0388481	0.806184	-0.0788194	0.604351	ENSG00000028839	TBPL1	TATA-box binding protein like 1 [Source:HGNC Symbol;Acc:HGNC:11589]
	4.5132	4.63515	4.4601	4.90113	5.12088	4.74943	4.65409	4.27124	4.50617	4.17004	4.55036	4.43764	4.81757	4.80356	4.57112	4.46138	4.56626	4.93828	4.79934	4.16	4.42172	4.96022	4.44907	4.31586	4.59798	4.29958	4.91684	4.80574	4.69192	4.91212	4.46241	4.63173	4.75945	0.00881639	0.971839	-0.176285	0.546128	0.230109	0.396134	ENSG00000029153	BMAL2	basic helix-loop-helix ARNT like 2 [Source:HGNC Symbol;Acc:HGNC:18984]
	11.0566	11.3287	11.409	11.4519	11.1242	11.4882	11.4827	11.4489	10.6389	11.4295	11.3831	11.3216	11.1937	11.1088	10.2924	10.5632	11.2594	10.5508	11.3802	11.2929	11.1813	11.1903	11.1447	10.0942	11.2028	11.3225	11.3036	11.3527	11.5231	11.1723	11.3308	11.2593	11.278	-0.226985	0.118129	-0.234948	0.161254	0.0135596	0.932478	ENSG00000029363	BCLAF1	BCL2 associated transcription factor 1 [Source:HGNC Symbol;Acc:HGNC:16863]
	9.28747	9.36767	9.2772	9.07586	9.35733	9.58505	9.40751	9.36637	9.48021	9.20528	9.44346	9.35187	9.26876	9.32056	9.4228	9.62782	9.16339	9.44731	9.52785	9.39662	9.21848	9.11717	9.19588	9.68636	9.4252	9.16045	9.34165	9.25246	9.1521	9.21026	9.41677	9.22345	9.6816	0.0561989	0.496255	-0.0330963	0.728588	-0.0110704	0.903534	ENSG00000029364	SLC39A9	solute carrier family 39 member 9 [Source:HGNC Symbol;Acc:HGNC:20182]
	10.1109	10.0932	10.6027	10.3338	9.86983	8.75409	10.1218	10.3947	9.9836	9.20528	9.78661	9.74512	10.2314	9.43854	9.7273	9.97545	9.40155	11.3257	9.27724	10.4862	9.77885	9.58524	10.5409	10.681	8.67539	7.85138	10.2291	9.72757	8.42557	9.5397	10.8528	11.1669	8.89998	0.043514	0.893949	-0.217723	0.563559	0.0834438	0.816558	ENSG00000029534	ANK1	ankyrin 1 [Source:HGNC Symbol;Acc:HGNC:492]
	7.21298	7.7964	7.75368	7.47031	7.42929	7.44722	7.29969	7.44728	6.32558	7.58188	7.5494	7.75293	7.61761	7.11711	6.39022	6.4455	7.59983	6.43803	7.27517	7.20717	7.46896	7.76827	7.32113	5.96356	7.31026	7.75935	7.57375	7.8767	7.99185	7.30181	7.44942	7.30695	7.30659	-0.222317	0.317716	-0.0563798	0.825869	0.161042	0.510122	ENSG00000029639	TFB1M	transcription factor B1, mitochondrial [Source:HGNC Symbol;Acc:HGNC:17037]
	9.67234	9.90011	9.58103	9.57483	9.82297	9.8455	9.79329	9.93739	9.45726	9.90091	9.69367	9.78984	9.46774	9.56279	9.19674	9.22042	9.67466	9.22395	9.61671	9.6542	9.61795	9.83093	9.54748	8.82608	9.61507	9.726	9.7001	9.87991	9.81672	9.49732	9.61648	9.61063	9.62116	-0.236961	0.0227737	-0.20084	0.09436	-0.0754666	0.510385	ENSG00000029725	RABEP1	rabaptin, RAB GTPase binding effector protein 1 [Source:HGNC Symbol;Acc:HGNC:17677]
	4.44332	4.19615	3.96052	4.57091	4.21972	3.49381	4.12795	4.35076	4.04108	4.60057	3.89469	4.35349	4.06923	4.13571	5.23768	4.36321	4.08393	4.89124	4.74595	4.35234	4.66702	4.35671	4.44907	3.6952	4.3854	4.11426	4.36135	4.22618	4.41204	4.78867	4.54162	4.25243	3.99843	0.597572	0.107075	0.175189	0.6876	0.351798	0.398584	ENSG00000029993	HMGB3	high mobility group box 3 [Source:HGNC Symbol;Acc:HGNC:5004]
	9.38119	9.57597	9.26515	9.18267	9.24484	9.44317	9.22348	9.16493	9.17469	9.24101	9.07888	9.18414	9.30636	9.44675	9.34109	9.33493	9.13209	9.16797	9.2622	9.31438	9.22966	9.18037	9.27191	9.22679	8.97627	9.2622	9.3224	9.48539	9.5762	9.26712	9.38916	8.97177	9.21831	-0.0360765	0.615019	-0.104448	0.207267	0.0354076	0.654641	ENSG00000030066	NUP160	nucleoporin 160 [Source:HGNC Symbol;Acc:HGNC:18017]
	7.84881	7.5335	7.71869	7.43226	8.03453	7.49334	7.46189	7.43976	7.83484	7.3948	7.65195	7.68888	7.65702	7.66083	8.70139	8.23264	7.57461	8.16278	7.67706	7.62695	7.74356	7.76342	7.79034	8.66831	7.65051	7.35188	7.91985	7.67418	7.61393	7.65076	7.47596	7.64487	7.66762	0.299423	0.0601348	0.277882	0.130121	0.0369463	0.834229	ENSG00000030110	BAK1	BCL2 antagonist/killer 1 [Source:HGNC Symbol;Acc:HGNC:949]
	9.56638	9.75332	9.88009	8.59494	9.48906	9.72115	9.78931	9.75745	8.85202	9.08125	9.75245	9.34497	9.69265	8.61364	8.8842	8.68548	9.54023	9.06873	9.14053	9.17115	9.7285	9.56031	9.79086	8.56137	9.38031	9.13385	9.63474	9.87317	10.2209	9.30382	9.38217	9.24986	9.33789	-0.274256	0.138952	-0.0934322	0.662159	0.109652	0.591025	ENSG00000030419	IKZF2	IKAROS family zinc finger 2 [Source:HGNC Symbol;Acc:HGNC:13177]
	11.4048	11.1307	10.8879	11.4894	12.1532	11.2817	11.0416	11.0457	11.8827	11.1047	11.1883	11.4611	10.9854	11.6708	12.9038	12.1956	10.5611	12.0755	11.2024	11.2517	10.893	10.7546	10.5347	12.9998	10.8524	10.4003	11.2102	11.3097	10.4822	11.29	11.1879	11.3152	11.5229	0.311064	0.270216	0.0288042	0.929548	-0.180864	0.560816	ENSG00000030582	GRN	granulin precursor [Source:HGNC Symbol;Acc:HGNC:4601]
	10.0689	10.2753	10.2222	10.1588	10.2598	10.4596	10.3101	10.2755	9.96892	10.1277	10.0964	10.1948	10.2078	10.1506	9.55418	9.51332	10.1051	10.0051	10.1255	10.0832	10.1211	10.0012	10.1109	9.54167	10.1296	9.7986	9.98871	10.1785	10.3339	10.12	10.1316	10.0848	10.1374	-0.199343	0.0297564	-0.25752	0.0150553	-0.0775062	0.443282	ENSG00000031003	FAM13B	family with sequence similarity 13 member B [Source:HGNC Symbol;Acc:HGNC:1335]
	8.55106	8.4396	8.68708	8.6423	9.1128	8.80192	8.52833	8.59457	8.66794	8.53698	8.16896	8.54612	8.6464	8.5654	9.00041	8.837	8.28856	8.8385	8.51092	8.37336	8.25711	8.55216	8.29223	9.12003	8.14646	8.24876	8.37987	8.64054	8.63342	8.62156	8.77254	8.66667	8.73861	-0.0718787	0.550971	-0.196661	0.158102	-0.0279644	0.833473	ENSG00000031081	ARHGAP31	Rho GTPase activating protein 31 [Source:HGNC Symbol;Acc:HGNC:29216]
	5.09035	5.38085	4.79797	5.08029	5.61068	5.54086	5.12408	5.29286	4.64685	5.54684	5.05034	5.56291	4.75524	4.96115	4.43609	3.82298	5.01278	4.49732	4.56956	4.58726	5.74037	5.73455	5.2884	4.06118	4.98063	5.33877	4.91684	5.30974	5.75072	4.78867	4.28394	4.54851	5.05139	-0.740598	0.0243155	0.0804288	0.826382	-0.346822	0.333637	ENSG00000031691	CENPQ	centromere protein Q [Source:HGNC Symbol;Acc:HGNC:21347]
	9.08695	9.2167	9.22421	9.10029	9.19346	9.14456	9.12815	9.13504	9.18743	9.02087	8.96984	8.97357	9.25087	9.3537	9.56299	9.49127	9.00591	9.46971	9.08053	9.07452	9.07395	9.00868	9.26201	9.72912	8.96802	9.01432	9.28028	9.22272	8.82779	9.07423	9.13865	9.05399	9.10517	0.0978582	0.309407	0.0594417	0.592499	-0.0387251	0.716204	ENSG00000031698	SARS1	seryl-tRNA synthetase 1 [Source:HGNC Symbol;Acc:HGNC:10537]
	9.78331	9.54774	9.75635	9.53954	9.63273	9.56825	9.51084	9.55182	10.0154	9.67145	9.75902	9.62303	9.67742	9.62564	10.2624	10.22	9.62034	9.99355	9.71154	9.75463	9.74418	9.75481	9.76303	10.4325	9.70553	9.60446	9.79689	9.74121	9.61836	9.61881	9.64983	9.66177	9.7724	0.182468	0.0773927	0.201521	0.0908066	0.0313126	0.783802	ENSG00000031823	RANBP3	RAN binding protein 3 [Source:HGNC Symbol;Acc:HGNC:9850]
	9.82837	10.0447	10.2662	10.6752	10.4115	10.4405	10.3927	10.5439	9.74603	10.547	10.3994	10.4519	10.0977	10.1405	9.18765	9.16886	10.356	9.36207	10.4179	10.1844	10.2761	9.87204	10.1315	8.83151	10.45	10.3591	10.4261	10.1046	10.5049	10.1605	10.2628	10.3314	10.3457	-0.268397	0.139844	-0.249212	0.235096	-0.00844999	0.966346	ENSG00000032219	ARID4A	AT-rich interaction domain 4A [Source:HGNC Symbol;Acc:HGNC:9885]
	8.02965	7.7964	7.70684	7.30322	7.3374	7.49334	7.41444	7.4322	7.4675	7.26165	7.93354	7.94182	7.80466	7.68885	7.59303	7.5012	7.73494	7.63071	7.27517	7.36114	7.89188	8.04114	7.63756	7.73276	7.21091	7.53341	7.87522	7.99743	7.9458	7.51401	7.53605	7.2957	7.56423	0.127501	0.320333	0.168793	0.252599	0.166414	0.239945	ENSG00000032389	EIPR1	EARP complex and GARP complex interacting protein 1 [Source:HGNC Symbol;Acc:HGNC:12383]
	9.89343	9.52981	9.43979	9.23655	9.6945	9.32994	9.46509	9.37427	10.1951	9.26103	9.38309	9.14494	9.29394	9.64541	10.4528	10.2856	9.43924	10.5323	9.47477	9.80067	9.41005	9.20203	9.23693	10.9803	9.38031	9.29531	9.58023	9.32834	9.3739	9.43959	9.42812	9.54344	9.63311	0.260612	0.211104	0.187237	0.436462	-0.0959945	0.676292	ENSG00000032444	PNPLA6	patatin like phospholipase domain containing 6 [Source:HGNC Symbol;Acc:HGNC:16268]
	7.19468	7.5335	7.39576	7.30322	7.6605	7.61156	7.71779	7.83877	7.03056	7.80997	7.55698	7.63701	7.18229	6.90602	6.70474	6.58267	7.71969	6.7643	7.68353	7.45816	7.62134	7.45553	7.18052	6.68643	7.46715	7.7143	7.27445	7.71502	7.57409	7.65889	7.73953	7.55346	7.30659	-0.278035	0.093891	-0.155557	0.415419	0.0270083	0.882228	ENSG00000032742	IFT88	intraflagellar transport 88 [Source:HGNC Symbol;Acc:HGNC:20606]
	7.51513	7.51901	7.32767	6.95109	7.31128	7.16712	7.33654	7.29721	7.87322	7.31063	7.33706	7.18913	7.33605	7.56581	7.9352	7.91658	7.35512	7.61737	7.12119	7.1018	7.34046	7.30983	7.40476	8.293	7.36168	7.5408	7.36343	7.56111	7.6431	7.63436	7.13078	7.23809	7.20012	0.107861	0.466849	0.231682	0.173595	0.0339006	0.836315	ENSG00000033011	ALG1	ALG1 chitobiosyldiphosphodolichol beta-mannosyltransferase [Source:HGNC Symbol;Acc:HGNC:18294]
	8.55106	8.71826	8.8574	8.79976	8.69592	8.78879	8.77063	8.7145	8.61988	8.88553	8.65459	8.55412	8.63067	8.75269	8.47715	8.37869	8.62344	8.51496	8.71103	8.67387	8.70069	8.52089	8.68242	8.36586	8.80461	8.60285	8.63746	8.66937	8.76292	8.46827	8.80425	8.75946	8.61316	-0.147498	0.0223685	-0.132364	0.0747443	-0.0700328	0.326435	ENSG00000033030	ZCCHC8	zinc finger CCHC-type containing 8 [Source:HGNC Symbol;Acc:HGNC:25265]
	6.49652	6.441	6.63343	6.42152	6.49204	6.59415	6.71831	6.35309	6.36236	6.61829	6.38489	6.6883	6.51982	6.4434	6.7918	6.48606	6.18195	6.5969	6.49536	6.0042	6.43274	6.62114	6.20446	6.73382	6.45153	6.60753	6.66941	6.72616	6.07496	5.97807	6.46017	6.46092	6.25612	-0.0495087	0.684971	0.00589829	0.96627	-0.134443	0.325225	ENSG00000033050	ABCF2	ATP binding cassette subfamily F member 2 [Source:HGNC Symbol;Acc:HGNC:71]
	9.55391	9.02264	9.06176	9.08078	8.86965	9.03988	9.16541	9.05871	9.75632	9.16865	9.36382	8.9064	9.23014	9.3003	9.94121	9.86735	9.18296	9.83724	9.21832	9.32376	9.18727	8.85535	9.22423	10.2318	9.35099	9.15084	9.37405	8.97663	9.50395	9.21302	9.29807	9.34274	9.39316	0.260101	0.0918336	0.20915	0.240207	0.108878	0.522477	ENSG00000033100	CHPF2	chondroitin polymerizing factor 2 [Source:HGNC Symbol;Acc:HGNC:29270]
	6.46617	6.98725	5.2107	5.44263	4.72599	4.92714	4.65409	4.97904	4.42856	4.85511	6.71949	6.89244	4.87686	5.18658	4.09869	4.46138	5.01278	4.27438	4.63138	4.5144	6.68277	7.16251	5.0168	4.45551	4.93279	5.30295	6.8031	7.1709	4.30011	5.22302	4.87208	5.09286	4.86461	-0.132021	0.832782	0.577393	0.421705	0.462624	0.500691	ENSG00000033122	LRRC7	leucine rich repeat containing 7 [Source:HGNC Symbol;Acc:HGNC:18531]
	8.32645	8.66995	8.91513	8.18843	8.76474	8.27076	8.38822	8.41481	8.02866	8.90793	8.36264	8.52591	8.71885	8.23138	8.18883	7.71115	8.31415	7.84605	8.23949	8.61399	8.49821	8.88243	8.61004	8.23276	8.21784	9.02752	8.44236	8.69763	9.06868	8.81925	8.30544	8.14169	8.14922	-0.22243	0.148706	0.0976041	0.58166	0.0397223	0.814717	ENSG00000033170	FUT8	fucosyltransferase 8 [Source:HGNC Symbol;Acc:HGNC:4019]
	9.30245	9.68692	9.53659	9.51432	9.7505	9.84042	9.87802	9.77247	8.88368	9.57277	9.46973	9.68809	9.44319	9.17733	8.71728	8.4516	9.46687	8.81536	9.50795	9.37425	9.45124	9.459	9.26201	8.1352	9.46679	9.27775	9.43931	9.72383	9.88332	9.25378	9.52854	9.44276	9.50145	-0.348095	0.0300201	-0.369088	0.0463247	-0.0488168	0.782287	ENSG00000033178	UBA6	ubiquitin like modifier activating enzyme 6 [Source:HGNC Symbol;Acc:HGNC:25581]
	11.2188	10.8842	11.3897	11.8438	11.3795	11.6096	11.4078	11.441	12.111	11.2982	11.5777	11.5946	11.4836	11.7279	11.8246	12.0731	11.392	11.6427	11.9311	11.5325	11.2699	10.4444	11.3992	12.0197	11.8712	10.7618	11.4602	10.6591	10.9241	11.5251	11.6212	11.8179	11.8312	0.198499	0.254089	-0.0968641	0.629889	-0.0344574	0.857465	ENSG00000033327	GAB2	GRB2 associated binding protein 2 [Source:HGNC Symbol;Acc:HGNC:14458]
	9.74465	9.71098	9.76209	9.74248	9.77771	9.70447	9.69054	9.70678	10.5994	9.69923	9.66772	9.74337	9.85201	10.0824	10.4874	10.4343	9.62443	10.0737	10.0611	9.97733	9.52116	9.10381	9.51448	10.4414	9.78126	9.62022	9.28313	9.35922	9.58373	9.69183	9.86885	9.7772	10.1623	0.189509	0.215401	-0.11996	0.497401	-0.141708	0.401373	ENSG00000033627	ATP6V0A1	ATPase H+ transporting V0 subunit a1 [Source:HGNC Symbol;Acc:HGNC:865]
	11.0829	11.2925	11.4738	11.6687	11.627	11.6777	11.5988	11.6427	11.0837	11.6333	11.6634	11.7437	11.4447	11.4809	11.1394	10.9467	11.4358	11.0792	11.5922	11.5763	11.4438	11.1574	11.4104	10.9007	11.5793	11.3485	11.4058	11.2209	11.6269	11.3564	11.6127	11.5941	11.6711	-0.0637059	0.558807	-0.17336	0.168335	0.0115987	0.923061	ENSG00000033800	PIAS1	protein inhibitor of activated STAT 1 [Source:HGNC Symbol;Acc:HGNC:2752]
	9.77105	9.97887	10.0182	9.65451	9.59363	10.0027	9.86423	9.75443	9.26398	9.7916	9.74254	9.73986	9.82117	9.50298	8.75163	8.90161	9.67466	9.04406	9.71943	9.52406	9.84941	9.83093	9.91776	8.60637	9.69224	9.85002	9.68511	9.93704	10.3546	9.83124	9.66717	9.55053	9.88091	-0.30435	0.047933	-0.101878	0.565945	0.0817143	0.629493	ENSG00000033867	SLC4A7	solute carrier family 4 member 7 [Source:HGNC Symbol;Acc:HGNC:11033]
	9.55927	9.25432	9.02886	8.74194	9.10523	8.81492	8.28286	8.26568	9.4124	9.12288	9.08934	8.74099	9.01381	9.09086	9.84039	9.27881	8.43571	8.60206	8.68547	9.14231	9.13173	9.27368	9.03935	10.0976	8.84423	9.53224	9.17692	9.26625	8.92191	9.12785	8.28059	8.54397	8.83344	0.0316297	0.86727	0.377376	0.083625	-0.102712	0.622801	ENSG00000034053	APBA2	amyloid beta precursor protein binding family A member 2 [Source:HGNC Symbol;Acc:HGNC:579]
	11.1166	10.7528	11.5614	11.4543	11.203	10.186	10.7739	10.8544	11.4515	10.7475	11.0658	10.8498	11.4414	10.9838	11.7334	11.6474	10.5896	12.026	10.9212	11.7781	11.1928	10.7181	11.8547	12.3533	10.8381	10.0378	11.321	10.6895	10.4064	10.8091	11.3241	11.5716	10.9068	0.313179	0.174346	0.304084	0.253321	-0.0101795	0.968049	ENSG00000034152	MAP2K3	mitogen-activated protein kinase kinase 3 [Source:HGNC Symbol;Acc:HGNC:6843]
	4.10434	3.7208	3.50802	3.52397	3.73512	4.28296	4.12795	4.35076	3.75592	3.04402	3.53986	3.55347	4.18458	3.5415	3.52404	3.59813	4.30488	4.56246	4.09756	3.9168	3.96489	3.04402	3.55793	4.06118	3.53319	4.11426	3.04402	3.04402	4.1742	3.04402	4.54162	4.13084	3.99843	0.17249	0.783984	-0.385417	0.607802	0.0928646	0.894576	ENSG00000034239	CLXN	calaxin [Source:HGNC Symbol;Acc:HGNC:25678]
	11.3311	11.0065	11.0647	11.3705	11.5636	10.9445	10.9167	11.0973	11.7889	11.0894	11.3858	11.2284	11.3368	11.3954	12.3227	11.8501	11.566	11.9919	11.4732	11.2911	11.7189	11.7351	11.4415	12.6951	11.5037	11.6195	11.5963	11.2276	10.4233	11.2629	11.0537	11.3597	11.122	0.384745	0.0207521	0.615164	0.00135908	-0.058896	0.74818	ENSG00000034510	TMSB10	thymosin beta 10 [Source:HGNC Symbol;Acc:HGNC:11879]
	7.25772	7.60387	7.63983	7.37722	7.74739	7.4539	7.63745	7.66278	7.24132	7.62121	7.46337	7.4261	7.35536	7.31011	7.42491	6.89954	7.66499	7.25337	7.35858	7.47512	7.44031	7.61501	7.5828	7.40131	7.44349	7.61273	7.38485	7.67418	7.66222	7.29138	7.64139	7.32919	7.30659	-0.174221	0.0618518	-0.0163167	0.878017	-0.0578199	0.574222	ENSG00000034533	ASTE1	asteroid homolog 1 [Source:HGNC Symbol;Acc:HGNC:25021]
	9.73679	10.1029	10.3617	10.2335	10.1635	10.2304	10.1643	10.3791	9.59171	10.243	10.1297	10.169	10.1034	9.72017	9.31836	9.32665	10.3046	9.62414	10.1255	10.1092	10.0723	9.99604	10.0901	9.05661	10.1709	9.9887	10.006	10.0146	10.535	9.96818	10.1371	10.0684	10.2064	-0.211096	0.133335	-0.204819	0.207098	0.00529467	0.972736	ENSG00000034677	RNF19A	ring finger protein 19A, RBR E3 ubiquitin protein ligase [Source:HGNC Symbol;Acc:HGNC:13432]
	7.15738	7.15629	7.198	7.09469	7.07288	6.87962	7.142	7.18466	7.07527	7.10379	7.26486	7.05978	6.85553	6.91794	6.48313	5.95901	7.18761	6.20603	6.82477	6.59541	7.26618	7.39399	6.97673	6.18613	6.89867	7.2472	7.14231	7.34382	7.5016	6.83969	6.5467	6.80165	6.91579	-0.365452	0.0309053	-0.0724115	0.708627	-0.0703541	0.705022	ENSG00000034693	PEX3	peroxisomal biogenesis factor 3 [Source:HGNC Symbol;Acc:HGNC:8858]
	9.6066	9.60194	9.67212	9.88986	9.55345	9.63724	9.50923	9.69422	10.0338	9.57077	10.0233	9.83487	9.92473	9.44675	9.80664	10.22	9.48725	10.2447	9.7521	9.99943	9.8852	9.66018	9.9536	10.3232	9.7623	9.19595	9.77481	9.34143	9.1521	9.33455	9.82144	9.85761	9.78163	0.214576	0.0870092	0.153035	0.290325	-0.0819943	0.553905	ENSG00000034713	GABARAPL2	GABA type A receptor associated protein like 2 [Source:HGNC Symbol;Acc:HGNC:13291]
	8.65482	8.81621	8.73741	8.37226	8.83349	8.80713	8.85921	8.73917	8.47361	9.07843	8.64398	8.75841	8.63462	8.33686	8.26	7.95293	8.78952	8.02325	8.58537	8.6292	8.83125	9.01072	8.84062	8.28511	8.68213	9.23743	8.76516	8.95338	9.20839	9.08028	8.77965	8.53445	8.63711	-0.272508	0.0304524	0.0975253	0.499956	0.123234	0.372812	ENSG00000035115	SH3YL1	SH3 and SYLF domain containing 1 [Source:HGNC Symbol;Acc:HGNC:29546]
	7.09953	7.04922	6.60802	6.62527	7.04141	7.05719	6.89718	7.082	6.79675	7.14761	6.95621	6.94228	6.69754	6.84487	6.75514	6.79081	7.05993	6.89205	6.8481	7.25708	7.02993	7.34279	6.65006	6.98921	6.93315	7.33496	6.579	7.1261	6.61991	6.83969	6.97795	6.80165	6.73648	-0.0445499	0.694968	0.136455	0.290689	-0.137863	0.277449	ENSG00000035141	FAM136A	family with sequence similarity 136 member A [Source:HGNC Symbol;Acc:HGNC:25911]
	10.7958	10.458	11.4339	11.1116	11.3105	11.1616	11.8069	11.7615	11.4547	10.6503	10.5659	10.2635	11.135	10.9033	11.7046	11.8057	11.181	12.5244	11.1028	10.86	10.2544	9.93268	11.1099	11.9954	10.5566	9.94765	10.5636	10.665	10.8584	11.2374	11.7978	11.7476	11.1761	0.0939489	0.721894	-0.421284	0.16701	-0.0346982	0.905054	ENSG00000035403	VCL	vinculin [Source:HGNC Symbol;Acc:HGNC:12665]
	3.87252	4.19615	4.2422	4.09854	4.21972	4.35345	4.03721	4.55869	3.91165	3.92479	4.47897	4.65711	4.28739	4.02491	5.27417	4.25482	3.78713	4.73818	4.1933	4.65573	4.86944	4.52676	4.17041	5.09415	4.3854	4.11426	3.5973	4.3572	4.02878	4.20823	3.93384	4.45863	4.2906	0.832099	0.0232597	0.973036	0.0178374	0.0157663	0.971003	ENSG00000035499	DEPDC1B	DEP domain containing 1B [Source:HGNC Symbol;Acc:HGNC:24902]
	9.40121	9.02008	9.58265	9.83707	8.92511	9.55901	9.4684	9.68155	10.3806	9.72288	9.88747	9.59422	9.65622	9.80569	10.0189	10.2684	9.75156	9.74843	10.1757	10.1947	9.432	8.26359	9.59364	9.80137	10.1209	9.48901	9.20722	8.67713	9.70607	9.33961	9.77598	10.0452	10.1612	0.322523	0.0946633	-0.0643153	0.773023	0.022345	0.916401	ENSG00000035664	DAPK2	death associated protein kinase 2 [Source:HGNC Symbol;Acc:HGNC:2675]
	9.35268	9.68043	9.34177	9.3075	9.66566	9.6876	9.33306	9.36439	9.0547	9.54037	9.43938	9.5529	9.50271	9.16493	9.45346	9.08625	9.21046	9.08575	9.40211	9.53014	9.40513	9.3725	9.3858	9.41555	9.26379	9.35096	9.31686	9.40043	9.41669	9.49505	9.28814	9.16299	9.42494	-0.094634	0.245689	-0.0816105	0.38522	-0.0862267	0.338315	ENSG00000035681	NSMAF	neutral sphingomyelinase activation associated factor [Source:HGNC Symbol;Acc:HGNC:8017]
	9.00818	9.28884	9.1906	9.0734	9.27884	9.05531	9.17153	9.16947	8.49426	9.01204	9.20932	9.09646	8.99244	8.85811	8.86436	8.63719	8.97737	8.70638	9.17077	9.14495	9.1844	9.09804	8.87678	8.44232	9.15895	9.00901	9.20421	9.21741	9.14193	9.22126	9.14416	9.09664	9.34829	-0.11515	0.242881	-0.111446	0.32712	0.112523	0.299589	ENSG00000035687	ADSS2	adenylosuccinate synthase 2 [Source:HGNC Symbol;Acc:HGNC:292]
	6.40344	7.33258	6.93834	6.81537	7.23922	7.21515	7.29969	7.11074	6.41579	7.20058	7.04524	7.39964	6.71265	6.76786	6.16513	6.36072	7.19867	6.49788	6.98064	6.77116	6.86687	7.74876	6.02595	5.48826	6.94446	6.75533	6.77083	7.31087	7.01281	6.96337	6.88835	6.80165	6.85849	-0.226763	0.306879	-0.249331	0.330431	-0.0877959	0.719621	ENSG00000035720	STAP1	signal transducing adaptor family member 1 [Source:HGNC Symbol;Acc:HGNC:24133]
	10.8866	10.5247	11.0554	11.4032	11.3121	11.0746	10.8213	10.8649	11.407	10.9879	11.2052	11.2077	10.9287	11.2551	11.8711	11.5375	10.6176	11.3385	11.2776	11.3077	10.7411	10.2293	10.9063	12.1002	11.0523	10.3081	10.9602	10.6314	10.0878	10.7778	11.0211	11.2041	11.3823	0.232165	0.220037	-0.0205542	0.925094	-0.142785	0.493896	ENSG00000035862	TIMP2	TIMP metallopeptidase inhibitor 2 [Source:HGNC Symbol;Acc:HGNC:11821]
	9.07951	9.31839	9.31668	9.27996	9.27211	9.30065	9.26603	9.20532	8.51463	9.38025	9.10747	9.15287	9.06151	9.17486	9.0639	8.66811	9.05529	9.00369	9.0458	8.96796	8.98765	9.18763	8.97104	8.63767	9.01417	9.07405	9.19819	9.37839	9.50923	9.17673	8.98727	9.0271	9.10025	-0.179839	0.0554483	-0.229657	0.0341667	-0.00396932	0.969377	ENSG00000035928	RFC1	replication factor C subunit 1 [Source:HGNC Symbol;Acc:HGNC:9969]
	8.57595	8.94358	8.97312	8.96051	9.11531	9.08353	9.23716	9.174	8.30145	9.16865	9.00619	9.15023	8.77717	8.69177	8.17509	8.15365	9.0431	8.53281	9.06327	8.9408	8.9975	8.86217	8.87027	7.96785	8.99264	8.97943	8.825	8.80307	9.22454	8.70234	9.01162	8.90318	9.07544	-0.193121	0.181945	-0.166538	0.318511	-0.0355209	0.82367	ENSG00000036054	TBC1D23	TBC1 domain family member 23 [Source:HGNC Symbol;Acc:HGNC:25622]
	10.3114	10.6936	10.6421	10.8027	10.5016	10.8598	10.72	10.7946	10.3367	10.8352	10.722	10.7773	10.5283	10.5366	9.9799	10.0511	10.5685	10.1287	10.6813	10.7055	10.5735	10.3522	10.5398	9.77909	10.7357	10.4907	10.5589	10.5528	10.8687	10.516	10.6133	10.5299	10.7097	-0.169308	0.140669	-0.223673	0.091882	-0.0363189	0.774269	ENSG00000036257	CUL3	cullin 3 [Source:HGNC Symbol;Acc:HGNC:2553]
	4.86122	5.12431	4.74802	5.08029	7.41301	7.75902	9.86423	9.58791	7.1079	5.90082	4.90533	4.78318	4.93342	4.80356	7.25206	7.95293	9.36775	9.83436	7.18661	6.53164	4.98787	4.96022	4.96536	7.54053	7.75666	6.25582	5.29741	5.33728	3.85313	7.25962	9.07364	9.08365	7.29802	-0.0540831	0.948685	-1.49026	0.125088	-0.195731	0.832625	ENSG00000036448	MYOM2	myomesin 2 [Source:HGNC Symbol;Acc:HGNC:7614]
	4.20063	3.7208	3.84098	4.28143	4.12197	4.35345	4.12795	4.62015	3.75592	4.3639	4.02176	4.161	4.06923	4.23457	4.09869	4.63476	4.48594	3.7157	4.09756	3.9168	3.80006	4.15307	4.27208	3.95743	4.30402	4.59265	3.99112	4.57862	3.85313	4.49499	4.06633	3.99058	4.64414	-0.0370926	0.919532	0.0922808	0.823371	0.310606	0.430101	ENSG00000036530	CYP46A1	cytochrome P450 family 46 subfamily A member 1 [Source:HGNC Symbol;Acc:HGNC:2641]
	9.03663	9.47651	9.2075	9.15495	9.22637	9.31171	9.22545	9.17174	8.34759	9.25356	9.25882	9.35187	9.08767	8.9678	7.84546	8.07669	9.18296	8.26029	8.94441	8.92856	9.08323	9.34518	9.14826	7.97768	8.82608	9.25324	9.16462	9.48391	9.44453	8.99948	9.01764	8.75537	8.9028	-0.306	0.0925855	-0.169323	0.419834	-0.0349499	0.861524	ENSG00000036549	ZZZ3	zinc finger ZZ-type containing 3 [Source:HGNC Symbol;Acc:HGNC:24523]
	3.99649	3.52475	3.69744	4.09854	4.01247	3.6776	4.48569	4.35076	3.54994	3.55775	3.53986	3.04402	3.56465	4.13571	3.86803	3.9925	4.39927	3.86307	4.09756	3.553	3.80006	3.04402	3.04402	3.6952	4.11811	4.00548	3.99112	3.4722	3.04402	4.31293	4.28394	4.78218	4.37121	-0.246028	0.669186	-0.761294	0.274885	0.644532	0.284461	ENSG00000036565	SLC18A1	solute carrier family 18 member A1 [Source:HGNC Symbol;Acc:HGNC:10934]
	3.99649	3.52475	3.69744	3.52397	3.53502	3.81696	3.49517	3.71392	3.04402	3.92479	3.53986	3.04402	3.56465	3.04402	3.04402	3.82298	3.04402	3.04402	3.52351	4.16	3.58164	3.64714	3.04402	3.95743	3.04402	3.73004	3.5973	3.4722	3.04402	3.79206	3.04402	3.99058	3.87422	-0.674434	0.359388	-0.270784	0.736671	-0.112139	0.884224	ENSG00000036672	USP2	ubiquitin specific peptidase 2 [Source:HGNC Symbol;Acc:HGNC:12618]
	3.5267	3.04402	3.69744	3.04402	3.53502	3.49381	3.6795	3.04402	3.04402	3.55775	3.04402	3.76084	3.56465	3.04402	3.52404	3.04402	3.57235	3.04402	3.52351	3.553	3.58164	3.47203	3.04402	3.50641	3.53319	3.04402	3.04402	3.64737	3.04402	3.5759	3.56314	3.82138	3.52771	-0.0275468	0.974479	-0.229438	0.821062	0.520613	0.55768	ENSG00000036828	CASR	calcium sensing receptor [Source:HGNC Symbol;Acc:HGNC:1514]
	6.49652	5.83017	5.99129	5.77795	5.80189	5.86199	5.92874	5.70903	6.68557	5.7352	5.82316	5.62681	6.35579	6.75461	6.34137	6.24705	5.85356	6.16954	6.06546	5.88032	5.86289	6.02632	5.54754	6.83502	5.76815	6.08218	5.80221	5.67308	6.49671	6.07987	5.81522	6.01131	5.57974	0.164228	0.428868	0.0893902	0.70882	-0.0976292	0.673918	ENSG00000037042	TUBG2	tubulin gamma 2 [Source:HGNC Symbol;Acc:HGNC:12419]
	5.09035	5.08317	4.64135	5.2739	5.38817	5.00725	5.01246	4.55869	4.93889	5.0162	4.85299	5.38857	4.54568	5.30513	5.27417	4.78544	5.11548	5.22622	5.11967	4.7204	5.04314	5.16199	4.79692	5.23902	4.93279	4.71464	4.71023	4.6748	4.91754	4.0907	4.6156	4.97768	4.7032	0.0776503	0.709967	-0.0312265	0.897045	-0.592682	0.0189315	ENSG00000037241	RPL26L1	ribosomal protein L26 like 1 [Source:HGNC Symbol;Acc:HGNC:17050]
	6.15898	6.39375	5.95102	5.37768	5.38817	5.82046	5.22679	4.93379	6.28782	5.20339	5.84854	5.46104	6.2136	6.04393	6.02714	6.67312	4.77814	6.01327	5.37581	5.38675	6.39314	5.99303	6.04955	6.25312	5.93874	5.26613	6.09389	6.13788	6.38518	6.34728	5.17814	5.14678	5.91375	0.149958	0.598394	0.348632	0.285412	0.270177	0.388838	ENSG00000037280	FLT4	fms related receptor tyrosine kinase 4 [Source:HGNC Symbol;Acc:HGNC:3767]
	9.5557	9.59334	9.25095	9.12669	9.3971	9.31354	9.26222	9.14661	9.29961	9.24101	9.27724	9.31938	9.31623	9.4157	9.54708	9.35135	9.06737	9.50267	9.08053	9.24701	9.27084	9.47688	9.1018	9.4843	9.10979	9.37594	9.23982	9.59868	9.07938	9.42539	9.17952	9.06725	9.11006	-0.00597659	0.944131	-0.0136401	0.889689	-0.0706185	0.454029	ENSG00000037474	NSUN2	NOP2/Sun RNA methyltransferase 2 [Source:HGNC Symbol;Acc:HGNC:25994]
	9.04429	9.03287	9.08938	8.86965	9.03798	9.0421	9.08559	8.90096	9.01238	9.01499	9.11261	8.92503	8.95819	9.04559	9.2995	9.19941	8.93182	9.19735	9.06327	9.17634	8.94758	8.7996	9.17491	9.41736	8.95694	9.04059	8.8444	9.00363	9.0177	8.94076	8.87563	8.99277	9.14148	0.0842974	0.223044	0.0567318	0.476559	-0.0382837	0.618408	ENSG00000037637	FBXO42	F-box protein 42 [Source:HGNC Symbol;Acc:HGNC:29249]
	8.37992	8.57169	8.70504	8.76657	8.79953	8.93655	8.77599	8.90369	8.15861	8.83965	8.69284	8.84576	8.63855	8.31907	8.40049	8.14739	8.56069	8.35162	8.57844	8.63297	8.56598	8.7996	8.62944	8.0861	8.64119	8.54527	8.49244	8.75498	8.60409	8.42607	8.54954	8.68829	8.83935	-0.17919	0.0881258	-0.147578	0.223055	-0.0751077	0.516868	ENSG00000037749	MFAP3	microfibril associated protein 3 [Source:HGNC Symbol;Acc:HGNC:7034]
	8.1	8.03395	7.86451	7.61997	7.40481	7.87795	7.70658	7.59673	8.91158	7.66702	7.55698	7.1151	8.10157	8.14813	8.25566	8.67247	8.02275	8.44128	8.19035	7.58852	7.77447	7.46753	8.01956	8.81517	8.00295	7.74021	7.6196	7.49227	7.69972	7.70673	7.87191	7.84311	8.0302	0.139663	0.475574	0.103286	0.647518	-0.193027	0.37302	ENSG00000037757	MRI1	methylthioribose-1-phosphate isomerase 1 [Source:HGNC Symbol;Acc:HGNC:28469]
	5.04773	5.20287	4.74802	4.74743	5.07779	5.04548	4.80112	5.06496	5.13128	4.73464	4.95555	5.2306	4.81757	5.26679	5.59279	5.30025	5.11548	4.42809	4.74595	5.18624	4.98787	5.30899	5.0168	4.97365	5.19609	4.82521	5.09389	5.06578	4.41204	4.78867	5.38737	4.91588	4.96148	0.21417	0.307905	0.162874	0.498507	0.0264288	0.911527	ENSG00000037897	METTL1	methyltransferase 1, tRNA methylguanosine [Source:HGNC Symbol;Acc:HGNC:7030]
	7.09953	7.2905	6.71895	6.70438	7.05198	6.83925	6.99281	6.93971	6.93673	6.95131	6.83652	7.16836	6.92195	6.894	6.7427	7.01443	6.73411	6.82379	7.13072	7.14488	7.00401	7.34279	6.95219	7.06512	7.02121	7.18241	7.19178	7.31752	6.96729	6.79596	6.84816	6.70259	7.20012	-0.0140137	0.894836	0.163754	0.173284	0.076755	0.51173	ENSG00000038002	AGA	aspartylglucosaminidase [Source:HGNC Symbol;Acc:HGNC:318]
	7.47025	8.17455	7.92713	7.55065	8.63419	7.81194	7.91562	8.09931	6.8748	7.86994	7.84977	8.03059	7.85972	7.40614	7.50777	6.69054	7.89284	7.19164	7.51213	7.86411	7.77447	8.14552	7.5748	7.29514	7.52089	7.96559	7.7735	8.03014	8.14233	7.74541	7.44046	7.27293	7.813	-0.291484	0.115121	-0.169102	0.427665	-0.135222	0.507121	ENSG00000038210	PI4K2B	phosphatidylinositol 4-kinase type 2 beta [Source:HGNC Symbol;Acc:HGNC:18215]
	11.8035	11.7089	11.9824	12.4181	11.6987	12.2345	11.9951	12.1215	11.7014	12.1765	12.2679	12.2232	11.7869	11.9875	11.7193	11.6996	11.825	11.5673	12.3221	12.0968	12.0323	11.2448	11.7182	11.5236	12.079	11.6967	12.2936	11.8083	11.963	11.9283	12.1237	12.3392	12.1405	-0.0325485	0.786338	-0.262094	0.0587801	0.0924563	0.484703	ENSG00000038219	BOD1L1	biorientation of chromosomes in cell division 1 like 1 [Source:HGNC Symbol;Acc:HGNC:31792]
	10.0487	10.2612	10.2459	10.2291	10.4126	10.3325	10.3438	10.3693	9.52505	10.2851	10.3877	10.454	10.2288	9.99403	10.006	9.94873	10.3324	10.2842	10.1397	10.2681	10.3688	10.2802	10.249	9.96203	10.2716	10.0966	10.4196	10.1939	10.1668	10.2344	10.1399	10.1779	10.3206	-0.0105597	0.905812	-0.0139906	0.891936	0.0150135	0.87877	ENSG00000038274	MAT2B	methionine adenosyltransferase 2B [Source:HGNC Symbol;Acc:HGNC:6905]
	9.09189	8.59603	8.56449	8.70099	8.66538	8.57604	8.51235	8.39165	9.5509	8.54925	8.56369	8.21864	8.64248	9.07504	9.68915	9.61881	8.4027	9.56295	8.64957	8.6292	8.56598	8.26015	8.70088	10.1354	8.48798	8.34049	8.71964	8.75009	8.91397	8.67458	8.62251	8.79177	8.71952	0.246905	0.263837	0.166567	0.513807	-0.0180038	0.941143	ENSG00000038358	EDC4	enhancer of mRNA decapping 4 [Source:HGNC Symbol;Acc:HGNC:17157]
	9.92697	9.83297	9.30691	9.13617	9.46169	9.64308	9.89413	9.57598	10.2349	9.36414	9.16549	9.39927	9.31377	9.5609	9.96269	10.1545	9.51619	10.1311	9.721	9.67265	9.31351	9.31899	9.26201	10.1088	9.45306	9.35096	9.4265	9.57948	9.4251	9.75756	9.89362	9.73213	9.61083	0.0228475	0.874517	-0.17568	0.293285	-0.0325654	0.838288	ENSG00000038382	TRIO	trio Rho guanine nucleotide exchange factor [Source:HGNC Symbol;Acc:HGNC:12303]
	13.0021	12.9605	12.2332	12.9281	13.0115	13.3805	12.9539	12.8736	13.2661	12.7778	12.4565	13.2039	12.5875	13.344	13.5016	13.0238	12.6032	13.2764	12.9372	13.0695	12.3334	12.5491	12.0662	13.3911	12.3624	12.6862	12.4347	12.8182	12.9818	13.2013	13.0689	12.9943	13.0582	0.0722674	0.638568	-0.336462	0.0582848	-0.0120366	0.943407	ENSG00000038427	VCAN	versican [Source:HGNC Symbol;Acc:HGNC:2464]
	10.0462	10.0115	9.97567	9.95559	10.0669	9.84042	10.108	10.0101	10.2973	9.90251	10.0054	10.1105	10.0138	10.0744	10.3124	10.22	9.92593	10.4398	9.94479	10.3723	10.0551	10.1937	10.2615	10.4876	9.91031	9.90396	10.0451	10.096	9.79092	9.97632	10.1204	10.117	9.91348	0.128517	0.116884	0.126485	0.180891	-0.013123	0.88482	ENSG00000038532	CLEC16A	C-type lectin domain containing 16A [Source:HGNC Symbol;Acc:HGNC:29013]
	5.90913	5.47721	4.74802	5.16123	7.2757	6.29778	5.88894	5.85466	6.20913	4.73464	5.77095	5.8562	4.28739	5.41391	5.6484	6.01598	5.60445	5.55155	6.21778	5.00015	5.74037	5.69333	4.36433	5.51639	6.40293	5.10753	5.34371	5.6078	4.30011	6.9368	5.7575	5.86438	6.58899	-0.449977	0.262021	-0.474668	0.305677	0.0350599	0.936522	ENSG00000038945	MSR1	macrophage scavenger receptor 1 [Source:HGNC Symbol;Acc:HGNC:7376]
	6.2865	6.09132	6.011	6.20185	6.29138	5.00725	5.7172	5.87751	6.62654	4.85511	6.70587	6.84079	6.25571	5.90525	6.49804	6.27053	5.01278	7.33719	5.40866	6.64142	6.35239	6.81273	6.45352	6.64982	5.15579	4.92656	6.24355	5.6078	5.55469	5.43521	6.4056	6.21834	5.28859	0.550854	0.0948132	0.306246	0.421517	-0.138798	0.705549	ENSG00000039068	CDH1	cadherin 1 [Source:HGNC Symbol;Acc:HGNC:1748]
	8.97115	9.42118	9.41272	9.29062	9.48906	9.40066	9.40058	9.50585	8.45687	9.35252	9.27495	9.4644	9.1797	8.9302	8.32782	7.98839	9.40632	8.42608	9.07562	9.05214	9.33179	9.6232	9.02184	7.70344	9.12471	9.45229	9.3471	9.61627	9.34465	9.09831	9.11637	8.88832	9.08541	-0.324689	0.0910967	-0.147965	0.504498	-0.0692661	0.743483	ENSG00000039123	MTREX	Mtr4 exosome RNA helicase [Source:HGNC Symbol;Acc:HGNC:18734]
	10.3562	10.5927	10.72	10.9551	10.7546	11.0762	10.8792	10.7687	10.3436	11.1717	10.9952	11.193	10.7198	10.5356	9.76293	9.60518	10.5493	9.73308	10.9046	10.9013	10.6252	9.98879	10.5129	8.96335	10.9252	10.4983	10.6074	10.3107	11.1607	10.6654	10.687	10.7297	10.9954	-0.200423	0.319795	-0.418881	0.071825	-0.0265611	0.904758	ENSG00000039319	ZFYVE16	zinc finger FYVE-type containing 16 [Source:HGNC Symbol;Acc:HGNC:20756]
	9.96782	9.67391	9.86419	10.1818	9.89928	9.98321	9.84523	9.76648	10.4372	9.81718	9.65721	9.38589	9.72262	10.1481	10.7761	10.7094	9.76461	10.4623	10.2754	10.165	9.7693	9.19124	9.50611	11.0378	9.95274	9.52108	9.98172	9.78854	9.45004	10.1605	10.0516	10.1748	9.89516	0.217601	0.250807	0.00945212	0.965549	-0.0130302	0.950278	ENSG00000039523	RIPOR1	RHO family interacting cell polarization regulator 1 [Source:HGNC Symbol;Acc:HGNC:25836]
	3.87252	3.99275	4.06461	3.71971	4.01247	4.03431	4.89003	4.73406	4.04108	3.55775	4.40261	4.04785	4.75524	3.89746	4.2816	3.59813	4.39927	4.62404	4.1933	4.16	4.32595	4.15307	3.92509	4.06118	3.88346	4.00548	3.82183	4.15349	3.85313	3.5759	4.68511	4.13084	3.72493	0.262843	0.531211	-0.327433	0.516873	-0.333066	0.497532	ENSG00000039560	RAI14	retinoic acid induced 14 [Source:HGNC Symbol;Acc:HGNC:14873]
	3.5267	3.52475	3.04402	3.71971	4.21972	3.6776	3.81927	4.08972	3.04402	3.55775	3.74187	3.55347	3.56465	3.74416	3.99138	3.59813	3.9493	3.98572	3.99036	3.76018	3.80006	3.89096	3.04402	3.50641	3.88346	3.8804	3.99112	3.89129	3.04402	3.04402	3.93384	3.04402	3.72493	0.329659	0.552162	0.0585226	0.928269	-0.121632	0.852128	ENSG00000039600	SOX30	SRY-box transcription factor 30 [Source:HGNC Symbol;Acc:HGNC:30635]
	9.04937	8.26842	8.31434	8.37226	8.0867	8.39727	8.37414	8.27415	10.052	8.43046	8.10332	7.59878	8.48954	8.94768	9.73356	9.91231	8.44501	9.61244	8.80896	8.9769	8.46547	7.66793	8.54613	10.0965	8.79841	8.77237	8.32011	7.86314	8.54872	8.54037	8.69572	8.66667	8.88005	0.345253	0.231856	0.2347	0.481481	-0.170017	0.593696	ENSG00000039650	PNKP	polynucleotide kinase 3'-phosphatase [Source:HGNC Symbol;Acc:HGNC:9154]
	3.5267	3.04402	3.50802	3.04402	3.53502	3.49381	3.04402	3.86091	3.04402	3.04402	3.53986	3.04402	3.56465	3.5415	3.52404	3.04402	3.04402	3.5211	3.71907	3.76018	3.04402	3.04402	4.05638	3.04402	3.04402	3.04402	3.04402	3.04402	3.61984	3.5759	3.56314	3.99058	3.72493	0.500144	0.597864	0.0392267	0.972372	0.986308	0.322898	ENSG00000039987	BEST2	bestrophin 2 [Source:HGNC Symbol;Acc:HGNC:17107]
	8.35138	8.36061	8.20491	8.2289	8.77749	8.21295	8.3274	8.40713	8.31544	7.98889	8.37553	8.273	8.41803	8.19768	8.85577	8.32979	7.99769	8.7948	8.13946	8.99167	8.47019	8.74653	8.66748	8.89505	7.88507	7.70775	8.06599	8.06608	7.78941	8.22741	8.41906	8.30738	7.96679	0.150039	0.312006	0.136557	0.425001	-0.207772	0.206684	ENSG00000040199	PHLPP2	PH domain and leucine rich repeat protein phosphatase 2 [Source:HGNC Symbol;Acc:HGNC:29149]
	5.97591	6.34488	6.44522	6.14589	6.34428	6.84945	6.44747	6.54875	5.44717	6.07198	6.24054	6.1201	6.1702	5.88073	6.08795	6.22318	5.93649	6.13208	6.59554	6.16101	6.10446	6.26752	6.41795	5.23902	6.57351	6.42657	6.24355	6.37515	6.21261	6.21991	6.42402	6.01131	6.54596	-0.176625	0.32045	-0.0997896	0.624802	-0.00796117	0.967532	ENSG00000040275	SPDL1	spindle apparatus coiled-coil protein 1 [Source:HGNC Symbol;Acc:HGNC:26010]
	8.40395	8.76807	8.84125	8.68815	8.66195	8.94604	9.09849	8.90641	7.87952	8.64382	8.81136	8.95253	8.79492	8.42686	8.21594	7.87171	8.77485	8.44128	8.62625	8.57527	8.68453	8.66046	8.75134	7.89194	8.62378	8.59932	8.58304	8.77441	8.86947	8.52713	8.68819	8.73889	8.67395	-0.143351	0.294211	-0.163686	0.299418	-0.021084	0.888676	ENSG00000040341	STAU2	staufen double-stranded RNA binding protein 2 [Source:HGNC Symbol;Acc:HGNC:11371]
	6.69256	6.11103	6.21125	5.96323	6.21762	6.15601	6.22782	6.32043	6.86208	6.30471	5.94565	5.5298	6.43104	6.04393	6.81573	7.04177	6.24793	6.85832	6.41922	6.33989	6.22259	5.83249	6.28588	7.18048	6.36959	6.32661	6.14557	5.77541	6.4082	6.02989	6.2068	6.16937	6.40845	0.12457	0.536449	0.125823	0.587481	-0.193306	0.390748	ENSG00000040487	SLC66A1	solute carrier family 66 member 1 [Source:HGNC Symbol;Acc:HGNC:26001]
	7.29254	7.01857	7.14619	6.69149	7.23922	7.21515	7.33654	7.36232	7.39892	7.11487	6.87349	7.1994	6.88247	7.22646	7.7924	7.62361	7.31504	7.81135	7.14959	6.96419	6.99088	7.20617	6.98885	7.70344	6.77736	7.05371	7.27445	7.0641	7.12757	7.38265	7.4847	7.43549	7.09505	0.144464	0.314693	-0.0446554	0.788356	0.0878621	0.580687	ENSG00000040531	CTNS	cystinosin, lysosomal cystine transporter [Source:HGNC Symbol;Acc:HGNC:2518]
	4.95794	4.74994	4.84594	4.28143	4.21972	5.04548	4.60068	4.08972	4.34489	4.44862	4.55036	4.43764	4.61983	4.02491	4.90137	4.85422	4.20077	4.73818	4.2803	4.35234	4.59103	4.71947	4.60106	5.1686	4.46093	4.71464	4.85179	4.47352	4.84688	5.68521	4.06633	4.45863	4.37121	-0.16006	0.627281	0.253923	0.489549	0.32879	0.352676	ENSG00000040608	RTN4R	reticulon 4 receptor [Source:HGNC Symbol;Acc:HGNC:18601]
	8.70402	8.38875	8.66583	8.69458	8.70262	8.8355	8.8182	8.94138	9.27357	8.73614	8.67905	8.59348	8.82977	8.82382	9.17159	9.25283	8.70694	9.39561	8.94441	8.84314	8.63911	8.55497	8.68983	9.71305	8.82912	8.29753	8.71121	8.4022	7.84065	8.62984	8.85896	9.07055	8.76369	0.159946	0.312122	0.075399	0.679811	-0.144034	0.410355	ENSG00000040633	PHF23	PHD finger protein 23 [Source:HGNC Symbol;Acc:HGNC:28428]
	11.6504	11.502	11.5486	11.2771	11.4657	11.452	11.5211	11.566	11.7482	11.4372	11.4379	11.3051	11.5931	11.5382	11.6838	11.6075	11.574	11.6374	11.4044	11.558	11.4245	11.3427	11.5488	11.6006	11.5524	11.5558	11.4796	11.4225	11.5712	11.415	11.5673	11.5487	11.4247	0.0163598	0.768961	-0.0150942	0.814355	-0.0309678	0.614426	ENSG00000040933	INPP4A	inositol polyphosphate-4-phosphatase type I A [Source:HGNC Symbol;Acc:HGNC:6074]
	8.19029	8.27274	8.8813	8.91442	8.15181	8.74596	9.53318	9.53432	7.93501	7.32023	8.3409	7.73189	8.6503	7.96563	7.59991	7.78563	8.80403	9.38189	8.46283	7.81172	8.41736	8.13052	8.87027	7.89713	8.10187	6.80549	7.97023	8.20506	7.56395	8.75253	9.22708	9.17528	8.25915	-0.350555	0.219422	-0.567643	0.0852679	-0.140845	0.654276	ENSG00000041353	RAB27B	RAB27B, member RAS oncogene family [Source:HGNC Symbol;Acc:HGNC:9767]
	8.75472	8.96509	8.36796	8.47674	9.11531	8.71576	8.72421	8.78727	8.71445	8.65522	8.98673	8.96159	8.7592	8.51157	8.43549	8.20277	8.66381	8.69374	8.50363	8.49869	8.79406	9.04109	8.56641	8.26118	8.52596	8.72455	8.53606	8.38334	8.83623	8.49119	8.26548	8.3994	8.36127	-0.105405	0.345219	-0.0712353	0.580001	-0.276994	0.0252374	ENSG00000041357	PSMA4	proteasome 20S subunit alpha 4 [Source:HGNC Symbol;Acc:HGNC:9533]
	5.81479	5.34711	5.17494	5.08029	5.20296	6.39897	4.42337	3.86091	5.67318	5.36704	5.77095	5.38857	5.53985	4.85836	5.03808	6.07072	4.39927	3.98572	6.45017	5.22886	5.97545	5.53843	5.0168	5.33804	6.36959	5.50472	6.14557	5.94242	4.51331	5.12753	4.6156	3.99058	6.34277	0.0869156	0.847324	0.430566	0.40604	0.157161	0.752177	ENSG00000041515	MYO16	myosin XVI [Source:HGNC Symbol;Acc:HGNC:29822]
	8.27959	8.52899	8.44484	8.42738	8.27831	8.67924	8.72975	8.67029	8.50244	8.26672	8.27823	8.36233	8.31843	8.48388	8.17969	8.34628	8.57346	8.29835	8.56098	8.19067	8.29488	8.49479	8.449	8.09515	8.54088	8.35732	8.39048	8.48708	8.49113	8.13144	8.60261	8.62692	8.46048	-0.132904	0.110246	-0.117465	0.22022	-0.0295367	0.747636	ENSG00000041802	LSG1	large 60S subunit nuclear export GTPase 1 [Source:HGNC Symbol;Acc:HGNC:25652]
	6.26897	5.94499	5.49523	5.89662	6.58263	6.03491	5.80574	5.78377	6.54914	6.00118	5.922	5.88237	6.00674	6.17008	6.18378	6.56386	5.9094	6.2763	5.8945	5.49398	6.02849	6.29496	5.87531	6.45116	6.02757	5.78582	5.92631	6.34922	6.21261	6.60627	5.72771	6.11864	5.84354	-0.0206535	0.908763	0.0385398	0.852046	0.0902922	0.649413	ENSG00000041880	PARP3	poly(ADP-ribose) polymerase family member 3 [Source:HGNC Symbol;Acc:HGNC:273]
	6.69256	6.69553	6.65839	6.40578	6.30924	6.51927	6.33459	6.385	7.27999	6.47015	6.70587	6.55013	6.82808	6.72774	7.02506	7.01443	6.85117	7.07921	6.46539	6.72921	6.6157	6.72518	6.65006	7.50016	6.76464	6.51993	6.4419	6.56709	6.07496	6.62308	6.52981	6.46092	6.50159	0.24452	0.097715	0.280357	0.0977676	-0.156477	0.347257	ENSG00000041988	THAP3	THAP domain containing 3 [Source:HGNC Symbol;Acc:HGNC:20855]
	5.38875	5.04066	5.63061	5.72747	5.48805	4.41947	5.22679	5.45663	5.25878	5.28775	5.82316	5.65767	5.73393	4.96115	5.9417	5.80544	4.56626	6.2416	5.30757	5.88032	5.67477	5.77456	6.16192	6.31706	5.11419	4.52642	5.89631	5.06578	3.04402	5.26827	5.72771	5.89503	4.91399	0.485301	0.15767	0.557806	0.157353	0.0473907	0.901528	ENSG00000042062	RIPOR3	RIPOR family member 3 [Source:HGNC Symbol;Acc:HGNC:16168]
	8.32645	8.45108	8.46607	8.28541	8.35261	8.23635	8.31639	8.28257	8.01155	8.57348	8.31438	8.44644	8.28364	8.30104	8.33608	8.21479	8.24131	8.0729	8.13002	8.49039	8.35231	8.68118	8.53383	8.50137	8.30782	8.64799	8.40624	8.51334	8.51759	8.32252	8.47705	8.19101	8.13967	-0.0518677	0.502877	0.184687	0.0361342	0.0388977	0.648862	ENSG00000042088	TDP1	tyrosyl-DNA phosphodiesterase 1 [Source:HGNC Symbol;Acc:HGNC:18884]
	6.06024	6.03048	6.10558	5.59249	5.77615	5.84138	6.12939	5.70903	5.81441	6.34318	6.16242	6.09807	6.35579	5.77807	6.256	6.3824	5.96307	6.29333	6.21778	6.0277	6.17652	5.92396	6.69523	6.18613	5.74196	6.10257	5.98443	6.10714	6.13165	5.92424	6.07248	5.62831	5.93639	0.266313	0.0623688	0.26429	0.105531	0.032165	0.842047	ENSG00000042286	AIFM2	apoptosis inducing factor mitochondria associated 2 [Source:HGNC Symbol;Acc:HGNC:21411]
	5.86276	5.98839	5.70582	5.80251	5.48805	5.31626	6.11229	5.70903	4.88583	5.5801	5.87346	5.77459	5.84957	5.72373	4.90137	4.85422	5.96307	5.18882	5.91705	5.561	6.12889	6.15209	6.00195	4.93079	5.54316	5.62419	5.73571	5.99391	6.18614	5.51147	5.72771	5.92503	5.71796	-0.0977663	0.665707	0.140741	0.584864	0.212759	0.389491	ENSG00000042317	SPATA7	spermatogenesis associated 7 [Source:HGNC Symbol;Acc:HGNC:20423]
	8.09016	8.18834	8.13149	8.10875	8.03983	8.19315	8.06342	8.08975	7.78201	8.24174	8.16401	8.39389	8.10157	8.06512	7.64719	7.58704	8.25195	7.63733	8.26991	8.07324	8.19567	8.35348	8.3542	7.33396	8.20852	8.27557	8.16197	8.32193	8.40303	8.08396	8.27557	8.13541	7.97756	-0.0565648	0.635953	0.0636731	0.642978	0.108652	0.408826	ENSG00000042429	MED17	mediator complex subunit 17 [Source:HGNC Symbol;Acc:HGNC:2375]
	7.62156	7.37347	7.3199	6.97251	7.25757	7.39956	7.08244	7.09165	8.1005	7.12587	7.13919	7.08217	7.45716	7.46407	8.09462	7.80962	7.11938	7.82301	6.99115	7.09082	7.1763	6.9732	7.23233	8.34704	7.22023	7.00096	7.06474	6.98262	7.18167	7.36286	7.16384	7.08958	7.42158	0.0938613	0.616095	0.0496825	0.818069	-0.202878	0.328783	ENSG00000042445	RETSAT	retinol saturase [Source:HGNC Symbol;Acc:HGNC:25991]
	8.22668	8.05919	7.52972	8.65225	9.20294	8.73505	8.40909	8.34419	9.10659	8.27167	8.18857	8.5581	7.71791	8.77244	9.78571	9.30152	8.47708	9.1748	8.87262	8.64798	8.17845	8.35348	7.76247	9.92192	8.47639	8.30189	8.36919	8.52772	7.09973	8.1546	8.49011	8.65354	8.75746	0.340861	0.194455	0.167518	0.580818	-0.165014	0.569439	ENSG00000042493	CAPG	capping actin protein, gelsolin like [Source:HGNC Symbol;Acc:HGNC:1474]
	7.35973	7.01857	6.98829	7.37722	7.35455	7.16712	7.0911	7.16653	7.45066	6.95131	7.12905	7.17878	7.19307	7.02099	7.97278	7.89432	7.41321	8.02325	7.31748	7.43234	7.39125	7.34279	7.3589	8.34324	7.50574	6.85395	7.44723	7.04014	5.95418	7.02773	7.24847	7.44569	7.33202	0.33201	0.0758626	0.374478	0.0820298	-0.069952	0.736429	ENSG00000042753	AP2S1	adaptor related protein complex 2 subunit sigma 1 [Source:HGNC Symbol;Acc:HGNC:565]
	3.72352	3.04402	3.50802	3.04402	3.53502	3.81696	3.04402	3.51982	3.04402	3.04402	3.04402	3.04402	3.77642	3.04402	3.04402	3.04402	3.04402	3.04402	3.04402	3.04402	3.04402	3.47203	3.04402	3.04402	3.04402	3.53138	3.04402	3.04402	3.04402	3.04402	3.04402	3.59698	3.52771	-1.34889	0.295499	-1.07883	0.473579	-1.02226	0.475298	ENSG00000042813	ZPBP	zona pellucida binding protein [Source:HGNC Symbol;Acc:HGNC:15662]
	6.61183	5.56715	7.12849	6.8389	5.28019	6.51927	6.83658	6.66996	7.27999	6.36203	6.01428	6.02981	7.89968	7.43125	5.96356	7.26684	6.879	7.34531	7.01194	6.67129	6.15291	5.67225	7.44919	6.64982	6.94446	5.97553	6.11997	5.1627	7.73627	7.02773	7.14188	7.02284	6.93808	0.424144	0.201561	-0.0222459	0.953854	0.336101	0.358932	ENSG00000042832	TG	thyroglobulin [Source:HGNC Symbol;Acc:HGNC:11764]
	9.11147	9.49327	9.18208	9.11475	8.64814	9.47956	9.62964	9.47131	8.94497	8.99719	9.09194	9.36102	9.1634	9.12453	7.80436	8.60559	9.47596	8.86972	9.48591	8.91622	9.12575	9.29231	8.88003	7.67955	9.25929	8.85169	8.92318	9.3863	9.35349	9.20749	9.50515	9.48042	9.41112	-0.184238	0.30898	-0.310795	0.137378	0.1018	0.609714	ENSG00000042980	ADAM28	ADAM metallopeptidase domain 28 [Source:HGNC Symbol;Acc:HGNC:206]
	3.5267	3.04402	3.04402	3.52397	3.04402	3.04402	3.04402	3.04402	3.75592	3.55775	3.04402	3.04402	3.04402	3.04402	3.52404	3.04402	3.04402	3.5211	3.04402	3.04402	3.04402	3.04402	3.04402	3.50641	3.04402	3.04402	3.04402	3.4722	3.04402	3.04402	3.56314	3.04402	3.04402	-0.750769	0.603283	-0.961605	0.564761	-0.424137	0.790077	ENSG00000043039	BARX2	BARX homeobox 2 [Source:HGNC Symbol;Acc:HGNC:956]
	9.88208	10.0115	9.88009	10.0934	10.0539	10.0962	10.0215	10.0985	9.60126	9.85225	9.98454	9.9874	9.74105	9.56656	9.18992	9.65232	9.74781	10.2821	9.81531	9.93973	10.1241	9.98567	9.99456	9.22884	9.76389	9.26666	9.62579	9.70751	9.94113	9.60837	9.98098	10.0044	9.93709	-0.152346	0.204278	-0.20167	0.145579	-0.130873	0.32274	ENSG00000043093	DCUN1D1	defective in cullin neddylation 1 domain containing 1 [Source:HGNC Symbol;Acc:HGNC:18184]
	10.7505	10.6209	10.7925	10.5109	10.8795	10.6581	10.6266	10.5699	10.853	10.4599	10.4988	10.2817	10.5814	10.6188	11.1972	10.9376	10.5122	10.9202	10.3494	10.4449	10.5953	10.7225	10.6157	11.4058	10.41	10.5171	10.8417	10.8196	10.6277	10.574	10.4845	10.5805	10.4196	-0.0166272	0.88815	0.0742536	0.586247	-0.050328	0.699433	ENSG00000043143	JADE2	jade family PHD finger 2 [Source:HGNC Symbol;Acc:HGNC:22984]
	12.4962	12.4779	12.742	12.9132	12.8713	12.7861	12.6882	12.6881	12.6874	12.7066	12.8734	12.8184	12.8001	12.8911	12.8791	12.5965	12.5185	12.581	12.7786	12.7758	12.5613	12.2503	12.638	12.9548	12.7039	12.4401	12.8809	12.4832	12.6299	12.6668	12.6673	12.8212	12.6699	0.0453442	0.556178	-0.103993	0.242511	-0.0184273	0.828241	ENSG00000043462	LCP2	lymphocyte cytosolic protein 2 [Source:HGNC Symbol;Acc:HGNC:6529]
	7.57287	7.61072	7.3659	7.28624	7.49261	7.55055	7.3866	7.25496	7.5724	7.3948	7.27409	7.5273	7.33605	7.63946	7.44798	7.61455	7.45068	7.31255	7.45267	7.2958	7.5063	7.62575	7.18052	7.27931	7.37842	7.64053	7.27445	7.50398	7.41401	7.40217	7.1747	7.32919	7.42945	-0.0159027	0.84621	-0.00574092	0.951285	-0.0932498	0.309554	ENSG00000043514	TRIT1	tRNA isopentenyltransferase 1 [Source:HGNC Symbol;Acc:HGNC:20286]
	4.10434	3.99275	4.69589	3.99124	4.01247	4.03431	3.81927	3.51982	3.04402	3.55775	3.89469	4.04785	4.68949	3.74416	4.36171	3.9925	3.04402	4.18776	3.99036	3.76018	4.59103	3.98768	3.76705	4.388	4.11811	4.00548	4.54932	4.47352	4.30011	4.72188	3.7743	3.82138	3.72493	0.23651	0.629088	0.540212	0.32267	0.775596	0.136786	ENSG00000043591	ADRB1	adrenoceptor beta 1 [Source:HGNC Symbol;Acc:HGNC:285]
	7.56578	6.93348	6.62078	6.85053	6.63997	6.5572	6.82622	6.59031	7.83484	6.4527	6.62131	6.64372	6.58704	7.31011	8.08485	7.72804	6.74928	8.13032	6.64976	6.99985	6.8081	6.7451	6.79536	8.36211	6.48302	6.63557	6.99673	6.87829	6.93612	6.82526	7.23816	6.95285	6.57479	0.36067	0.179305	0.210769	0.49674	-0.0390673	0.89548	ENSG00000044090	CUL7	cullin 7 [Source:HGNC Symbol;Acc:HGNC:21024]
	9.62204	9.37773	9.5875	9.60928	9.15735	9.73216	9.38487	9.30368	9.76314	8.51213	9.50728	9.59616	9.7002	9.559	9.43629	10.0258	8.98057	9.89906	9.73819	8.69569	9.20721	9.02092	9.41291	9.76923	9.41512	7.96009	9.67431	9.47948	9.47994	9.59996	9.42812	9.49275	9.82396	0.120256	0.490766	-0.221179	0.272897	0.134363	0.484895	ENSG00000044115	CTNNA1	catenin alpha 1 [Source:HGNC Symbol;Acc:HGNC:2509]
	9.59795	9.38971	9.16919	9.32419	9.30768	9.0684	9.17153	9.23381	9.73045	9.48399	9.46773	9.30759	9.34542	9.43854	9.63834	9.76077	9.11472	9.53666	9.32146	9.58573	9.26542	8.85535	9.13475	9.76782	9.44911	9.23743	9.20121	9.13341	9.4195	9.16252	9.36338	9.21752	9.4131	0.104493	0.30696	-0.0493984	0.675982	-0.0857614	0.448466	ENSG00000044446	PHKA2	phosphorylase kinase regulatory subunit alpha 2 [Source:HGNC Symbol;Acc:HGNC:8926]
	6.94378	6.99776	6.40142	6.65213	7.35455	6.64197	6.78403	6.97141	6.65636	6.55435	6.69212	7.22977	6.43104	6.14983	5.9417	5.86892	6.8228	6.29333	6.49536	6.9521	7.10498	6.9732	6.63468	6.09765	6.51383	6.57892	6.85017	6.86924	6.80415	6.70427	6.88835	6.90914	6.56045	-0.317833	0.0713064	-0.156924	0.437721	-0.0210955	0.913091	ENSG00000044459	CNTLN	centlein [Source:HGNC Symbol;Acc:HGNC:23432]
	10.2287	10.0523	10.2742	10.5335	10.223	10.5085	10.3073	10.3272	10.6003	10.1058	10.0205	9.89121	10.1864	10.3716	10.8098	10.7429	9.97004	10.7576	10.3484	10.3111	9.90626	9.77543	10.0109	11.1137	9.94995	9.56699	10.2756	10.1703	10.0154	10.4249	10.3004	10.2377	10.3622	0.0509534	0.735936	-0.175542	0.314543	-0.0668322	0.688327	ENSG00000044574	HSPA5	heat shock protein family A (Hsp70) member 5 [Source:HGNC Symbol;Acc:HGNC:5238]
	3.04402	3.86923	3.84098	3.71971	3.53502	3.81696	3.49517	4.18482	3.04402	4.17004	3.74187	3.04402	3.56465	3.74416	3.71981	3.9925	4.08393	3.5211	3.71907	3.553	3.58164	3.78007	3.76705	3.50641	4.11811	4.11426	4.25309	3.64737	4.02878	3.04402	3.56314	3.99058	3.99843	-0.254727	0.654629	0.264849	0.664819	0.340314	0.565344	ENSG00000046604	DSG2	desmoglein 2 [Source:HGNC Symbol;Acc:HGNC:3049]
	6.74394	7.14688	6.97844	7.05511	6.65395	6.99431	7.02934	6.79355	6.8874	6.93888	6.66422	6.96657	6.69754	6.95312	6.39022	6.67312	7.08401	6.5969	6.90483	6.72921	6.88119	7.22043	7.12676	6.34798	7.01049	7.04332	6.81896	6.86924	7.18167	7.1939	7.20678	6.63251	6.96003	-0.175695	0.143481	0.0393814	0.772908	0.072073	0.583438	ENSG00000046647	GEMIN8	gem nuclear organelle associated protein 8 [Source:HGNC Symbol;Acc:HGNC:26044]
	9.9366	10.3821	10.0242	9.7943	9.7424	9.99811	9.81819	9.72232	9.68985	9.98005	9.94044	10.0282	10.0512	9.93832	9.31836	9.48136	9.77201	9.24141	9.97014	9.87745	10.0361	10.0538	9.98104	8.98298	9.89878	10.0469	10.0146	10.1359	10.3309	9.74427	9.7813	9.66831	9.91348	-0.136525	0.297724	-0.0469139	0.756455	0.0359608	0.803391	ENSG00000046651	OFD1	OFD1 centriole and centriolar satellite protein [Source:HGNC Symbol;Acc:HGNC:2567]
	3.87252	3.7208	4.06461	3.04402	3.53502	4.20713	3.93574	4.18482	3.54994	3.04402	4.02176	3.9176	3.56465	4.02491	3.04402	4.13302	4.08393	3.86307	4.09756	3.553	3.80006	3.89096	3.92509	3.50641	3.53319	3.53138	3.5973	3.04402	4.02878	4.57573	3.93384	3.82138	3.87422	0.19525	0.720245	-0.478442	0.476555	0.359272	0.546384	ENSG00000046653	GPM6B	glycoprotein M6B [Source:HGNC Symbol;Acc:HGNC:4461]
	3.04402	3.04402	3.04402	3.04402	3.04402	3.49381	3.04402	3.51982	3.04402	3.55775	3.53986	3.76084	3.04402	3.04402	3.52404	3.82298	3.04402	3.04402	3.04402	3.553	3.58164	3.04402	3.55793	3.04402	3.04402	3.04402	3.04402	3.04402	3.04402	3.5759	3.56314	3.04402	3.04402	1.24448	0.27525	0.132901	0.923222	0.189472	0.885519	ENSG00000046889	PREX2	phosphatidylinositol-3,4,5-trisphosphate dependent Rac exchange factor 2 [Source:HGNC Symbol;Acc:HGNC:22950]
	9.89202	9.76102	9.66449	9.48122	9.60975	9.5419	9.72838	9.72695	10.1976	9.5465	9.69195	9.59616	9.71891	9.95281	10.0974	10.153	9.57662	10.2229	9.70837	9.73895	9.56155	9.34356	9.6074	10.2861	9.68554	9.48136	9.67431	9.5502	9.59867	9.66991	9.84365	9.71749	9.60391	0.137439	0.218756	-0.0348833	0.787029	-0.0623688	0.613423	ENSG00000047056	WDR37	WD repeat domain 37 [Source:HGNC Symbol;Acc:HGNC:31406]
	9.42488	9.76716	9.48381	9.4185	9.47934	9.3622	9.36722	9.44718	8.81966	9.36645	9.41255	9.51651	9.39746	9.30934	8.73923	8.29624	9.22941	8.84423	9.28577	9.21211	9.31088	9.41486	9.32761	8.27718	9.21116	9.39031	9.45455	9.69737	9.75358	9.4768	9.32989	9.32629	9.18389	-0.250808	0.0791364	-0.213382	0.195561	0.0647121	0.680659	ENSG00000047188	YTHDC2	YTH domain containing 2 [Source:HGNC Symbol;Acc:HGNC:24721]
	6.56968	6.92247	6.76561	6.62527	6.94263	6.69956	6.75155	6.49137	6.59608	6.80824	6.53141	6.6736	6.66684	6.94149	6.612	6.4455	6.70328	6.34322	6.663	6.75731	6.83779	6.87729	6.87592	6.61225	6.87522	6.78063	6.63393	6.99929	7.30862	6.60627	6.92744	6.55879	6.67133	-0.0956798	0.378052	0.102406	0.403528	0.132766	0.262663	ENSG00000047230	CTPS2	CTP synthase 2 [Source:HGNC Symbol;Acc:HGNC:2520]
	8.15296	8.45868	8.41603	8.28541	8.52126	8.3336	8.37768	8.38385	7.78872	8.12086	8.24584	8.37594	8.19012	8.10203	7.92429	7.79367	8.21438	8.02829	8.28276	8.11165	8.3055	8.35993	8.19658	7.88674	8.18971	8.23971	8.27504	8.43919	8.49646	8.2491	8.14952	7.98273	8.38975	-0.171141	0.0680678	-0.100392	0.35187	-0.00519156	0.959898	ENSG00000047249	ATP6V1H	ATPase H+ transporting V1 subunit H [Source:HGNC Symbol;Acc:HGNC:18303]
	9.76179	10.0064	10.0242	9.93537	9.84281	10.0693	10.092	9.96379	9.54101	9.97854	9.98314	9.89279	9.91503	9.90293	9.54352	9.3459	9.79943	9.71444	9.89828	9.96989	9.87634	9.79099	9.88586	9.4335	9.69224	9.78001	9.98871	10.0248	10.0966	9.71148	9.84703	9.75893	9.8476	-0.122929	0.145352	-0.18329	0.060088	-0.0281645	0.762197	ENSG00000047315	POLR2B	RNA polymerase II subunit B [Source:HGNC Symbol;Acc:HGNC:9188]
	9.7017	10.0722	10.2742	10.0312	9.94376	10.191	10.3348	10.3634	9.45726	10.3106	10.161	10.0996	10.0077	9.73701	9.13185	9.13132	10.2232	9.21955	10.0661	9.9803	10.164	10.0307	10.0124	8.81517	10.1733	10.3081	10.0333	10.0085	10.5414	9.76698	10.174	10.1058	10.1659	-0.265569	0.115045	-0.106617	0.583519	0.0364813	0.844181	ENSG00000047346	ATOSA	atos homolog A [Source:HGNC Symbol;Acc:HGNC:25609]
	10.4486	11.0246	10.7678	10.1646	11.004	10.8872	10.8578	10.8259	9.61075	10.3566	10.6147	10.975	10.5504	9.80409	9.25231	9.2234	10.5675	9.61244	10.3494	10.0226	10.4642	10.6761	10.5991	8.82336	10.3957	10.4134	10.5518	10.6676	11.1103	10.3789	10.362	10.3879	10.4537	-0.448943	0.0404274	-0.317525	0.209293	-0.0705006	0.770185	ENSG00000047365	ARAP2	ArfGAP with RhoGAP domain, ankyrin repeat and PH domain 2 [Source:HGNC Symbol;Acc:HGNC:16924]
	11.0635	11.1437	11.2304	11.5389	11.0473	11.5187	11.2984	11.2791	11.1352	11.446	11.1668	11.0146	11.114	11.333	10.5867	10.8029	11.0471	10.7794	11.453	11.253	11.1052	10.5677	11.1379	10.4181	11.2937	11	11.2566	11.165	11.5185	11.1494	11.2953	11.3684	11.2616	-0.204662	0.0649701	-0.329628	0.010072	0.0120672	0.921323	ENSG00000047410	TPR	translocated promoter region, nuclear basket protein [Source:HGNC Symbol;Acc:HGNC:12017]
	9.09681	8.79534	9.02171	9.20536	9.31862	9.08138	9.1469	9.18527	9.63326	9.76906	9.07888	8.8684	9.25087	9.12709	9.74909	9.4588	9.13783	9.303	9.12635	9.81735	9.04576	8.59919	9.0189	9.74788	9.30369	9.69325	9.26019	8.71281	9.17555	9.16252	9.33713	9.30965	9.26295	0.0714973	0.624336	0.0389812	0.817069	-0.0672764	0.676353	ENSG00000047578	KATNIP	katanin interacting protein [Source:HGNC Symbol;Acc:HGNC:29068]
	7.91165	7.84947	7.61467	7.52195	8.12711	7.97393	7.78857	7.99043	7.59556	7.80997	7.82492	8.10333	7.87317	7.92501	7.74973	7.61455	8.12465	7.5132	7.77735	7.84469	7.96067	7.83457	7.71234	7.54053	7.68453	7.81527	8.14328	7.779	7.6811	7.85559	7.65693	7.78002	7.67426	0.0163996	0.863332	-0.0729977	0.507101	-0.0293507	0.781337	ENSG00000047579	DTNBP1	dystrobrevin binding protein 1 [Source:HGNC Symbol;Acc:HGNC:17328]
	8.39199	8.45489	8.21749	8.32327	8.00772	7.06596	7.80967	7.81574	7.92286	7.44828	7.916	7.68888	8.25314	7.58831	8.43164	8.40516	7.31504	9.28627	7.46024	8.77643	8.08296	7.62575	8.67123	9.39005	7.24784	6.70334	8.05935	7.5271	7.48019	7.9447	8.45058	8.5768	7.09505	0.255474	0.375789	0.244489	0.462728	-0.0439104	0.8903	ENSG00000047597	XK	X-linked Kx blood group antigen, Kell and VPS13A binding protein [Source:HGNC Symbol;Acc:HGNC:12811]
	3.04402	3.86923	3.69744	3.04402	3.53502	3.04402	3.93574	3.86091	4.42856	4.05604	3.53986	3.04402	4.06923	3.5415	4.43609	3.9925	3.78713	4.56246	3.71907	3.04402	4.10165	3.64714	4.44907	4.84035	3.73258	3.8804	3.04402	3.64737	3.04402	3.5759	3.7743	3.04402	3.72493	0.477733	0.472693	1.263	0.0841153	-1.21435	0.162664	ENSG00000047617	ANO2	anoctamin 2 [Source:HGNC Symbol;Acc:HGNC:1183]
	7.42392	7.83199	7.50254	7.4778	7.53833	7.55055	7.47517	7.47697	6.9488	7.65948	7.43898	7.74595	7.60154	6.99872	6.55616	6.40375	7.5228	6.45323	7.38268	7.54101	7.64663	7.7389	7.47521	6.28545	7.60859	7.65422	7.56441	7.58885	7.80669	7.42142	7.05051	6.92386	7.6134	-0.288887	0.136212	-0.0328293	0.882896	-0.0544874	0.798437	ENSG00000047621	C12ORF4	chromosome 12 open reading frame 4 [Source:HGNC Symbol;Acc:HGNC:1184]
	7.05962	7.58312	7.11057	7.4778	7.62564	7.24629	7.37955	7.35434	5.73142	7.54963	7.53414	7.61419	6.90891	7.44775	6.0477	5.59529	7.02304	6.07393	6.75238	6.85153	7.36099	7.99635	7.01277	6.20318	6.8393	7.68123	7.35261	7.5667	7.53311	6.96337	7.06226	6.98126	6.93808	-0.412239	0.119663	0.0102271	0.973211	-0.0717421	0.805514	ENSG00000047634	SCML1	Scm polycomb group protein like 1 [Source:HGNC Symbol;Acc:HGNC:10580]
	10.6001	10.3518	10.4173	10.7121	10.2334	10.5696	10.3402	10.4216	11.4114	10.4824	10.6264	10.3453	10.5483	10.8392	11.0368	11.3764	10.3486	11.114	10.871	10.772	10.4427	9.66149	10.5046	11.3634	10.8343	10.1189	10.4965	10.0034	10.3575	10.6675	10.5399	10.7627	10.8487	0.231774	0.182088	-0.006673	0.973464	-0.0459418	0.810436	ENSG00000047644	WWC3	WWC family member 3 [Source:HGNC Symbol;Acc:HGNC:29237]
	5.42172	4.95111	6.73076	6.37377	6.19856	6.20487	7.03832	7.33825	6.26856	5.06562	5.09521	4.35349	6.2763	5.97631	6.14623	7.09493	6.48475	7.8855	6.0452	5.82751	5.45659	4.92323	6.02595	6.98921	5.5734	4.82521	5.34371	5.92483	5.22137	6.44529	7.15291	7.31811	5.91375	0.0809573	0.855127	-0.648553	0.207667	0.053512	0.912868	ENSG00000047648	ARHGAP6	Rho GTPase activating protein 6 [Source:HGNC Symbol;Acc:HGNC:676]
	3.99649	3.52475	3.84098	3.86791	3.04402	3.04402	3.49517	3.71392	3.04402	3.04402	3.74187	3.04402	3.77642	3.74416	3.71981	3.9925	3.57235	3.86307	3.71907	4.04694	3.58164	3.47203	3.76705	3.50641	3.53319	3.53138	3.5973	3.78035	3.04402	3.5759	3.04402	3.59698	3.87422	0.743702	0.221003	-0.218294	0.779227	0.0489377	0.946729	ENSG00000047662	FAM184B	family with sequence similarity 184 member B [Source:HGNC Symbol;Acc:HGNC:29235]
	10.0664	9.94002	10.1606	9.74713	10.1391	10.0769	10.1582	9.97552	10.1027	9.86702	9.62522	9.70795	10.0905	9.96	10.5177	10.153	9.877	10.3298	9.73508	9.75463	9.48662	9.64577	9.85982	10.5232	9.58121	9.46787	10.0283	10.1518	10.1123	9.97632	10.1204	10.0317	9.77085	-0.0266669	0.827337	-0.220341	0.118851	0.00294793	0.982552	ENSG00000047849	MAP4	microtubule associated protein 4 [Source:HGNC Symbol;Acc:HGNC:6862]
	8.20405	8.53979	8.49734	8.57067	8.80887	8.58821	8.59966	8.5569	7.5646	8.76097	8.3277	8.52591	8.2786	7.85876	7.55103	7.43069	8.37378	7.43171	8.21289	8.25581	8.53475	8.59919	8.08852	7.15467	8.27696	8.72779	8.45756	8.68997	8.67163	7.97755	8.07055	8.32405	8.25473	-0.450705	0.0135486	-0.20101	0.339127	-0.138057	0.491944	ENSG00000047932	GOPC	golgi associated PDZ and coiled-coil motif containing [Source:HGNC Symbol;Acc:HGNC:17643]
	8.88843	8.88554	8.8813	8.01929	8.71261	8.81751	9.21758	9.174	8.50652	8.31064	8.59708	8.34398	8.77359	8.25029	8.72987	8.53065	8.84673	9.00625	8.4515	8.49039	8.42711	8.41972	8.90889	8.32797	8.7575	8.27557	8.47261	8.54479	9.06151	8.58793	8.94996	8.78777	8.77606	-0.170072	0.207608	-0.255324	0.101507	-0.0308541	0.835646	ENSG00000048028	USP28	ubiquitin specific peptidase 28 [Source:HGNC Symbol;Acc:HGNC:12625]
	8.86555	9.32672	8.8918	8.78477	9.022	9.55281	9.38487	9.24461	9.04073	9.04706	9.15058	9.28373	8.92634	8.97634	8.52126	8.90161	9.12921	8.95159	9.28151	9.09929	9.10768	9.10381	8.83728	8.50137	8.94297	8.89842	8.88245	9.29175	9.12138	9.05282	9.30301	9.06725	9.08043	-0.102749	0.334604	-0.2319	0.0595839	-0.0157204	0.893497	ENSG00000048052	HDAC9	histone deacetylase 9 [Source:HGNC Symbol;Acc:HGNC:14065]
	7.59394	7.69048	7.35073	7.30322	7.19227	7.29178	7.36536	7.49885	8.01155	7.29124	7.40581	7.29824	7.56885	7.50406	7.64719	7.53998	7.63278	7.9239	7.35045	7.40605	7.65496	7.50293	7.47521	7.93293	7.40317	7.46508	7.27445	7.44447	7.18167	7.47769	7.64139	7.52486	7.20012	0.067103	0.546797	0.116743	0.361131	-0.0830936	0.503092	ENSG00000048140	TSPAN17	tetraspanin 17 [Source:HGNC Symbol;Acc:HGNC:13594]
	6.17792	5.87725	5.77712	5.64809	5.92386	5.64055	5.84796	5.83143	6.01409	5.67525	6.05823	5.71737	5.64033	5.69573	6.0477	5.7389	5.63818	5.74012	5.84827	5.80032	5.64075	6.00977	5.79338	5.92275	5.23519	5.78582	5.89631	5.77541	5.7137	5.61835	5.87062	5.66462	5.74401	-0.060234	0.650057	-0.115429	0.450336	-0.121192	0.417047	ENSG00000048162	NOP16	NOP16 nucleolar protein [Source:HGNC Symbol;Acc:HGNC:26934]
	3.99649	4.19615	4.39239	4.09854	4.21972	4.64965	4.70516	4.67849	4.15354	4.44862	4.61747	4.35349	4.28739	4.32433	4.36171	4.78544	4.56626	4.56246	4.94676	4.5144	3.80006	3.89096	4.60106	4.15391	5.11419	4.3807	4.13145	4.52731	3.61984	4.49499	4.75072	5.03657	4.5819	0.35604	0.284921	0.0659856	0.865337	0.316675	0.391612	ENSG00000048342	CC2D2A	coiled-coil and C2 domain containing 2A [Source:HGNC Symbol;Acc:HGNC:29253]
	8.76094	8.98891	9.37955	9.72059	9.40533	9.69887	9.53634	9.69106	9.04354	9.58871	9.59616	9.43654	9.12463	9.00444	8.38067	8.35716	9.49845	8.73749	9.65999	9.37875	9.36513	8.70414	9.04514	8.19537	9.55574	9.08672	9.24859	8.77682	9.43624	9.06814	9.40073	9.34818	9.69957	-0.235271	0.1944	-0.36992	0.0773719	-0.110895	0.57889	ENSG00000048392	RRM2B	ribonucleotide reductase regulatory TP53 inducible subunit M2B [Source:HGNC Symbol;Acc:HGNC:17296]
	9.53228	9.97224	9.91008	9.85871	10.0965	10.2226	9.95213	10.095	9.27118	9.88003	9.89196	10.1132	9.51775	9.51866	8.92307	8.60559	9.80305	9.04655	9.60143	9.54424	9.76546	10.1792	9.72206	8.97074	9.65331	10.0417	9.82255	10.2011	9.87311	9.43014	9.66333	9.65301	9.67335	-0.389445	0.0170773	-0.135643	0.471399	-0.127017	0.480065	ENSG00000048405	ZNF800	zinc finger protein 800 [Source:HGNC Symbol;Acc:HGNC:27267]
	4.10434	4.36355	4.4601	3.99124	3.88654	4.28296	3.81927	3.71392	4.64685	4.17004	4.32032	4.43764	4.61983	4.32433	4.43609	4.46138	3.9493	3.04402	4.56956	3.76018	4.50961	4.71947	4.67004	4.84035	4.46093	3.73004	3.5973	3.98804	3.85313	4.40785	3.7743	3.82138	4.10648	0.266001	0.494914	0.851292	0.0453347	-0.595065	0.210957	ENSG00000048462	TNFRSF17	TNF receptor superfamily member 17 [Source:HGNC Symbol;Acc:HGNC:11913]
	10.095	10.0371	9.93566	9.83271	9.98692	9.91841	9.95213	9.90915	10.2398	9.91835	9.78339	9.85119	9.76285	9.93248	10.1685	10.196	9.83697	10.0822	9.85596	9.86627	9.76546	10.1572	9.71481	10.2091	9.73824	9.82303	10.1059	10.2277	9.72435	10.0274	10.1631	10.0766	9.96707	-0.0458533	0.56813	-0.0702636	0.448466	0.0649097	0.463467	ENSG00000048471	SNX29	sorting nexin 29 [Source:HGNC Symbol;Acc:HGNC:30542]
	7.38414	7.63108	7.50254	7.71174	7.99685	7.7482	7.87116	7.66278	6.8748	8.09318	8.00719	7.99574	7.78346	7.33694	7.3287	6.92914	7.77975	7.27053	7.53381	7.87692	7.88481	8.07287	7.81769	7.20583	7.60148	7.75935	7.82916	7.90343	7.80669	7.62609	7.58563	7.59072	7.57136	-0.0639105	0.669576	0.0709431	0.680388	0.027883	0.865928	ENSG00000048544	MRPS10	mitochondrial ribosomal protein S10 [Source:HGNC Symbol;Acc:HGNC:14502]
	10.0525	10.2481	10.3907	10.4129	10.4074	10.5268	10.3883	10.5067	9.80836	10.3957	10.2639	10.4249	10.1274	10.0423	9.52379	9.4962	10.2232	9.69714	10.2592	10.1806	10.2721	10.2887	10.1664	9.42276	10.1589	10.2062	10.3234	10.4103	10.6684	10.1972	10.2295	10.3106	10.2212	-0.276008	0.0249026	-0.218009	0.124792	0.0171358	0.899371	ENSG00000048649	RSF1	remodeling and spacing factor 1 [Source:HGNC Symbol;Acc:HGNC:18118]
	11.5123	11.4395	11.3456	11.2915	11.1617	11.2742	11.346	11.1733	11.5145	11.2255	11.2478	11.2272	11.5004	11.5502	11.5209	11.4683	11.2548	11.444	11.2259	11.3605	11.133	11.0585	11.3094	11.3559	11.1283	11.1785	11.2559	11.3446	11.6969	11.3539	11.405	11.3173	11.3092	0.0521518	0.428427	-0.136748	0.0723781	0.0562688	0.438507	ENSG00000048707	VPS13D	vacuolar protein sorting 13 homolog D [Source:HGNC Symbol;Acc:HGNC:23595]
	12.9405	12.8892	13.1663	13.1839	13.0439	13.1981	13.1477	13.1813	13.1144	13.2101	13.2409	13.1427	13.1968	13.1474	12.9414	12.9721	13.0569	12.7977	13.2561	13.1915	13.0327	12.6618	13.0556	12.7478	13.2181	13.0542	13.0953	12.7833	13.2593	13.0732	13.146	13.1537	13.2033	-0.0102899	0.889244	-0.137487	0.107121	-0.00283411	0.972239	ENSG00000048740	CELF2	CUGBP Elav-like family member 2 [Source:HGNC Symbol;Acc:HGNC:2550]
	11.3498	11.1998	11.2606	11.2841	11.3716	11.542	11.4444	11.4913	11.6093	11.2651	11.445	11.3512	11.2944	11.3169	11.5628	11.5857	11.1408	11.5058	11.4652	11.3479	11.2301	10.986	11.0413	11.6921	11.3434	10.9321	11.2902	11.2494	11.1955	11.3823	11.35	11.406	11.5174	0.0199329	0.808399	-0.159841	0.0923464	-0.0427749	0.637061	ENSG00000048828	FAM120A	family with sequence similarity 120A [Source:HGNC Symbol;Acc:HGNC:13247]
	9.29605	9.44242	9.41089	9.38907	9.37001	9.34795	9.34574	9.39187	8.61234	9.1713	9.34866	9.31938	9.1634	9.39037	9.24794	8.9383	9.28738	9.00113	9.40798	9.49116	9.36259	9.46648	9.41962	8.92834	9.21581	9.17949	9.33068	9.63366	9.00279	9.4443	9.40762	9.33179	9.19546	-0.0262176	0.789998	-0.02279	0.840924	0.0546717	0.614493	ENSG00000048991	R3HDM1	R3H domain containing 1 [Source:HGNC Symbol;Acc:HGNC:9757]
	6.6256	6.05105	6.52895	6.16479	6.68151	6.39897	6.14628	6.14475	6.96077	6.53791	6.25942	6.00629	5.95629	6.71411	7.3856	7.09493	6.73411	6.90311	6.43478	6.53164	6.52717	5.85127	6.61914	7.4374	6.41932	6.20029	6.21969	6.10714	6.85508	5.74896	6.3097	6.19407	6.37599	0.260811	0.23031	0.17625	0.482211	-0.196565	0.418378	ENSG00000049089	COL9A2	collagen type IX alpha 2 chain [Source:HGNC Symbol;Acc:HGNC:2218]
	3.5267	3.99275	4.2422	4.28143	4.01247	3.49381	3.49517	4.49369	4.25385	3.04402	3.74187	3.76084	3.56465	3.89746	3.86803	3.04402	3.04402	4.09244	4.09756	3.76018	3.58164	4.22574	4.17041	4.23824	4.00897	3.04402	3.82183	3.78035	3.61984	3.5759	4.75072	3.82138	4.10648	-0.731113	0.207618	-0.00792248	0.989939	0.0540671	0.928853	ENSG00000049130	KITLG	KIT ligand [Source:HGNC Symbol;Acc:HGNC:6343]
	8.29252	8.96509	8.61288	8.7757	8.66195	8.84314	8.78666	8.64113	7.75485	8.75745	8.8702	9.12628	8.35719	8.17312	7.59991	7.4814	8.51288	7.67643	8.53617	8.35975	8.57478	9.20024	8.58243	7.5798	8.46861	8.92687	8.60141	9.06012	8.93375	8.62156	8.50734	8.43565	8.70987	-0.29605	0.133114	-0.00796954	0.972011	0.071547	0.741519	ENSG00000049167	ERCC8	ERCC excision repair 8, CSA ubiquitin ligase complex subunit [Source:HGNC Symbol;Acc:HGNC:3439]
	5.71353	6.36136	5.17494	4.6915	5.58105	5.43326	5.98638	5.48711	5.13128	5.7352	6.10084	6.02981	5.27136	4.62227	5.20014	4.25482	5.9094	5.55155	4.69006	5.31016	5.94815	6.26752	5.1597	5.1686	4.77702	5.68021	5.70122	6.153	5.67564	5.74896	5.89751	5.76812	5.13537	-0.259739	0.410649	-0.00455091	0.989956	0.211991	0.538729	ENSG00000049192	ADAMTS6	ADAM metallopeptidase with thrombospondin type 1 motif 6 [Source:HGNC Symbol;Acc:HGNC:222]
	9.97451	9.66573	9.64911	9.93808	9.59723	9.56364	9.26984	9.18751	10.2701	9.64121	9.49945	9.655	9.59878	9.98842	10.4499	10.3605	9.01841	9.83004	9.70361	9.63926	9.59436	9.57283	9.75245	10.8286	9.73501	9.49852	9.59634	9.66	9.71066	9.89791	9.3681	9.34546	9.89232	0.122805	0.481306	0.210468	0.295645	-0.0560661	0.770692	ENSG00000049239	H6PD	hexose-6-phosphate dehydrogenase/glucose 1-dehydrogenase [Source:HGNC Symbol;Acc:HGNC:4795]
	8.83643	8.96509	9.16704	9.36508	9.47152	9.27076	9.14275	9.09021	9.00088	9.1036	9.34866	9.36102	9.20647	8.94478	9.20352	8.98465	8.95478	8.98567	9.36033	9.40548	9.26542	9.03507	9.14557	9.13327	9.3124	8.64799	9.22213	9.02406	8.69035	9.06509	9.06495	9.01689	9.56165	0.0353298	0.73517	-0.0494762	0.681638	-0.0396542	0.731159	ENSG00000049245	VAMP3	vesicle associated membrane protein 3 [Source:HGNC Symbol;Acc:HGNC:12644]
	6.92167	6.8776	6.96852	6.34102	6.93122	6.65367	6.99281	6.6307	6.8874	6.53791	6.46815	6.50091	7.11585	6.2483	6.85089	6.69054	6.8228	6.93581	6.48046	6.48187	6.74681	6.72518	6.83621	7.15467	6.71259	6.60753	6.72102	6.64354	7.19489	7.00233	6.73511	6.46092	6.44018	-0.126189	0.347713	0.0229115	0.881322	-0.034743	0.814857	ENSG00000049246	PER3	period circadian regulator 3 [Source:HGNC Symbol;Acc:HGNC:8847]
	3.5267	4.19615	4.39239	4.50546	3.73512	4.41947	4.60068	3.86091	4.15354	4.3639	3.53986	4.04785	4.18458	4.23457	3.86803	3.82298	4.20077	4.09244	4.36033	4.7204	4.32595	4.41644	4.52766	3.04402	4.30402	3.8804	4.25309	4.29382	4.1742	4.57573	4.18138	3.04402	4.37121	-0.205158	0.623494	-0.0830436	0.861211	-0.0049439	0.991381	ENSG00000049247	UTS2	urotensin 2 [Source:HGNC Symbol;Acc:HGNC:12636]
	6.25123	6.16855	7.38836	8.20205	5.66809	7.37864	6.70706	6.82863	7.58788	8.03035	7.02349	6.55013	7.41178	7.74996	6.7918	7.62361	6.73411	7.12713	7.76519	7.99319	6.8081	6.05884	7.46659	7.07433	7.65738	7.39334	6.86552	5.99391	7.6431	7.38265	6.9015	6.92386	7.89479	0.139043	0.648985	-0.0733255	0.835445	-0.0378421	0.910661	ENSG00000049249	TNFRSF9	TNF receptor superfamily member 9 [Source:HGNC Symbol;Acc:HGNC:11924]
	6.65277	6.31133	7.90137	7.38522	7.39655	6.69956	8.05019	8.03098	7.68463	6.20367	6.53141	6.16316	7.9639	6.94149	7.71847	8.24441	7.49617	9.27783	7.04257	7.57286	6.69905	6.69476	8.17561	8.75079	6.36959	5.30295	5.95567	6.54447	6.55964	7.77563	8.14952	7.94008	6.82297	0.419958	0.305762	0.0806397	0.864838	-0.0755547	0.867437	ENSG00000049323	LTBP1	latent transforming growth factor beta binding protein 1 [Source:HGNC Symbol;Acc:HGNC:6714]
	5.38875	5.98839	5.52341	5.2739	5.80189	5.77764	5.54701	5.68318	5.86708	5.82049	5.99178	5.8562	5.4313	5.34238	5.41084	5.70439	5.85356	5.60813	5.77588	5.42345	5.97545	5.92396	5.20403	5.40016	5.79384	5.37364	6.01261	5.87067	5.6365	5.89652	5.49874	6.01131	5.66434	-0.0353498	0.828065	-0.0499935	0.789018	0.17477	0.325551	ENSG00000049449	RCN1	reticulocalbin 1 [Source:HGNC Symbol;Acc:HGNC:9934]
	7.30111	6.93348	7.16367	7.36111	7.19227	7.15896	7.32191	7.01262	7.47585	7.16903	7.43076	7.45207	7.37442	7.22646	7.96214	7.73641	7.33522	7.7145	7.35858	7.41487	7.39125	7.11748	7.43158	7.8282	7.31026	7.0223	7.28588	6.98262	6.90425	7.30181	7.19617	7.10256	7.2093	0.333202	0.00326661	0.174547	0.182282	-0.0787335	0.537415	ENSG00000049541	RFC2	replication factor C subunit 2 [Source:HGNC Symbol;Acc:HGNC:9970]
	11.7258	11.8215	11.7288	11.5672	11.6467	11.7731	11.8099	11.6802	11.5879	11.7017	11.6044	11.666	11.6925	11.6353	11.4824	11.5116	11.7156	11.3917	11.6974	11.6438	11.5657	11.711	11.6037	11.4501	11.6812	11.6573	11.7405	11.868	11.8321	11.7938	11.8225	11.7972	11.6842	-0.0998502	0.0342819	-0.0930017	0.0874787	0.0859848	0.0978702	ENSG00000049618	ARID1B	AT-rich interaction domain 1B [Source:HGNC Symbol;Acc:HGNC:18040]
	8.94955	8.8073	8.78041	8.36824	8.66195	8.59426	8.59055	8.62467	9.49872	8.48684	8.57862	8.50542	8.69636	8.92433	9.50195	9.39424	8.39792	9.50086	8.68547	8.72783	8.72461	8.71673	8.7478	9.81649	8.54828	8.46991	8.45251	8.62457	8.87767	8.68257	8.66535	8.62243	8.73861	0.185574	0.289322	0.155131	0.442783	-0.10292	0.594777	ENSG00000049656	CLPTM1L	CLPTM1 like [Source:HGNC Symbol;Acc:HGNC:24308]
	7.3515	7.25592	7.3199	7.22519	7.07288	6.97582	7.35102	7.21143	6.96077	6.75245	7.13919	7.49435	7.37442	6.94149	7.15246	7.34564	7.24209	7.87434	6.98064	7.52482	7.1763	7.3622	7.23233	7.33396	6.72578	6.9123	7.33071	7.3568	7.23381	7.82703	7.63356	7.69705	6.77419	0.190939	0.172092	-0.0200705	0.901387	0.310744	0.0435154	ENSG00000049759	NEDD4L	NEDD4 like E3 ubiquitin protein ligase [Source:HGNC Symbol;Acc:HGNC:7728]
	6.43515	6.34488	6.86532	6.3075	6.03599	6.25209	6.05971	5.98643	6.51696	5.79264	6.05823	6.05293	6.48497	6.40987	6.7918	6.72475	6.18195	6.48315	6.23571	6.0042	5.77203	6.28131	6.43585	6.77968	6.38636	5.62419	6.65178	6.98262	5.59621	6.90972	6.18529	5.86438	6.04436	0.0937573	0.651961	-0.0255695	0.915225	0.147975	0.518871	ENSG00000049768	FOXP3	forkhead box P3 [Source:HGNC Symbol;Acc:HGNC:6106]
	7.15738	7.05929	7.06477	6.9831	6.49204	7.01256	6.69571	6.6307	7.71313	7.14761	6.74634	7.03704	6.99777	6.96466	7.46317	7.46133	6.99791	7.1735	6.88241	6.92761	7.05539	7.23455	7.24248	7.88151	6.67228	7.33496	7.19178	7.07985	7.11372	6.98946	6.82073	6.46092	6.6846	0.0573353	0.721343	0.284325	0.12242	-0.121139	0.497804	ENSG00000049769	PPP1R3F	protein phosphatase 1 regulatory subunit 3F [Source:HGNC Symbol;Acc:HGNC:14944]
	8.78857	8.92174	8.71098	8.95517	9.40533	9.15483	9.14483	9.11868	8.17918	9.09247	8.93545	8.85226	8.74831	8.86732	9.16697	8.45667	9.00276	8.93558	8.87262	9.15811	8.76361	8.92431	8.62171	9.10891	8.71539	8.81866	8.40624	8.8358	8.64787	8.77137	8.76897	9.01347	8.88862	-0.0694487	0.548011	-0.149965	0.261364	-0.214046	0.0942383	ENSG00000049860	HEXB	hexosaminidase subunit beta [Source:HGNC Symbol;Acc:HGNC:4879]
	7.46263	7.93378	7.70684	7.82172	7.88932	7.73729	7.67243	7.46961	7.31764	7.83024	7.74103	7.94182	7.41178	7.47215	6.7918	6.92914	7.60813	6.95719	7.63088	7.55702	7.76681	8.12297	7.62986	6.64982	7.50574	8.07141	7.73237	8.01388	7.93011	7.69096	7.58563	7.45583	7.55706	-0.271298	0.0968054	0.00172647	0.992656	0.0276913	0.877421	ENSG00000049883	PTCD2	pentatricopeptide repeat domain 2 [Source:HGNC Symbol;Acc:HGNC:25734]
	4.28812	4.85465	5.37621	6.16479	4.93903	5.37604	5.05076	5.3608	4.9898	5.70555	4.90533	4.72182	5.60765	6.19004	5.03808	4.25482	5.01278	4.73818	4.50416	5.18624	4.42172	5.25215	5.36771	5.05523	4.88303	4.7712	4.85179	5.06578	5.85618	5.58365	4.6156	4.70935	4.64414	-0.26113	0.450175	-0.483005	0.22971	-0.275631	0.472035	ENSG00000050030	NEXMIF	neurite extension and migration factor [Source:HGNC Symbol;Acc:HGNC:29433]
	8.13871	8.33605	8.20491	8.37226	8.33115	8.18114	8.42626	8.46375	7.77527	8.38555	8.62252	8.50954	8.20614	8.18791	8.08975	7.84874	8.36401	8.16736	8.44771	8.32748	8.53023	8.35025	8.22237	7.78966	8.39662	8.30623	8.45756	7.92534	8.36273	8.13727	8.155	8.02414	8.50578	0.0206977	0.849789	0.00863539	0.945349	-0.0389038	0.747731	ENSG00000050130	JKAMP	JNK1/MAPK8 associated membrane protein [Source:HGNC Symbol;Acc:HGNC:20184]
	4.28812	4.28334	3.84098	3.52397	3.73512	4.48164	4.54466	4.27124	3.91165	4.05604	4.2308	4.26192	4.06923	3.89746	4.36171	4.98121	4.39927	4.18776	4.2803	4.16	4.10165	4.99615	4.17041	4.31586	4.66075	4.11426	4.85179	4.57862	3.85313	3.95526	4.6156	4.25243	4.10648	0.404758	0.291531	0.746621	0.0787218	0.562517	0.17908	ENSG00000050165	DKK3	dickkopf WNT signaling pathway inhibitor 3 [Source:HGNC Symbol;Acc:HGNC:2893]
	6.08055	6.05105	5.82269	5.89662	5.35314	5.86199	5.88894	5.83143	6.16807	5.06562	5.63106	5.95804	6.51982	6.19004	5.27417	6.1234	5.49794	5.83727	5.72543	4.7204	5.77203	6.12169	6.41795	5.69848	5.5734	5.06465	5.95567	6.02721	6.07496	6.02989	5.9752	5.95438	5.55033	-0.0165243	0.942827	0.00177098	0.994669	0.143103	0.572365	ENSG00000050327	ARHGEF5	Rho guanine nucleotide exchange factor 5 [Source:HGNC Symbol;Acc:HGNC:13209]
	6.48142	7.03907	6.62078	6.63876	6.41186	6.94764	6.64941	6.50593	6.16807	6.399	6.38489	6.90506	6.55383	6.37553	6.256	6.14902	6.08887	6.054	6.62291	5.98029	6.31044	6.89522	6.38146	5.9433	5.98386	6.20029	6.81896	7.34382	7.18167	6.73549	6.46017	6.55879	6.54596	-0.2936	0.0861989	-0.340349	0.0852051	0.274653	0.138991	ENSG00000050344	NFE2L3	NFE2 like bZIP transcription factor 3 [Source:HGNC Symbol;Acc:HGNC:7783]
	7.08966	7.32427	7.52298	7.46278	7.32874	7.72078	7.91075	8.03098	7.45066	7.11487	7.23682	7.1473	7.59344	7.41456	7.62036	7.58704	7.59147	8.15358	7.35045	7.43234	7.02993	7.34279	7.73404	7.3416	7.21091	7.04332	7.17957	7.33729	7.08561	7.87665	7.84503	7.89614	7.29802	0.0113331	0.941214	-0.24701	0.165734	0.0123836	0.941852	ENSG00000050393	MCUR1	mitochondrial calcium uniporter regulator 1 [Source:HGNC Symbol;Acc:HGNC:21097]
	7.23999	7.49699	7.42502	7.14267	7.38825	7.01256	7.13364	7.34632	6.98442	7.46568	7.36323	7.31722	7.45716	7.16785	7.7924	6.86931	7.05993	7.21842	6.82477	7.15545	7.29849	7.16988	7.18052	7.2633	6.72578	7.15372	7.26292	7.51559	7.30862	6.63969	6.9903	6.96712	6.88168	-0.026143	0.840936	-0.14613	0.33215	-0.183122	0.207002	ENSG00000050405	LIMA1	LIM domain and actin binding 1 [Source:HGNC Symbol;Acc:HGNC:24636]
	8.85977	8.92449	8.64426	8.52808	8.61656	8.44492	8.49619	8.376	8.68242	8.80256	8.58233	8.74799	8.83321	8.87647	8.84135	8.69409	8.6757	8.70952	8.60936	8.65542	8.74813	8.93513	8.79323	8.63457	8.81385	8.86646	8.78538	8.65634	8.48578	8.7411	8.47705	8.57216	8.64388	0.0825012	0.252226	0.162179	0.0496265	-0.0193339	0.809268	ENSG00000050426	LETMD1	LETM1 domain containing 1 [Source:HGNC Symbol;Acc:HGNC:24241]
	7.52978	7.34086	6.95853	6.8389	7.06247	6.84945	7.26951	7.56253	7.29894	6.93888	7.13919	6.97856	7.05803	7.02099	7.71213	7.01443	7.57461	7.98225	6.91591	7.3335	7.11712	6.69476	6.61914	7.74432	7.15367	7.35188	7.15484	7.14119	7.29642	7.53183	7.69507	7.4252	7.2365	0.145734	0.37951	-0.0249923	0.896316	0.198422	0.278009	ENSG00000050438	SLC4A8	solute carrier family 4 member 8 [Source:HGNC Symbol;Acc:HGNC:11034]
	3.99649	4.19615	3.50802	4.85202	3.53502	4.59636	4.12795	4.08972	5.03873	3.04402	4.2308	3.76084	3.04402	5.72373	3.99138	5.04019	4.48594	4.35408	4.2803	4.26083	3.96489	3.89096	3.55793	4.57918	4.30402	3.8804	3.5973	4.07463	3.61984	4.91212	4.06633	4.25243	4.51606	0.588559	0.305638	-0.487889	0.477868	-0.0675912	0.916983	ENSG00000050555	LAMC3	laminin subunit gamma 3 [Source:HGNC Symbol;Acc:HGNC:6494]
	4.10434	4.1002	3.96052	4.36153	4.46588	4.28296	4.35719	4.62015	3.91165	3.55775	4.40261	4.43764	3.56465	4.02491	3.52404	3.59813	4.71167	4.09244	4.50416	4.43642	4.50961	4.52676	4.60106	3.50641	4.83117	4.21137	4.85179	4.41694	3.85313	4.57573	4.28394	4.45863	4.7032	-0.00393381	0.992214	0.521541	0.238911	0.637209	0.134617	ENSG00000050628	PTGER3	prostaglandin E receptor 3 [Source:HGNC Symbol;Acc:HGNC:9595]
	4.3686	5.16419	4.84594	5.23741	4.60332	4.88507	4.65409	3.98326	4.04108	4.85511	4.47897	4.78318	4.61983	4.80356	4.09869	3.9925	4.77814	4.6825	4.36033	4.26083	4.59103	5.06508	4.96536	4.15391	4.3854	4.82521	3.99112	4.6748	5.59621	4.72188	4.92853	4.91588	4.86461	-0.423323	0.200786	-0.0433601	0.906964	0.275588	0.432837	ENSG00000050730	TNIP3	TNFAIP3 interacting protein 3 [Source:HGNC Symbol;Acc:HGNC:19315]
	8.63466	8.65016	8.76337	8.46926	8.50219	8.70742	8.55666	8.60467	8.143	8.60908	8.49056	8.47623	8.52401	8.58041	8.32782	8.27344	8.48611	8.39129	8.33302	8.51106	8.62647	8.50935	8.57844	8.19115	8.49948	8.4853	8.56911	8.56167	8.718	8.37276	8.4236	8.31851	8.59581	-0.137677	0.063881	-0.0922305	0.280074	-0.0622776	0.448021	ENSG00000050748	MAPK9	mitogen-activated protein kinase 9 [Source:HGNC Symbol;Acc:HGNC:6886]
	3.99649	3.7208	3.69744	4.09854	3.53502	3.81696	3.93574	3.86091	3.75592	3.55775	3.04402	3.55347	3.56465	3.04402	4.2816	3.82298	3.57235	3.7157	3.71907	3.76018	3.80006	4.07424	4.27208	4.45551	3.88346	3.53138	3.04402	3.64737	3.04402	3.79206	3.7743	3.59698	3.52771	-0.437443	0.422134	0.803413	0.136146	-1.03891	0.128566	ENSG00000050767	COL23A1	collagen type XXIII alpha 1 chain [Source:HGNC Symbol;Acc:HGNC:22990]
	3.5267	3.04402	3.84098	3.04402	3.04402	3.04402	3.04402	3.04402	4.04108	3.04402	3.04402	3.04402	3.04402	3.04402	3.04402	3.59813	3.04402	3.04402	3.04402	3.04402	3.04402	3.04402	3.04402	3.04402	3.53319	3.53138	3.5973	3.4722	3.04402	4.20823	3.04402	3.04402	3.52771	-1.71623	0.214995	-1.15763	0.473512	0.701246	0.622648	ENSG00000050820	BCAR1	BCAR1 scaffold protein, Cas family member [Source:HGNC Symbol;Acc:HGNC:971]
	9.20557	8.97837	8.75764	9.01806	8.70928	8.68775	8.87179	8.86218	9.80506	8.9852	8.82708	8.44644	9.01684	9.3537	9.54708	9.53265	9.03081	9.65541	9.07807	9.12096	8.89586	8.60733	8.84062	9.66374	9.02482	8.86057	8.67697	8.54196	8.94159	9.18237	8.9934	9.15058	9.02189	0.182578	0.246188	-0.00192422	0.991559	-0.0823893	0.635703	ENSG00000051009	FHIP1B	FHF complex subunit HOOK interacting protein 1B [Source:HGNC Symbol;Acc:HGNC:25378]
	9.71935	9.7839	9.72295	9.71902	9.7793	9.9809	9.91737	9.9105	9.83613	9.83064	9.74586	9.79829	9.87555	9.70997	10.1023	10.1451	9.78121	10.0454	9.92991	9.92749	9.75969	9.54908	9.81139	10.2205	9.94014	9.6237	9.8323	9.70624	9.79957	9.89962	9.90341	9.87279	10.056	0.0920338	0.22535	0.0120548	0.890584	0.0485147	0.562875	ENSG00000051108	HERPUD1	homocysteine inducible ER protein with ubiquitin like domain 1 [Source:HGNC Symbol;Acc:HGNC:13744]
	6.19661	6.00959	5.52341	5.59249	6.05737	6.15601	5.8686	5.73439	6.84925	5.9519	5.89794	5.82953	5.73393	5.72373	6.71751	6.92914	5.9094	6.2763	6.40349	6.26318	5.86289	5.53843	5.32865	6.82412	6.22773	6.20029	6.09389	6.09152	4.98439	5.95141	6.04879	5.92503	6.29142	0.235197	0.329625	0.0591683	0.832036	-0.0974445	0.717217	ENSG00000051128	HOMER3	homer scaffold protein 3 [Source:HGNC Symbol;Acc:HGNC:17514]
	4.10434	3.86923	4.69589	4.28143	4.53671	4.03431	3.81927	3.86091	3.91165	3.92479	4.02176	4.04785	3.93639	3.89746	5.03808	4.13302	4.30488	4.18776	4.43465	3.9168	4.22029	4.35671	4.27208	4.31586	4.3854	4.21137	4.36135	3.98804	4.02878	3.79206	4.06633	4.25243	3.99843	0.279765	0.448996	0.376339	0.365968	-0.207987	0.631814	ENSG00000051180	RAD51	RAD51 recombinase [Source:HGNC Symbol;Acc:HGNC:9817]
	5.21035	5.31251	5.52341	5.03782	5.58105	5.08259	5.38192	5.10583	5.44717	5.24625	5.22114	5.49586	4.87686	5.18658	5.41084	4.85422	5.06516	5.22622	5.34213	5.31016	5.67477	5.69333	5.61327	4.93079	5.07121	4.82521	5.62952	5.30974	4.98439	5.22302	4.87208	5.14678	5.13537	-0.129957	0.498347	0.0673368	0.755212	-0.150211	0.483941	ENSG00000051341	POLQ	DNA polymerase theta [Source:HGNC Symbol;Acc:HGNC:9186]
	9.41507	9.47089	9.74048	9.89266	9.74078	9.78731	9.78931	9.68948	9.3661	9.80018	9.50337	9.64004	9.70208	9.69797	9.29103	9.2702	9.53154	9.44919	9.72728	9.79562	9.42472	9.38044	9.70935	9.23908	9.61859	9.42862	9.51149	9.61223	9.80173	9.6333	9.74365	9.65081	9.83878	-0.110693	0.183069	-0.209849	0.0289444	0.00899023	0.921847	ENSG00000051382	PIK3CB	phosphatidylinositol-4,5-bisphosphate 3-kinase catalytic subunit beta [Source:HGNC Symbol;Acc:HGNC:8976]
	11.2801	10.7605	10.9235	11.2501	10.8571	10.5849	10.8866	10.9091	11.8174	10.9383	11.077	10.6992	11.0629	11.1509	12.1978	12.0431	11.1127	12.1201	11.1996	11.2725	11.2713	10.5621	11.1071	12.3278	11.2804	10.9654	11.2185	10.6637	10.7297	10.8941	11.0998	11.3468	11.3543	0.425135	0.0371133	0.304562	0.195906	0.00574281	0.979622	ENSG00000051523	CYBA	cytochrome b-245 alpha chain [Source:HGNC Symbol;Acc:HGNC:2577]
	7.30111	7.34086	7.25618	7.06511	7.46919	7.44722	7.19115	7.00243	7.17102	7.37652	6.75958	7.18913	7.56885	7.59573	7.50777	7.4714	6.89271	6.99903	7.2404	7.37023	7.00401	7.2761	7.23233	7.60539	7.18258	7.64053	7.06474	7.40131	7.12757	7.85559	7.13078	6.73638	7.33202	0.0175822	0.897172	0.0827764	0.596449	0.00725468	0.961565	ENSG00000051596	THOC3	THO complex subunit 3 [Source:HGNC Symbol;Acc:HGNC:19072]
	9.68383	9.7046	9.96328	10.1353	10.099	10.327	9.81689	9.92401	10.0864	10.3249	10.2002	10.2732	10.1413	9.98136	9.81405	9.83074	9.88726	9.30715	10.3134	10.0735	10.0409	9.86753	10.0139	9.67434	10.2893	10.165	9.98522	9.76689	9.91351	9.98119	9.7617	9.91922	10.0849	-0.0153219	0.888718	-0.00132259	0.991649	-0.104541	0.387027	ENSG00000051620	HEBP2	heme binding protein 2 [Source:HGNC Symbol;Acc:HGNC:15716]
	9.11874	9.51894	9.1906	8.91992	9.20294	8.91255	9.01476	8.94668	8.66794	9.29056	9.08673	9.31938	9.0819	8.88254	8.42004	8.24441	8.895	8.56091	8.70149	8.97392	9.07705	9.456	9.20884	8.34704	8.93735	9.19595	9.16462	9.3926	9.43901	8.84794	9.02962	8.8733	8.88577	-0.254121	0.0682276	-0.021315	0.894362	0.013489	0.929929	ENSG00000051825	MPHOSPH9	M-phase phosphoprotein 9 [Source:HGNC Symbol;Acc:HGNC:7215]
	6.79354	6.70841	7.42502	6.23795	6.97632	7.37864	7.00203	7.07229	6.48403	7.11487	6.96765	6.58201	7.36492	6.22915	6.12707	6.29363	7.22055	6.39142	6.91591	7.24724	6.88119	6.64257	7.21183	5.98352	6.97786	7.4096	6.81896	6.91392	7.16834	7.18265	6.95291	6.50088	7.02393	-0.18653	0.360474	-0.0534774	0.819725	-0.0110338	0.96082	ENSG00000052126	PLEKHA5	pleckstrin homology domain containing A5 [Source:HGNC Symbol;Acc:HGNC:30036]
	3.04402	3.04402	3.50802	3.04402	3.53502	3.04402	3.49517	3.04402	3.04402	3.55775	3.04402	3.04402	3.56465	3.5415	3.86803	3.04402	3.57235	3.5211	3.04402	3.04402	3.04402	3.04402	3.04402	3.04402	3.04402	3.53138	3.04402	3.4722	3.04402	3.04402	3.04402	3.04402	3.04402	0.892455	0.464255	-0.636534	0.662876	-0.511264	0.713683	ENSG00000052344	PRSS8	serine protease 8 [Source:HGNC Symbol;Acc:HGNC:9491]
	8.50738	8.92174	8.5743	8.58112	9.02468	9.19915	8.95926	8.9546	7.7685	8.99121	8.6721	8.90327	8.29865	8.29195	7.77427	7.36738	8.64377	7.79959	8.33302	8.28491	8.76361	8.82076	8.3865	7.47261	8.51845	8.71805	8.33116	8.74024	8.77613	8.36285	8.33469	8.48095	8.62347	-0.515662	0.00510571	-0.297998	0.160379	-0.273713	0.177159	ENSG00000052723	SIKE1	suppressor of IKBKE 1 [Source:HGNC Symbol;Acc:HGNC:26119]
	9.49736	8.96242	9.17135	9.89406	9.08231	8.96717	9.32759	9.27445	10.0253	9.56071	9.33554	8.97357	9.25087	9.85744	10.038	10.3442	9.205	10.2534	9.31314	9.89485	9.39771	8.4011	9.33235	10.7908	9.39679	9.07659	9.37938	8.91013	9.08999	9.1739	9.69186	9.88594	9.28043	0.306897	0.174032	0.179957	0.489991	-0.0411314	0.868816	ENSG00000052749	RRP12	ribosomal RNA processing 12 homolog [Source:HGNC Symbol;Acc:HGNC:29100]
	8.54747	8.54337	7.82668	7.92389	8.86965	8.32635	8.62068	8.38385	7.89204	8.01863	8.29642	8.40278	7.81863	8.15818	8.17509	8.00233	8.35418	8.53988	8.28701	8.17001	8.34204	8.46523	7.9347	8.33944	7.98669	7.97107	8.30898	8.49002	8.23458	8.56651	8.09356	8.41505	8.36947	-0.107393	0.399898	-0.153869	0.296133	0.0275265	0.844751	ENSG00000052795	FNIP2	folliculin interacting protein 2 [Source:HGNC Symbol;Acc:HGNC:29280]
	6.40344	6.78339	6.86532	6.91835	7.62564	7.00346	6.56457	6.76968	5.89269	6.87506	7.06665	6.78721	6.86907	6.84487	6.89646	6.5255	6.63955	6.37554	6.59554	6.96419	6.68277	7.21332	7.0709	6.77968	6.81485	7.15372	6.77083	7.07985	7.58415	6.55461	6.5467	6.71959	6.76173	-0.0707787	0.686683	0.156568	0.435873	0.0798634	0.679353	ENSG00000052802	MSMO1	methylsterol monooxygenase 1 [Source:HGNC Symbol;Acc:HGNC:10545]
	10.6686	11.1091	10.7663	10.6637	10.7096	10.8081	10.7248	10.6807	10.2001	10.8642	10.6434	10.8835	10.7281	10.7027	9.99171	10.0875	10.6829	10.0822	10.718	10.81	10.7244	10.9041	10.697	9.83009	10.6438	10.8244	10.7428	10.8399	10.8121	10.7741	10.7058	10.5943	10.6853	-0.170159	0.176576	-0.0933268	0.520764	0.0035169	0.979776	ENSG00000052841	TTC17	tetratricopeptide repeat domain 17 [Source:HGNC Symbol;Acc:HGNC:25596]
	3.87252	3.04402	4.06461	4.4359	4.39011	3.6776	3.81927	4.55869	3.75592	4.05604	3.74187	3.76084	4.28739	4.62227	4.36171	3.9925	4.39927	4.56246	4.09756	4.04694	3.96489	4.07424	4.36433	4.84035	3.53319	4.21137	4.54932	3.64737	3.61984	4.6511	3.93384	4.25243	3.99843	0.457281	0.320841	0.501517	0.338028	0.264263	0.608812	ENSG00000053108	FSTL4	follistatin like 4 [Source:HGNC Symbol;Acc:HGNC:21389]
	11.3122	11.1067	11.4258	11.3674	11.3971	11.6827	11.5444	11.5573	11.3572	11.3281	11.3079	11.0554	11.1984	11.2262	11.5668	11.5429	11.38	11.5815	11.5059	11.563	11.2888	10.8897	11.284	11.7025	11.4465	11.0692	11.4577	11.2537	10.9737	11.4429	11.6098	11.6213	11.4222	-0.0123968	0.899376	-0.113189	0.317421	-0.00429159	0.968325	ENSG00000053254	FOXN3	forkhead box N3 [Source:HGNC Symbol;Acc:HGNC:1928]
	4.3686	4.57321	4.2422	3.86791	4.21972	5.11866	4.97296	4.4246	3.04402	4.05604	4.47897	4.26192	4.06923	3.5415	3.86803	4.25482	4.84112	3.5211	4.1933	3.9168	4.50961	3.98768	4.05638	4.06118	4.53156	4.45601	4.63257	4.22618	4.02878	4.0907	4.75072	4.13084	4.51606	-0.65273	0.130131	-0.347107	0.475741	-0.13722	0.767145	ENSG00000053328	METTL24	methyltransferase like 24 [Source:HGNC Symbol;Acc:HGNC:21566]
	7.12874	6.88895	7.17233	6.87349	6.81182	7.03951	7.02029	7.14818	7.07527	6.7666	6.87349	6.74566	6.90891	6.99872	7.56517	7.65043	6.90629	7.86872	7.07256	6.89008	7.04272	7.07098	7.04793	8.00676	7.12418	6.86581	7.11692	6.99929	6.518	6.86812	7.00255	7.11542	7.10492	0.226248	0.163642	0.28213	0.130761	-0.027841	0.877541	ENSG00000053371	AKR7A2	aldo-keto reductase family 7 member A2 [Source:HGNC Symbol;Acc:HGNC:389]
	6.97631	6.843	6.75409	6.59789	6.83651	6.82898	6.70706	6.385	7.15029	6.86194	6.88561	6.96657	6.98541	6.76786	7.26945	7.05525	7.04774	6.85832	6.77692	6.83844	6.69905	7.21332	6.739	7.77846	7.07362	7.07428	6.9399	6.9051	6.518	6.85398	6.44221	6.65035	6.82297	0.168427	0.199436	0.393155	0.00845052	-0.066729	0.649981	ENSG00000053372	MRTO4	MRT4 homolog, ribosome maturation factor [Source:HGNC Symbol;Acc:HGNC:18477]
	6.59792	6.58798	6.12376	6.23795	6.34428	6.54467	6.3049	6.02772	6.92456	6.53791	6.05823	6.34211	6.57053	6.45988	6.88521	6.79081	6.60657	6.95719	6.58165	6.35844	6.58095	6.69476	6.53874	7.06512	6.09067	6.5933	6.11997	6.28223	5.78678	6.55461	6.42402	6.16937	6.1638	0.169225	0.266422	0.21745	0.212705	-0.254197	0.140582	ENSG00000053501	USE1	unconventional SNARE in the ER 1 [Source:HGNC Symbol;Acc:HGNC:30882]
	6.21505	6.531	7.10153	6.61165	6.58263	6.76574	6.85707	6.61736	6.8748	6.7945	5.94565	6.50091	7.28661	6.71411	6.16513	6.14902	6.73411	6.09358	6.95939	6.71495	6.2672	6.50889	7.23233	6.22002	6.93315	6.72957	6.24355	6.66465	7.02767	6.78109	6.82073	6.53975	6.96003	-0.151008	0.40656	-0.0240643	0.908295	0.031627	0.87447	ENSG00000053524	MCF2L2	MCF.2 cell line derived transforming sequence-like 2 [Source:HGNC Symbol;Acc:HGNC:30319]
	3.5267	3.99275	3.04402	3.04402	3.73512	3.6776	3.6795	3.04402	4.25385	3.55775	3.04402	3.04402	3.04402	3.74416	3.71981	3.59813	3.04402	3.5211	3.52351	3.553	3.80006	3.64714	3.92509	3.83826	3.73258	3.53138	3.5973	3.89129	3.61984	3.5759	3.04402	3.04402	3.04402	-1.05039	0.163764	0.289118	0.6914	-0.721236	0.375215	ENSG00000053747	LAMA3	laminin subunit alpha 3 [Source:HGNC Symbol;Acc:HGNC:6483]
	9.07204	9.4405	9.489	9.47189	9.6793	9.59715	9.48651	9.593	8.68242	9.62199	9.46371	9.59228	9.21967	9.08297	8.42778	7.97431	9.37506	8.6222	9.37839	9.3377	9.39275	9.63784	9.18805	8.40277	9.26155	9.60446	9.31963	9.56283	9.74016	9.1102	9.23743	9.06725	9.38511	-0.323249	0.0652379	-0.143037	0.479441	-0.077877	0.68677	ENSG00000053770	AP5M1	adaptor related protein complex 5 subunit mu 1 [Source:HGNC Symbol;Acc:HGNC:20192]
	8.58298	8.92449	8.58728	8.40008	8.62716	8.68775	8.48967	8.44137	8.11658	8.60908	8.47866	8.5421	8.4764	8.41853	7.63384	7.5684	8.39312	8.02829	8.56449	8.55551	8.47959	8.54934	8.53383	7.2633	8.4725	8.62733	8.33666	8.43614	9.03977	8.6257	8.52859	8.26195	8.60625	-0.264824	0.0887886	-0.183795	0.305735	0.00739568	0.965552	ENSG00000053900	ANAPC4	anaphase promoting complex subunit 4 [Source:HGNC Symbol;Acc:HGNC:19990]
	8.85977	8.26408	8.80283	8.9254	8.49062	8.52311	8.49944	8.54296	9.96004	8.76798	8.73344	8.7269	8.86381	9.03473	9.43821	9.66988	8.7108	9.45107	9.14756	9.0179	8.79782	8.54934	8.86374	9.70273	8.87692	8.87232	8.76516	8.56446	8.59418	8.7411	8.94681	8.96116	9.23409	0.281325	0.124925	0.153979	0.467013	0.00195366	0.9923	ENSG00000053918	KCNQ1	potassium voltage-gated channel subfamily Q member 1 [Source:HGNC Symbol;Acc:HGNC:6294]
	8.12913	7.77826	7.97237	7.80991	8.11712	7.9363	7.94452	7.95925	8.59715	8.05351	8.00166	8.13571	8.09585	8.06512	8.492	8.45667	7.95276	8.47491	8.19941	8.20596	8.02632	8.00048	8.05445	8.71602	8.15133	7.78447	7.99824	7.9766	7.65269	8.13727	8.04126	7.96156	8.07098	0.18524	0.110554	0.114847	0.391071	-0.0651943	0.613382	ENSG00000054116	TRAPPC3	trafficking protein particle complex subunit 3 [Source:HGNC Symbol;Acc:HGNC:19942]
	11.0026	10.8448	11.1398	11.1472	11.0221	11.1035	11.1037	11.0907	11.0569	10.918	11.035	10.8683	10.8945	11.082	11.3537	11.373	10.7556	11.2512	11.1832	11.0134	10.773	10.56	10.9517	11.3149	10.9252	10.5293	11.2588	11.1207	10.8563	11.0974	11.2091	11.2063	11.0714	0.049036	0.586506	-0.179939	0.0841426	0.0769679	0.438684	ENSG00000054118	THRAP3	thyroid hormone receptor associated protein 3 [Source:HGNC Symbol;Acc:HGNC:22964]
	5.97591	5.87725	5.70582	5.47396	5.72318	5.73344	5.22679	5.70903	5.48186	5.47778	5.74409	5.00175	5.50463	5.54644	6.35784	6.1234	5.70324	6.15093	5.37581	5.27014	5.74037	5.51479	5.67597	6.20318	5.54316	5.22825	5.73571	5.51559	5.78678	5.31201	5.60161	5.59101	5.42584	0.117033	0.55585	0.0417163	0.855477	-0.117763	0.598237	ENSG00000054148	PHPT1	phosphohistidine phosphatase 1 [Source:HGNC Symbol;Acc:HGNC:30033]
	3.5267	3.04402	4.93659	4.94837	3.04402	4.28296	5.25931	5.18389	4.34489	4.60057	3.04402	3.04402	4.68949	4.02491	3.71981	5.30025	5.38229	5.97131	4.2803	4.58726	3.58164	3.04402	4.27208	4.63627	4.59798	3.8804	3.04402	3.04402	4.41204	3.79206	5.03431	5.47253	4.96148	0.364697	0.675825	-0.956543	0.350211	0.0448009	0.96296	ENSG00000054179	ENTPD2	ectonucleoside triphosphate diphosphohydrolase 2 [Source:HGNC Symbol;Acc:HGNC:3364]
	8.37182	8.42414	8.29864	8.32327	8.1567	8.78351	8.18943	8.30753	8.43993	8.13178	8.24584	8.28267	8.39493	8.09158	7.6865	8.16609	8.09542	7.91303	8.46659	8.18038	8.18995	8.21468	8.165	7.83902	8.59191	8.1936	8.12434	8.29191	8.47502	8.31225	8.13296	8.17884	8.62347	-0.198015	0.0632876	-0.147401	0.229986	-0.0400493	0.733082	ENSG00000054219	LY75	lymphocyte antigen 75 [Source:HGNC Symbol;Acc:HGNC:6729]
	10.4715	10.5797	10.6706	11.0389	10.7359	10.8717	10.8848	10.8698	10.2617	11.0619	10.7909	10.8643	10.5177	10.6315	9.92215	9.9215	10.7197	10.1228	10.7164	10.5811	10.7165	10.3449	10.5265	9.86753	10.7558	10.6848	10.8271	10.6106	11.0653	10.6584	10.5994	10.6895	10.6613	-0.250593	0.0565506	-0.254156	0.0939415	-0.0259236	0.8579	ENSG00000054267	ARID4B	AT-rich interaction domain 4B [Source:HGNC Symbol;Acc:HGNC:15550]
	6.75651	7.16564	6.26125	6.37377	7.28468	7.49334	7.11678	7.27201	6.48403	7.16903	7.10855	7.46913	6.46722	6.65825	6.99398	6.46593	6.90629	6.7643	7.12119	7.27657	6.89537	7.55445	6.41795	6.54733	6.98882	7.2472	7.03793	7.25651	6.38518	6.85398	7.31862	6.95285	7.29802	-0.039925	0.835741	0.00382119	0.986254	0.0620019	0.77022	ENSG00000054277	OPN3	opsin 3 [Source:HGNC Symbol;Acc:HGNC:14007]
	8.2086	8.34428	8.48699	8.40008	8.97021	8.52628	8.49293	8.46375	7.64818	8.83632	8.25981	8.31601	8.13542	8.34568	7.72477	7.53998	8.41221	7.54877	8.55746	8.69569	8.268	8.61273	8.14895	7.29514	8.32516	8.94089	8.34758	8.5921	8.3092	8.46364	8.42813	8.27344	8.47953	-0.285265	0.103579	-0.134918	0.504222	-0.0601813	0.755161	ENSG00000054282	SDCCAG8	SHH signaling and ciliogenesis regulator SDCCAG8 [Source:HGNC Symbol;Acc:HGNC:10671]
	3.72352	4.1002	4.39239	3.71971	3.88654	3.49381	3.6795	4.08972	3.04402	3.55775	4.13223	4.161	4.87686	3.89746	4.09869	3.04402	3.78713	3.7157	3.52351	3.76018	3.58164	4.67421	4.44907	4.8864	3.53319	3.53138	4.13145	3.4722	4.02878	4.31293	4.28394	3.99058	3.52771	0.553039	0.356557	1.26715	0.0548425	0.501448	0.450142	ENSG00000054356	PTPRN	protein tyrosine phosphatase receptor type N [Source:HGNC Symbol;Acc:HGNC:9676]
	6.46617	6.47164	6.63343	6.3075	7.14372	6.46706	5.84796	6.23533	5.61235	7.10379	6.29642	6.28494	6.2136	6.17008	7.06548	6.24705	6.39084	5.99245	6.16257	7.1867	6.22259	6.59939	6.50527	6.61225	6.00588	7.31783	6.54116	6.52148	6.73328	6.55461	6.14125	6.2422	6.45578	-0.0513739	0.814326	0.128769	0.608062	-0.0390741	0.871587	ENSG00000054392	HHAT	hedgehog acyltransferase [Source:HGNC Symbol;Acc:HGNC:18270]
	9.7894	9.61561	9.66907	10.345	9.96341	10.1089	10.1725	10.318	10.4446	10.0679	9.84179	10.2732	9.97229	10.129	10.3061	10.3739	10.0529	10.5569	10.3494	10.0791	9.62855	8.87121	9.87452	10.3356	10.1284	9.39439	9.88197	9.41752	10.0228	10.0399	10.4493	10.5595	10.3248	0.13528	0.384486	-0.297703	0.097843	0.0681188	0.691236	ENSG00000054523	KIF1B	kinesin family member 1B [Source:HGNC Symbol;Acc:HGNC:16636]
	3.5267	3.7208	3.69744	3.71971	3.88654	3.81696	4.12795	4.18482	3.04402	3.04402	3.74187	3.55347	3.77642	3.04402	3.04402	3.82298	4.20077	4.49732	3.86714	3.553	3.04402	3.64714	3.55793	3.50641	3.73258	4.11426	3.99112	3.98804	3.04402	3.79206	3.7743	3.82138	3.04402	0.228839	0.708747	-0.40074	0.591168	-0.114763	0.870311	ENSG00000054598	FOXC1	forkhead box C1 [Source:HGNC Symbol;Acc:HGNC:3800]
	9.96647	9.74246	9.74772	9.73158	9.63448	9.75798	9.87552	9.92132	10.2855	9.82897	9.74751	9.72577	9.88054	9.89845	10.1239	10.2784	9.90083	10.1749	9.88291	10.0341	9.84759	9.69497	9.83664	10.3779	9.96385	9.74049	10.0518	9.77776	9.74465	9.95506	9.89034	9.96243	9.8852	0.11715	0.20012	0.0706521	0.503145	0.0391952	0.697847	ENSG00000054611	TBC1D22A	TBC1 domain family member 22A [Source:HGNC Symbol;Acc:HGNC:1309]
	13.0104	13.0118	13.3097	13.2154	12.2945	12.8321	12.8981	12.8685	13.1515	12.4315	12.7261	12.7174	13.4012	13.1844	12.3323	12.7934	12.7175	12.9004	12.9064	12.6429	12.6161	12.135	13.2128	12.2429	12.7677	12.2031	12.7329	12.5861	13.7963	12.9271	12.9629	12.9044	12.8931	-0.073541	0.64427	-0.351704	0.0558551	0.0887266	0.613171	ENSG00000054654	SYNE2	spectrin repeat containing nuclear envelope protein 2 [Source:HGNC Symbol;Acc:HGNC:17084]
	4.28812	4.36355	3.69744	3.04402	3.53502	3.81696	3.81927	3.86091	3.75592	3.04402	4.13223	4.43764	3.77642	4.23457	3.86803	3.82298	3.9493	3.7157	3.52351	3.9168	3.96489	3.98768	4.05638	4.06118	3.53319	3.53138	4.36135	3.89129	3.61984	3.95526	4.18138	3.59698	3.72493	0.433443	0.375873	0.151167	0.7916	0.340118	0.533847	ENSG00000054690	PLEKHH1	pleckstrin homology, MyTH4 and FERM domain containing H1 [Source:HGNC Symbol;Acc:HGNC:17733]
	6.82964	6.40968	7.43225	7.45521	6.29138	6.58194	6.84686	6.65699	6.20913	6.22446	6.62131	6.70286	7.39322	6.86965	6.90763	6.86931	6.29026	7.12713	6.23571	6.72921	6.49015	5.99303	7.50918	7.18048	6.68584	5.62419	6.14557	6.05973	7.30862	6.62308	6.51272	6.84871	6.54596	0.056037	0.8178	-0.0506024	0.857068	-0.159079	0.555006	ENSG00000054793	ATP9A	ATPase phospholipid transporting 9A (putative) [Source:HGNC Symbol;Acc:HGNC:13540]
	9.37107	9.17116	9.36078	9.19633	9.51021	9.26887	9.33851	9.36637	9.18235	9.12561	9.3443	9.20969	9.27383	9.22109	9.83312	9.36219	9.1662	9.49177	9.34409	9.32142	8.98765	9.03507	9.11562	9.76073	8.99805	8.87232	9.32517	9.32999	8.95326	9.29082	9.20613	9.21454	9.03996	0.0777027	0.431558	-0.135596	0.235434	-0.0954086	0.382805	ENSG00000054965	FAM168A	family with sequence similarity 168 member A [Source:HGNC Symbol;Acc:HGNC:28999]
	10.4214	9.99725	9.90102	10.2456	10.0248	9.73079	10.266	10.2403	11.3362	10.1467	10.3116	10.065	10.217	10.4026	10.9528	11.0255	10.351	11.2317	10.4505	10.4156	10.2043	9.37886	10.0561	11.1115	10.5775	10.0559	10.3303	9.74982	10.2946	10.4438	10.5441	10.6046	10.4785	0.294151	0.132061	0.0281543	0.900676	0.0715969	0.73952	ENSG00000054967	RELT	RELT TNF receptor [Source:HGNC Symbol;Acc:HGNC:13764]
	9.06954	9.11694	9.04305	8.83804	9.42571	9.45152	9.37784	9.44344	8.79989	9.37567	9.16796	9.25211	8.81245	8.99046	9.08854	8.75708	9.13496	8.85278	9.22499	9.27868	9.08014	8.86895	8.7478	8.71602	9.27499	9.12651	9.08855	8.95551	9.08646	9.1395	9.14966	9.19957	9.28909	-0.15059	0.132174	-0.237919	0.039521	-0.0836674	0.44831	ENSG00000054983	GALC	galactosylceramidase [Source:HGNC Symbol;Acc:HGNC:4115]
	8.45468	8.95438	8.58405	8.87532	8.5697	8.7782	8.55666	8.37993	7.83484	8.86931	8.60439	8.86197	8.60272	8.45158	7.80436	7.62361	8.73373	7.77579	8.55746	8.52738	8.73642	9.10381	8.63329	7.4374	8.56297	9.14358	8.72802	8.96399	8.91397	8.57511	8.39148	8.26771	8.37761	-0.214749	0.247435	0.0844138	0.693088	0.0090433	0.964725	ENSG00000055044	NOP58	NOP58 ribonucleoprotein [Source:HGNC Symbol;Acc:HGNC:29926]
	9.84015	9.48212	9.77914	9.76099	9.93241	9.68193	9.72006	9.81078	9.88385	9.5465	9.86176	9.62872	9.96761	9.9354	10.4939	10.411	9.7232	10.4744	9.79455	9.92133	9.80898	9.80285	9.81139	10.7874	9.78126	9.54146	9.8323	9.67687	9.29352	9.6333	9.66717	9.88032	9.79689	0.309544	0.0220517	0.239864	0.124312	-0.0571775	0.701815	ENSG00000055070	SZRD1	SUZ RNA binding domain containing 1 [Source:HGNC Symbol;Acc:HGNC:30232]
	5.38875	5.47721	5.73	5.62058	5.48805	5.1879	5.35231	5.62998	5.67318	5.28775	5.22114	5.5298	5.95629	5.92934	5.9417	6.09731	5.70324	6.16954	5.30757	6.0277	5.64075	5.58452	6.02595	5.81516	5.34594	5.811	5.83429	5.1627	5.27442	5.3954	5.81522	5.66462	5.63672	0.455891	0.0083389	0.316411	0.11175	0.0895563	0.648882	ENSG00000055118	KCNH2	potassium voltage-gated channel subfamily H member 2 [Source:HGNC Symbol;Acc:HGNC:6251]
	9.32359	9.49696	9.28319	9.25407	9.79661	9.27641	9.26222	9.30575	8.74235	9.25106	9.26345	9.41912	9.21441	9.20665	9.05393	8.837	9.09715	9.05398	9.0583	8.96796	9.3524	9.43481	9.0794	8.70719	9.02482	9.27111	9.65466	9.65215	9.37679	9.32693	9.22447	9.04061	9.03996	-0.199565	0.0756753	-0.159649	0.217972	0.0315464	0.798656	ENSG00000055130	CUL1	cullin 1 [Source:HGNC Symbol;Acc:HGNC:2551]
	7.70136	7.82612	7.94237	7.89063	7.90684	7.74275	7.83046	7.88929	7.42503	7.68197	7.74103	7.88581	7.70293	7.58831	7.76817	7.39939	7.64898	7.66999	7.62416	7.90844	7.94717	7.82993	7.66794	7.4374	7.45931	7.9039	7.58304	7.79813	7.95357	7.74541	7.69507	7.6537	7.75785	-0.0977612	0.254057	-0.0782541	0.426777	-0.0506549	0.593453	ENSG00000055147	FAM114A2	family with sequence similarity 114 member A2 [Source:HGNC Symbol;Acc:HGNC:1333]
	12.123	12.0351	12.1021	12.0957	11.9217	11.9696	11.8435	11.8529	12.2182	11.9019	11.9053	11.8712	12.1626	12.3223	12.3832	12.3026	11.6643	12.1791	11.9402	11.9985	11.7767	11.8467	12.0026	12.5482	11.8354	11.6565	12.0278	12.1314	11.9792	11.9224	11.8699	11.9287	12.0218	0.0785483	0.420204	-0.0356469	0.751407	-0.0261604	0.807613	ENSG00000055163	CYFIP2	cytoplasmic FMR1 interacting protein 2 [Source:HGNC Symbol;Acc:HGNC:13760]
	11.1322	11.263	11.6921	11.9379	11.5414	11.7557	11.4108	11.4154	11.0728	11.446	11.5458	11.6451	11.4803	11.676	11.1622	11.2405	11.1962	11.0828	11.6325	11.4721	11.2294	11.2198	11.5594	11.0506	11.5231	10.9398	11.4018	11.3787	11.366	11.4697	11.4447	11.5104	11.5972	-0.0622512	0.558085	-0.220463	0.0725222	-0.036003	0.75861	ENSG00000055208	TAB2	TGF-beta activated kinase 1 (MAP3K7) binding protein 2 [Source:HGNC Symbol;Acc:HGNC:17075]
	7.20386	7.34908	7.75368	7.85084	7.55326	7.9363	7.44175	7.71974	7.64078	7.85023	7.64486	7.45207	7.71791	7.42293	7.31202	7.46133	7.55754	7.20955	7.80137	7.87692	7.60423	7.44949	7.59866	7.24712	7.96472	7.55548	7.46743	7.36324	7.67169	7.75303	7.4847	7.48582	8.05074	-0.095697	0.425431	-0.068548	0.619918	-0.0208856	0.874791	ENSG00000055211	GINM1	glycosylated integral membrane protein 1 [Source:HGNC Symbol;Acc:HGNC:21074]
	11.5251	11.9916	10.4182	11.1248	13.0779	10.8326	10.7905	11.0997	10.4823	10.786	11.8089	12.3228	10.6188	10.6837	11.7761	10.0727	10.4008	10.5871	10.7706	10.6376	11.6832	11.2741	10.3955	10.3116	10.7526	10.2508	11.822	11.568	10.5246	11.2489	10.774	11.0075	10.758	-0.314975	0.308947	-0.585938	0.101224	-0.298179	0.382107	ENSG00000055332	EIF2AK2	eukaryotic translation initiation factor 2 alpha kinase 2 [Source:HGNC Symbol;Acc:HGNC:9437]
	9.63394	9.41337	9.28916	9.11715	9.11028	9.25367	9.21955	9.09976	9.80671	9.08687	9.18513	8.97952	9.39047	9.50298	9.80069	9.85013	9.04004	9.64233	9.1868	9.00339	9.16414	9.20024	9.2445	9.94962	8.95972	9.05613	9.37938	9.51311	9.29658	9.62917	9.32017	9.27006	9.15576	0.0712399	0.598696	-0.0206577	0.894858	0.0526529	0.724353	ENSG00000055483	USP36	ubiquitin specific peptidase 36 [Source:HGNC Symbol;Acc:HGNC:20062]
	13.244	13.1117	13.0642	13.208	12.9195	13.213	13.1141	13.0579	13.509	13.0851	13.1299	13.1109	13.1839	13.3817	13.22	13.2647	12.9233	13.2248	13.2631	13.2855	12.9445	12.361	13.0341	13.1036	13.0741	12.7636	12.943	12.8197	13.4372	13.0388	13.2898	13.2578	13.2425	0.043021	0.631022	-0.25961	0.0120974	0.00027086	0.997811	ENSG00000055609	KMT2C	lysine methyltransferase 2C [Source:HGNC Symbol;Acc:HGNC:13726]
	3.99649	4.28334	5.49523	5.98475	4.93903	5.00725	4.84638	4.55869	4.34489	4.79637	4.40261	4.161	5.87703	6.4434	4.09869	3.9925	5.25565	4.42809	4.85047	4.58726	3.96489	4.35671	5.11381	3.95743	4.66075	4.82521	4.91684	4.80574	5.67564	4.91212	4.87208	4.36063	4.91399	0.197655	0.670572	-0.753125	0.170792	0.0229286	0.964496	ENSG00000055732	MCOLN3	mucolipin TRP cation channel 3 [Source:HGNC Symbol;Acc:HGNC:13358]
	11.212	11.4342	11.5378	11.5505	11.4222	11.7431	11.6127	11.5012	10.9429	11.5288	11.5024	11.4304	11.321	11.3911	11.0324	11.0023	11.299	11.2185	11.4769	11.4852	11.308	11.1574	11.3058	10.9712	11.3498	11.1856	11.3787	11.4144	11.5882	11.3204	11.4261	11.3936	11.5353	-0.138455	0.0982347	-0.246931	0.0106762	-0.0245411	0.790289	ENSG00000055917	PUM2	pumilio RNA binding family member 2 [Source:HGNC Symbol;Acc:HGNC:14958]
	7.23999	7.12787	7.38091	7.06511	7.3374	7.30663	7.11678	7.37815	7.7954	7.65948	6.89762	7.36359	7.16048	7.19745	7.99903	7.87171	7.27381	7.59032	7.40639	7.441	7.41108	7.56006	7.26255	8.28511	7.53589	7.68791	7.06474	7.32414	7.15488	7.33266	7.06226	6.96712	7.59253	0.10804	0.467442	0.337888	0.0473371	-0.139442	0.399214	ENSG00000055950	MRPL43	mitochondrial ribosomal protein L43 [Source:HGNC Symbol;Acc:HGNC:14517]
	4.80985	4.69394	4.39239	4.28143	4.60332	4.54047	4.42337	4.08972	4.42856	4.60057	4.2308	4.04785	4.68949	4.85836	4.99414	4.85422	4.56626	4.79138	4.69006	4.26083	4.59103	4.57806	4.60106	4.57918	4.46093	4.45601	4.78309	4.52731	4.30011	4.57573	4.54162	4.85086	4.64414	0.28197	0.254818	0.0934246	0.745358	0.230922	0.403825	ENSG00000055955	ITIH4	inter-alpha-trypsin inhibitor heavy chain 4 [Source:HGNC Symbol;Acc:HGNC:6169]
	4.3686	3.52475	3.84098	4.19436	4.53671	3.81696	4.03721	3.04402	4.34489	3.04402	3.89469	4.26192	3.56465	3.89746	3.99138	4.13302	3.78713	3.98572	4.1933	4.43642	4.22029	4.22574	3.92509	4.06118	4.11811	4.3807	3.99112	3.98804	3.85313	4.0907	3.93384	4.13084	4.10648	0.0730533	0.859028	0.41206	0.361103	-0.0118807	0.979537	ENSG00000055957	ITIH1	inter-alpha-trypsin inhibitor heavy chain 1 [Source:HGNC Symbol;Acc:HGNC:6166]
	6.10057	6.50163	5.99129	6.08761	6.52288	6.46706	6.12939	6.30382	6.20913	6.26516	6.43543	6.41489	6.51982	6.37553	6.02714	5.7389	6.52064	6.054	5.96109	6.61091	6.47127	6.46139	6.20446	5.57095	6.17062	6.44256	5.62952	6.33607	6.4082	6.00422	5.89751	6.11864	5.66434	0.0283142	0.857616	-0.0230318	0.899226	-0.292271	0.101643	ENSG00000056050	HPF1	histone PARylation factor 1 [Source:HGNC Symbol;Acc:HGNC:26051]
	10.0386	10.3219	10.3617	10.3307	10.3563	10.6304	10.5323	10.4565	9.78844	10.3285	10.2754	10.2984	10.0703	10.1405	9.86484	9.68291	10.2618	10.0701	10.2527	10.1545	10.1106	10.2734	10.2134	9.4843	10.1709	10.0207	10.2997	10.4681	10.1517	10.2125	10.2217	10.3477	10.2223	-0.216007	0.0322702	-0.268505	0.0211887	-0.0542008	0.62584	ENSG00000056097	ZFR	zinc finger RNA binding protein [Source:HGNC Symbol;Acc:HGNC:17277]
	6.79354	6.93348	7.06477	6.8389	7.09348	6.78713	7.03832	6.91817	6.05984	6.92634	6.5468	7.00224	6.60336	7.17779	6.30784	6.31635	6.77914	6.18791	6.52471	6.74333	6.63277	7.03913	6.98885	6.25312	6.7518	6.94619	6.72102	7.1261	7.05693	6.9368	6.56339	6.8332	6.81093	-0.257234	0.0863949	-0.0894414	0.602436	0.00696823	0.966208	ENSG00000056277	ZNF280C	zinc finger protein 280C [Source:HGNC Symbol;Acc:HGNC:25955]
	10.0102	9.98414	10.1143	9.6479	9.09254	9.53563	9.41268	9.23597	10.3287	9.55261	9.52473	9.5668	10.1246	10.0611	9.67945	10.1869	9.64473	9.54548	9.68116	9.36065	9.70465	9.93806	10.0503	10.1332	9.6805	9.73246	9.69797	10.0044	10.0154	9.89276	9.52008	9.26432	9.70443	0.0214633	0.88209	0.14496	0.385193	0.00819181	0.959056	ENSG00000056558	TRAF1	TNF receptor associated factor 1 [Source:HGNC Symbol;Acc:HGNC:12031]
	10.5507	10.626	10.5507	10.4409	10.6571	10.6711	10.6826	10.6255	10.3994	10.4125	10.488	10.4325	10.6317	10.4656	10.5667	10.3054	10.4662	10.6141	10.5352	10.5344	10.4677	10.2912	10.4908	10.4677	10.4181	10.2485	10.3856	10.4357	10.6131	10.5567	10.4964	10.4936	10.5369	-0.0592245	0.245421	-0.168356	0.0042816	-0.0628777	0.264533	ENSG00000056586	RC3H2	ring finger and CCCH-type domains 2 [Source:HGNC Symbol;Acc:HGNC:21461]
	3.87252	3.04402	3.84098	3.71971	4.01247	3.81696	3.6795	3.04402	4.15354	4.05604	3.89469	3.55347	3.04402	3.04402	3.04402	3.04402	3.57235	3.04402	4.63138	4.04694	3.80006	3.64714	4.27208	3.95743	3.88346	4.21137	3.5973	3.64737	4.02878	3.79206	3.04402	3.59698	4.20295	-0.222106	0.739029	0.595832	0.40848	-0.0982771	0.893673	ENSG00000056736	IL17RB	interleukin 17 receptor B [Source:HGNC Symbol;Acc:HGNC:18015]
	7.67525	7.79038	7.90137	7.58573	7.81702	7.65856	7.6492	7.23771	7.68463	7.68197	7.62339	7.84722	7.64922	7.96563	8.27296	8.05009	7.6965	7.52039	7.5194	7.58852	7.52461	7.80653	7.74832	8.31641	7.32761	7.52597	7.3417	7.84945	7.69972	7.50502	7.59373	7.55346	7.58551	0.125523	0.305277	0.0757953	0.591314	-0.0844069	0.535454	ENSG00000056972	TRAF3IP2	TRAF3 interacting protein 2 [Source:HGNC Symbol;Acc:HGNC:1343]
	5.38875	5.70495	5.55101	5.56382	4.987	5.68778	5.69415	5.54607	5.29866	5.64426	5.29882	5.42529	5.46847	5.41391	4.69172	4.91934	5.79538	5.33242	5.37581	5.09657	5.19592	5.88809	4.96536	5.1686	5.38089	5.59529	5.70122	5.49152	4.7719	5.65219	5.66611	5.38732	5.13537	-0.31502	0.11321	-0.162664	0.47201	-0.125808	0.564525	ENSG00000057019	DCBLD2	discoidin, CUB and LCCL domain containing 2 [Source:HGNC Symbol;Acc:HGNC:24627]
	9.74465	9.88043	9.88797	9.92447	9.681	10.1299	9.94501	9.96379	9.68087	9.79847	9.80259	9.91936	9.82462	9.85436	9.732	9.95053	9.73272	10.0919	9.94344	9.81901	9.60298	9.4754	9.75422	9.89757	9.88862	9.3635	9.77885	9.74121	10.2225	9.7651	9.84534	9.92104	10.0343	0.000643469	0.993465	-0.196723	0.0304456	0.0398186	0.645951	ENSG00000057252	SOAT1	sterol O-acyltransferase 1 [Source:HGNC Symbol;Acc:HGNC:11177]
	4.7562	4.36355	5.17494	5.44263	5.03321	5.31626	5.29104	5.68318	5.48186	5.67525	4.79831	4.51568	5.18349	5.37862	5.47425	4.7125	5.06516	5.86053	4.79934	5.27014	4.73837	4.35671	4.44907	5.6234	4.72031	5.26613	4.71023	4.3572	5.42187	4.78867	5.60161	5.80096	4.91399	-0.166712	0.598949	-0.537073	0.148134	-0.16866	0.631117	ENSG00000057294	PKP2	plakophilin 2 [Source:HGNC Symbol;Acc:HGNC:9024]
	4.64107	4.57321	4.69589	5.08029	4.72599	4.84152	4.65409	4.88682	4.64685	4.44862	4.47897	4.65711	4.61983	4.48342	4.74765	4.55141	4.84112	4.89124	4.69006	4.78172	5.2431	4.76305	4.73517	4.388	4.21553	4.97429	4.71023	4.72007	5.16608	4.31293	4.87208	4.91588	4.81317	-0.096988	0.673847	0.0377269	0.884115	0.125068	0.617241	ENSG00000057468	MSH4	mutS homolog 4 [Source:HGNC Symbol;Acc:HGNC:7327]
	3.87252	3.99275	3.04402	3.04402	3.53502	3.49381	3.6795	3.71392	3.75592	3.55775	3.53986	3.9176	3.56465	3.5415	3.52404	3.04402	3.04402	3.04402	3.52351	3.76018	3.58164	3.78007	3.76705	3.6952	3.04402	3.73004	3.99112	3.78035	3.04402	3.79206	3.04402	3.04402	3.72493	-0.534821	0.441799	0.0635369	0.930787	0.0110913	0.987738	ENSG00000057593	F7	coagulation factor VII [Source:HGNC Symbol;Acc:HGNC:3544]
	10.6078	10.8096	10.6637	10.8837	10.9592	11.1504	10.9621	10.9851	10.5734	10.7107	10.8832	10.9126	10.7574	10.9033	10.6869	10.8098	10.6501	11.0719	10.9409	10.6947	10.7234	10.7625	10.6264	10.636	10.789	10.2831	10.688	10.8388	10.5821	10.5578	10.7307	10.7234	10.9152	-0.00515125	0.947945	-0.197733	0.0301408	-0.118141	0.175026	ENSG00000057608	GDI2	GDP dissociation inhibitor 2 [Source:HGNC Symbol;Acc:HGNC:4227]
	9.70009	9.50799	10.454	10.1079	10.3187	10.5619	10.2468	10.2392	9.97921	10.1507	10.2383	9.82333	10.4809	9.93102	10.1971	10.0292	9.93749	10.2229	10.1027	10.0915	10.0345	9.24266	10.4695	10.4987	9.91318	9.53224	10.287	9.4942	10.2209	10.1447	10.0604	10.1266	9.9885	-0.0417826	0.772155	-0.142046	0.393992	-0.0954049	0.548791	ENSG00000057657	PRDM1	PR/SET domain 1 [Source:HGNC Symbol;Acc:HGNC:9346]
	7.55865	7.91731	7.77654	7.71807	8.01312	7.89276	8.05462	7.89479	6.9488	8.07065	7.89227	8.03059	7.29663	7.28276	6.83927	6.60122	7.75003	7.04967	7.45267	7.38825	7.79723	8.12297	7.46659	6.69843	7.6297	7.94903	7.63753	7.89458	8.1079	7.05268	7.43145	7.53445	7.71344	-0.428592	0.0245783	-0.150051	0.493793	-0.170316	0.416968	ENSG00000057663	ATG5	autophagy related 5 [Source:HGNC Symbol;Acc:HGNC:589]
	9.32149	9.10972	9.69026	9.9596	9.72442	10.0595	9.84012	9.89687	9.93156	9.78816	10.1734	9.88012	9.61286	9.65075	10.2764	10.2126	9.65077	9.94641	10.3806	10.178	9.65575	8.47416	9.49557	10.3696	10.3936	9.42263	9.46712	8.92542	9.14193	9.81135	9.89689	10.0799	10.4498	0.268172	0.169765	0.0121966	0.956887	0.00755486	0.972024	ENSG00000057704	TMCC3	transmembrane and coiled-coil domain family 3 [Source:HGNC Symbol;Acc:HGNC:29199]
	9.14985	9.15487	10.2149	9.51976	8.32682	8.80192	9.19173	9.51837	9.32749	8.60517	8.98393	9.02916	10.0423	8.78546	8.47715	9.58912	9.08531	10.0786	9.15689	9.11017	9.29233	9.05703	10.3139	9.40286	8.85322	8.17947	9.43931	9.14464	8.71343	8.84082	9.58641	9.84804	8.57825	0.0518088	0.833489	0.0602193	0.832368	-0.0397795	0.883597	ENSG00000057757	PITHD1	PITH domain containing 1 [Source:HGNC Symbol;Acc:HGNC:25022]
	7.92279	7.9821	7.63358	7.46278	7.79209	7.7482	7.66666	7.57631	7.28949	8.06496	7.66602	8.10333	7.74009	7.77631	7.60676	7.39939	7.57461	7.35338	7.5194	7.81838	7.87058	8.18958	7.46659	7.63676	7.6297	8.29317	7.6986	8.18341	7.80669	7.60941	7.77557	7.609	7.3977	-0.0650983	0.615147	0.16244	0.273633	0.0167951	0.906408	ENSG00000057935	MTA3	metastasis associated 1 family member 3 [Source:HGNC Symbol;Acc:HGNC:23784]
	6.48142	6.75884	6.64597	6.94026	6.34428	6.69956	6.80528	6.85155	6.53314	6.83535	6.40194	6.34211	6.68227	7.0963	6.22035	6.65548	6.91974	5.94985	6.46539	6.49865	6.73107	6.58839	6.78148	6.30134	6.69928	6.93498	6.81896	6.9051	7.08561	6.78109	6.84816	6.65035	6.92698	-0.17338	0.195796	-0.0219751	0.885734	0.190671	0.190953	ENSG00000058056	USP13	ubiquitin specific peptidase 13 [Source:HGNC Symbol;Acc:HGNC:12611]
	10.7598	11.1277	11.0401	11.6269	11.3209	11.3769	11.2914	11.2963	10.5754	11.4217	11.2653	11.5523	11.0167	11.0859	10.3996	10.0155	11.1105	10.6283	11.1214	11.0667	11.1173	10.9676	10.9979	10.0611	11.1588	11.0506	11.064	11.0866	11.4611	11.0025	11.0906	11.131	11.1738	-0.230673	0.138804	-0.281125	0.118221	-0.0629518	0.713911	ENSG00000058063	ATP11B	ATPase phospholipid transporting 11B (putative) [Source:HGNC Symbol;Acc:HGNC:13553]
	8.39599	8.65679	8.4484	8.50264	8.49834	8.93417	8.82856	8.79318	8.84561	8.73614	8.95561	9.26923	8.60272	8.48388	8.28154	8.51129	8.74129	8.4337	9.10724	8.79002	8.59221	8.54934	8.21211	8.07699	8.77337	8.11165	8.47759	8.49589	8.63342	8.42131	8.91166	8.92883	9.16285	0.077312	0.555821	-0.277291	0.0683047	0.0708565	0.624675	ENSG00000058091	CDK14	cyclin dependent kinase 14 [Source:HGNC Symbol;Acc:HGNC:8883]
	10.2804	10.1126	10.0218	10.0004	10.166	10.192	9.95686	9.94404	10.5018	9.91835	9.8724	10.0382	10.0876	10.236	10.6764	10.6772	9.85625	10.5612	9.99245	10.1038	9.89928	9.90982	9.97195	10.9256	9.89153	9.94903	10.0095	10.1675	10.27	10.2097	10.1162	9.94996	10.2144	0.124042	0.344108	0.0280382	0.85307	0.0180977	0.900408	ENSG00000058262	SEC61A1	SEC61 translocon subunit alpha 1 [Source:HGNC Symbol;Acc:HGNC:18276]
	11.1583	11.4404	11.6202	11.9621	11.5909	11.8837	11.7361	11.868	11.2232	11.8561	11.6721	11.864	11.388	11.4038	10.7093	10.6309	11.6422	10.865	11.6882	11.5075	11.5055	11.1444	11.3386	10.3461	11.6394	11.3289	11.5837	11.4676	11.8426	11.4288	11.6127	11.6984	11.6481	-0.265318	0.0863977	-0.389624	0.0292246	-0.0406978	0.811328	ENSG00000058272	PPP1R12A	protein phosphatase 1 regulatory subunit 12A [Source:HGNC Symbol;Acc:HGNC:7618]
	3.99649	4.1002	4.06461	3.52397	4.30849	3.81696	3.93574	3.86091	4.15354	4.3639	4.13223	3.76084	4.28739	4.13571	4.2816	3.82298	3.57235	3.7157	4.50416	4.16	4.42172	4.29335	3.92509	4.31586	3.73258	4.65525	4.4594	4.07463	4.1742	3.79206	3.7743	3.82138	3.52771	0.155405	0.69997	0.642663	0.14063	-0.153395	0.74237	ENSG00000058335	RASGRF1	Ras protein specific guanine nucleotide releasing factor 1 [Source:HGNC Symbol;Acc:HGNC:9875]
	3.04402	3.04402	3.50802	3.04402	3.04402	3.04402	3.04402	3.04402	3.04402	3.76681	3.04402	3.04402	3.56465	3.04402	3.52404	3.59813	3.78713	3.04402	3.52351	3.04402	3.04402	3.64714	3.55793	3.50641	3.04402	3.04402	3.04402	3.4722	3.04402	3.5759	3.04402	3.59698	3.04402	1.01395	0.366582	0.948543	0.458479	0.582204	0.64561	ENSG00000058404	CAMK2B	calcium/calmodulin dependent protein kinase II beta [Source:HGNC Symbol;Acc:HGNC:1461]
	8.41187	7.88943	7.64606	7.40893	7.71459	7.81194	8.11516	8.08012	9.20257	7.63664	7.5494	7.18913	7.71791	8.23613	9.17159	9.16267	8.19247	9.29466	8.20392	8.14378	8.05806	7.54881	7.92216	9.86092	8.06104	8.09167	8.07259	8.00156	7.69044	8.13144	8.20867	8.26195	7.98824	0.382054	0.17845	0.432209	0.18712	-0.0273743	0.93041	ENSG00000058453	CROCC	ciliary rootlet coiled-coil, rootletin [Source:HGNC Symbol;Acc:HGNC:21299]
	8.95498	8.83969	8.58405	8.58805	8.44341	8.39381	8.4864	8.33207	9.26638	8.65143	8.49056	8.60508	8.75558	8.85811	9.07381	8.94553	8.49061	8.82698	8.40135	8.6517	8.74424	8.74407	8.53794	9.18715	8.58113	8.87524	8.76108	8.81953	8.39163	8.73727	8.58648	8.60889	8.40975	0.0459346	0.696374	0.119418	0.37848	-0.0574885	0.658747	ENSG00000058600	POLR3E	RNA polymerase III subunit E [Source:HGNC Symbol;Acc:HGNC:30347]
	11.3347	10.9402	11.5231	11.4047	11.3105	11.6274	11.5476	11.4531	11.83	11.2897	10.9247	10.8843	11.5997	11.5193	11.8593	12.006	11.3269	12.0146	11.2882	11.3695	10.7557	10.2878	11.5584	12.1097	11.3041	10.7673	10.9441	10.7104	11.5794	11.321	11.5086	11.4629	11.3319	0.0863604	0.631087	-0.187253	0.367302	-0.150225	0.448593	ENSG00000058668	ATP2B4	ATPase plasma membrane Ca2+ transporting 4 [Source:HGNC Symbol;Acc:HGNC:817]
	5.93175	5.94499	5.93044	5.82664	5.92386	5.97962	6.02353	6.10681	6.34409	6.16113	6.0797	5.59523	5.95629	5.34238	4.90137	5.25223	6.01476	5.18882	5.72543	5.52791	6.05427	5.77456	6.00195	4.63627	6.11109	5.83573	5.89631	5.77541	6.23859	5.02439	6.26944	5.83303	6.18276	-0.561398	0.0105346	-0.284772	0.25499	-0.109997	0.645082	ENSG00000058673	ZC3H11A	zinc finger CCCH-type containing 11A [Source:HGNC Symbol;Acc:HGNC:29093]
	7.28391	7.4519	7.38091	7.38522	7.71459	7.44722	7.43497	7.57631	6.78332	7.57389	7.5494	7.55951	7.24579	7.10674	6.48313	6.36072	7.67294	6.71485	7.07256	6.98806	7.36099	7.62039	7.23233	6.1158	6.73885	7.36861	7.41637	7.58885	7.61393	7.3428	7.01469	7.2957	7.27197	-0.315854	0.0851795	-0.299547	0.157071	-0.0501984	0.803523	ENSG00000058729	RIOK2	RIO kinase 2 [Source:HGNC Symbol;Acc:HGNC:18999]
	7.93384	7.86673	8.21331	8.49529	8.18569	8.3336	8.1445	8.17362	8.17406	8.33919	8.45457	8.49714	8.33309	8.35007	8.31535	8.17227	8.18694	8.18101	8.35346	8.2897	8.19567	7.97972	8.46637	8.293	8.48413	7.9039	8.18043	7.91662	8.1079	8.23287	8.3005	8.26195	8.42947	0.127897	0.155908	0.0408528	0.694494	0.014997	0.880906	ENSG00000058799	YIPF1	Yip1 domain family member 1 [Source:HGNC Symbol;Acc:HGNC:25231]
	7.66201	8.02373	7.61467	7.65342	7.95816	7.98319	7.63745	7.74435	7.33611	7.78942	7.74766	8.10333	7.81863	7.94836	7.82212	7.27837	7.49617	7.64392	7.31748	7.81838	7.82702	8.32414	7.88387	7.78966	7.58716	7.80916	7.67275	8.06213	7.79808	7.90426	7.72486	7.41485	7.60648	-0.0347424	0.771465	0.147267	0.282664	0.00241558	0.985416	ENSG00000058804	NDC1	NDC1 transmembrane nucleoporin [Source:HGNC Symbol;Acc:HGNC:25525]
	8.59694	8.47752	8.3642	8.36824	8.33977	8.7102	8.76524	8.76942	8.83593	8.56947	8.7301	8.73397	8.39958	8.43101	8.72987	8.82136	8.60697	8.72822	8.82952	8.60248	8.53023	8.13052	8.23256	8.53833	8.43306	8.39855	8.10515	8.46633	8.39734	8.43082	8.71809	8.89205	8.84524	0.0809521	0.405433	-0.216718	0.0550474	-0.0163861	0.879139	ENSG00000058866	DGKG	diacylglycerol kinase gamma [Source:HGNC Symbol;Acc:HGNC:2853]
	9.20329	8.75886	8.60971	8.31911	8.30497	8.37636	8.66183	8.68623	9.42105	8.38555	8.44646	8.17258	8.72627	8.90954	9.39739	9.29588	8.9252	9.63409	8.56098	8.57527	8.72856	8.51224	8.55428	9.82874	8.69219	8.60988	8.74464	8.62457	8.39163	8.98017	8.74739	8.97529	8.45279	0.219837	0.253669	0.193606	0.383744	-0.00240546	0.990972	ENSG00000059122	FLYWCH1	FLYWCH-type zinc finger 1 [Source:HGNC Symbol;Acc:HGNC:25404]
	9.8533	9.31211	9.35511	9.44163	9.00585	9.11121	9.32941	9.30987	10.689	9.43416	9.45968	9.2223	9.6347	9.73198	10.2229	10.5335	9.32813	10.4744	9.59458	9.6542	9.62008	8.78292	9.45266	10.7261	9.71049	9.4306	9.49685	8.95338	9.60115	9.34968	9.47483	9.64419	9.61944	0.292503	0.17937	0.179721	0.474922	-0.107497	0.654668	ENSG00000059145	UNKL	unk like zinc finger [Source:HGNC Symbol;Acc:HGNC:14184]
	11.1274	10.7697	10.9793	11.0702	10.6869	10.9433	11.0554	11.1074	11.4813	11.1637	11.2502	11.0015	11.0854	11.0997	11.1599	11.3877	11.0363	11.377	11.2658	11.4212	11.0487	10.1691	10.9716	11.2969	11.3247	10.9797	11.0406	10.3845	11.0697	10.9703	11.3181	11.2801	11.272	0.163417	0.182549	-0.0437189	0.757515	0.0222253	0.869408	ENSG00000059377	TBXAS1	thromboxane A synthase 1 [Source:HGNC Symbol;Acc:HGNC:11609]
	10.347	10.373	9.18208	9.11954	11.1846	9.0985	9.13442	9.23814	9.78006	9.15801	10.0596	10.2451	9.49187	9.4282	10.6893	9.55172	9.01529	9.63574	9.29847	9.30495	10.0969	9.80992	9.43071	9.96943	9.33183	9.34254	10.2684	9.94563	9.46914	9.7651	9.40533	9.30965	9.35449	-0.0966844	0.698486	-0.160739	0.577038	-0.171648	0.532719	ENSG00000059378	PARP12	poly(ADP-ribose) polymerase family member 12 [Source:HGNC Symbol;Acc:HGNC:21919]
	7.74595	7.57614	7.49566	7.31163	7.38825	7.58138	7.37955	7.35434	7.65554	7.30097	7.29237	7.20959	7.6096	7.66083	8.13778	7.96009	7.24209	8.00289	7.1116	7.41487	7.26618	7.49709	7.45792	8.51829	7.09406	7.04332	7.39543	7.65332	7.15488	7.44983	7.44046	7.19028	7.34872	0.132206	0.43058	0.101933	0.598208	-0.109466	0.556269	ENSG00000059573	ALDH18A1	aldehyde dehydrogenase 18 family member A1 [Source:HGNC Symbol;Acc:HGNC:9722]
	8.83937	8.88554	8.29073	8.43892	8.54008	8.51037	7.94928	7.90027	8.46944	8.75038	8.58233	8.81279	8.42716	8.54257	8.08975	7.97431	8.11885	7.83457	8.62625	8.42655	8.94079	8.90902	8.57844	8.09966	8.57389	8.98756	8.73219	9.03416	8.77613	8.58367	8.10493	8.10357	8.53156	-0.121601	0.435708	0.231073	0.197727	0.101608	0.554107	ENSG00000059588	TARBP1	TAR (HIV-1) RNA binding protein 1 [Source:HGNC Symbol;Acc:HGNC:11568]
	7.17615	7.13741	6.69504	6.8389	7.02004	6.93812	7.05613	6.81703	7.26078	6.7945	7.10855	7.10421	7.08144	7.10674	7.14305	7.17114	6.83706	7.20955	6.8481	7.1235	6.99088	7.5878	7.02459	7.16332	6.8393	7.18241	6.91061	7.24957	7.18167	7.065	6.38693	6.8332	6.79879	0.107482	0.355934	0.197394	0.13799	-0.0446118	0.731722	ENSG00000059691	GATB	glutamyl-tRNA amidotransferase subunit B [Source:HGNC Symbol;Acc:HGNC:8849]
	12.9896	12.8067	13.4371	13.9172	13.6171	13.5132	13.45	13.5475	13.5324	13.3043	13.6752	13.5662	13.5513	13.6567	13.7862	13.6661	13.3543	13.5244	13.7978	13.7574	13.2236	12.118	13.5128	13.4931	13.8128	12.5919	13.3715	12.5261	12.8084	13.5142	13.6139	13.7315	13.8731	0.198188	0.247182	-0.208182	0.292508	-0.0254446	0.892758	ENSG00000059728	MXD1	MAX dimerization protein 1 [Source:HGNC Symbol;Acc:HGNC:6761]
	9.92558	10.4137	10.0734	9.98343	10.4755	10.1516	10.2669	10.1569	9.77162	9.89932	10.3404	10.3174	10.0092	9.86971	9.50012	9.32942	9.95549	9.63078	9.85882	9.87427	10.2365	10.0094	10.0005	9.3204	10.0997	9.88233	10.0651	10.1142	10.3951	9.74808	9.96704	9.85379	10.0278	-0.231073	0.067993	-0.179716	0.218744	-0.0923181	0.508193	ENSG00000059758	CDK17	cyclin dependent kinase 17 [Source:HGNC Symbol;Acc:HGNC:8750]
	5.71353	5.73093	6.12376	6.06764	5.61068	5.8823	6.05971	5.98643	4.93889	6.20367	5.99178	6.28494	5.82155	5.63796	4.74765	4.98121	6.0399	4.89124	5.87158	5.49398	5.86289	6.02632	5.92736	4.74268	6.06995	6.18128	5.92631	5.97696	6.23859	5.65219	5.94979	5.98314	5.95866	-0.283543	0.249929	-0.00125236	0.996448	0.118725	0.659115	ENSG00000059769	DNAJC25	DnaJ heat shock protein family (Hsp40) member C25 [Source:HGNC Symbol;Acc:HGNC:34187]
	10.9539	10.8463	11.429	12.2713	12.0114	11.8497	11.6815	11.7253	11.5778	11.99	11.5391	12.1538	11.7677	11.9142	12.2155	11.9808	11.4641	11.7876	11.8901	11.7708	11.0776	10.4766	11.436	11.9328	11.5505	10.7451	11.214	10.9492	11.0095	11.8613	11.7452	11.8233	11.9348	0.17251	0.339339	-0.410693	0.0489429	-0.13699	0.491255	ENSG00000059804	SLC2A3	solute carrier family 2 member 3 [Source:HGNC Symbol;Acc:HGNC:11007]
	4.80985	5.04066	4.4601	4.94837	4.01247	4.64965	5.01246	4.88682	5.94253	4.52718	4.2308	4.35349	4.87686	5.00954	5.30968	5.80544	5.01278	5.29796	4.63138	5.14218	4.59103	5.13049	4.73517	6.0032	4.88303	5.18924	4.4594	4.62771	5.16608	4.85195	4.68511	5.29631	4.86461	0.200492	0.557805	0.431565	0.268134	-0.0869829	0.820465	ENSG00000059915	PSD	pleckstrin and Sec7 domain containing [Source:HGNC Symbol;Acc:HGNC:9507]
	9.33613	9.14784	9.30495	9.3851	9.29887	9.13215	9.2507	9.42835	9.697	9.34551	9.46973	9.49381	9.4021	9.39886	9.78571	9.83269	9.2718	9.64888	9.456	9.54424	9.52116	9.10572	9.38351	10.0083	9.44317	9.40454	9.58946	9.28499	8.89795	9.43014	9.41904	9.47047	9.45795	0.204711	0.0434226	0.167787	0.1513	0.0391204	0.726999	ENSG00000060069	CTDP1	CTD phosphatase subunit 1 [Source:HGNC Symbol;Acc:HGNC:2498]
	12.3025	12.3484	12.493	12.9483	13.0336	11.4922	12.0639	12.2642	12.1253	12.2506	12.801	13.2103	12.7627	12.1719	12.2186	12.3134	11.6914	13.5329	11.9399	13.6221	12.685	13.1696	13.3218	13.7168	11.5482	11.1613	12.9921	12.4532	10.4078	12.0377	12.7401	13.2975	11.4178	0.376788	0.218356	0.475253	0.178748	0.0508254	0.880237	ENSG00000060138	YBX3	Y-box binding protein 3 [Source:HGNC Symbol;Acc:HGNC:2428]
	4.5132	5.24044	5.13817	4.6915	4.66627	4.28296	4.89003	4.67849	4.15354	5.0162	4.55036	5.2306	5.46847	4.68585	4.63299	3.59813	4.90102	5.18882	4.36033	4.94904	4.80567	4.52676	5.73593	4.7925	4.00897	4.71464	4.78309	4.72007	5.6365	3.79206	4.75072	4.78218	4.5819	0.147778	0.692415	0.178848	0.67662	0.0762099	0.854163	ENSG00000060140	STYK1	serine/threonine/tyrosine kinase 1 [Source:HGNC Symbol;Acc:HGNC:18889]
	13.2222	13.1526	13.4131	13.3613	12.9836	13.0354	13.0985	13.1716	13.1728	12.8819	12.9791	12.7914	13.1264	13.2125	13.2847	13.3555	12.5306	13.774	12.9411	13.3814	12.7507	12.4155	13.0894	13.6821	12.6206	12.1902	13.1166	13.0648	12.9435	13.0602	13.4883	13.6017	12.9593	0.0180903	0.905053	-0.279409	0.110639	0.0400508	0.810611	ENSG00000060237	WNK1	WNK lysine deficient protein kinase 1 [Source:HGNC Symbol;Acc:HGNC:14540]
	9.77719	10.0295	9.81542	9.76405	9.94659	9.97744	9.94382	9.89138	9.35936	9.99058	9.71916	9.924	9.75924	9.80409	9.35537	9.29588	9.72892	9.41112	9.80941	9.83384	9.80898	9.98671	9.75068	9.26336	9.68889	9.83358	9.86877	10.0785	10.0557	9.78563	9.80587	9.88594	9.567	-0.185094	0.0615102	-0.124533	0.275394	0.0121264	0.911432	ENSG00000060339	CCAR1	cell division cycle and apoptosis regulator 1 [Source:HGNC Symbol;Acc:HGNC:24236]
	9.8692	9.26085	9.32445	9.64458	9.69113	9.27453	9.20173	9.51659	10.2361	9.22835	9.61981	9.46652	9.34783	9.49904	10.5086	10.3455	9.42991	10.4112	9.81678	9.5159	9.96264	9.2163	9.3858	10.8668	9.7447	9.38006	10.0163	9.402	9.02878	9.80953	9.52432	9.94638	9.83435	0.306436	0.126318	0.323548	0.161985	0.126288	0.567745	ENSG00000060491	OGFR	opioid growth factor receptor [Source:HGNC Symbol;Acc:HGNC:15768]
	7.24888	6.7464	7.14619	7.29476	7.39655	7.42699	7.02029	7.28046	7.76169	6.87506	7.08776	7.04846	6.98541	7.24547	8.00422	7.85644	6.93307	7.8855	7.36666	7.1867	6.96423	6.78414	6.95219	8.40277	7.03185	6.62162	6.9686	7.15612	6.31379	7.065	6.91453	7.48582	7.57136	0.18589	0.392969	0.0301484	0.904548	-0.142675	0.554129	ENSG00000060558	GNA15	G protein subunit alpha 15 [Source:HGNC Symbol;Acc:HGNC:4383]
	3.04402	3.04402	3.04402	4.09854	3.53502	3.81696	4.28652	3.98326	3.04402	3.76681	3.04402	3.04402	3.04402	3.74416	3.52404	3.59813	3.78713	3.86307	3.52351	3.553	3.04402	3.04402	3.55793	3.50641	3.04402	3.53138	3.04402	3.04402	3.04402	3.04402	4.06633	3.82138	3.52771	-0.883256	0.284209	-2.11175	0.0612733	-0.914506	0.326508	ENSG00000060566	CREB3L3	cAMP responsive element binding protein 3 like 3 [Source:HGNC Symbol;Acc:HGNC:18855]
	7.6147	7.7413	7.78219	7.71807	7.70126	8.02412	7.71219	7.73823	7.58016	7.72592	7.55698	7.80084	7.91275	7.68885	7.71213	7.88682	7.83033	7.86872	7.72808	7.66437	7.71993	7.8018	7.74832	7.9177	7.8131	7.97107	7.79762	7.85859	7.72722	7.56683	7.84503	7.79605	7.65426	0.0283089	0.684826	0.0999006	0.20834	0.0148665	0.848155	ENSG00000060642	PIGV	phosphatidylinositol glycan anchor biosynthesis class V [Source:HGNC Symbol;Acc:HGNC:26031]
	3.04402	3.7208	3.50802	3.71971	4.01247	4.20713	3.81927	3.86091	4.71122	3.55775	3.04402	3.76084	3.04402	3.5415	3.99138	4.85422	4.39927	4.27438	4.36033	3.04402	3.96489	3.64714	3.04402	4.31586	4.3854	3.04402	3.5973	3.78035	3.04402	4.0907	4.06633	3.04402	4.5819	0.398038	0.582819	0.00143829	0.998643	0.0218489	0.978588	ENSG00000060656	PTPRU	protein tyrosine phosphatase receptor type U [Source:HGNC Symbol;Acc:HGNC:9683]
	8.35549	8.18375	7.98714	7.9564	8.24197	8.05955	8.09383	7.85015	8.29675	8.15873	8.23174	8.29227	8.16303	8.183	8.46214	8.27344	8.27298	8.21236	7.96446	8.14378	8.31603	8.49186	8.40012	8.67134	8.33376	8.26223	8.22259	8.22991	7.88201	8.07791	8.09925	7.97571	8.09589	0.105692	0.171998	0.313093	0.000374438	-0.0352988	0.682792	ENSG00000060688	SNRNP40	small nuclear ribonucleoprotein U5 subunit 40 [Source:HGNC Symbol;Acc:HGNC:30857]
	3.72352	4.50768	5.90955	3.04402	4.39011	6.69956	4.12795	4.73406	7.08623	4.73464	3.89469	3.76084	5.73393	3.5415	4.69172	7.13354	4.95815	4.42809	6.97006	5.27014	3.58164	4.57806	5.64498	5.30585	6.67228	4.71464	3.82183	4.29382	6.18614	5.077	4.75072	3.59698	7.03431	0.165162	0.845291	-0.0943584	0.923135	0.0252676	0.978407	ENSG00000060709	RIMBP2	RIMS binding protein 2 [Source:HGNC Symbol;Acc:HGNC:30339]
	9.28962	9.44433	9.31863	9.36508	9.7112	9.63577	9.55985	9.45092	9.00664	9.30268	9.25418	9.37464	9.05269	9.18472	9.12472	8.98465	9.14355	9.31954	9.17766	9.34462	9.06773	9.23042	9.23186	8.84498	9.0115	8.88107	9.24567	9.47355	9.20839	9.43487	9.53275	9.38305	9.10762	-0.225717	0.00642115	-0.379345	7.61266e-05	-0.0747647	0.412589	ENSG00000060749	QSER1	glutamine and serine rich 1 [Source:HGNC Symbol;Acc:HGNC:26154]
	7.18545	7.19333	7.03657	7.09469	7.32874	7.13419	7.04726	7.00243	6.48403	7.15836	7.31041	7.30776	6.77153	6.39281	6.57033	6.19889	6.93307	6.45323	7.26655	7.04606	7.31963	7.53178	7.30187	6.64982	7.31896	7.28295	7.10405	6.94868	7.16834	7.065	7.15291	6.99526	7.20012	-0.231606	0.120316	0.198166	0.242248	0.0121566	0.940803	ENSG00000060762	MPC1	mitochondrial pyruvate carrier 1 [Source:HGNC Symbol;Acc:HGNC:21606]
	9.25922	8.92449	8.86275	9.3033	9.00314	9.02204	9.03503	9.09499	10.052	9.35252	9.19969	8.96159	9.12182	9.32725	9.76446	9.97898	9.19677	9.9754	9.45032	9.57203	9.34984	8.80433	9.16697	10.1786	9.41714	9.09677	9.17386	8.77441	8.92191	9.07119	9.17952	9.32353	9.44445	0.270262	0.107549	0.176356	0.363037	-0.0925446	0.617815	ENSG00000060971	ACAA1	acetyl-CoA acyltransferase 1 [Source:HGNC Symbol;Acc:HGNC:82]
	6.74394	6.70841	6.19418	6.56998	6.90812	6.28271	7.63153	7.59673	5.37498	6.0948	6.51586	6.53391	5.76376	6.40987	6.54186	5.51738	7.19867	7.40089	5.87158	6.48187	6.47127	6.23954	6.26596	5.90189	6.04892	5.68021	6.24355	6.61128	6.518	6.6884	7.45832	7.55346	6.50159	-0.260761	0.363716	-0.768583	0.021405	0.138113	0.661461	ENSG00000060982	BCAT1	branched chain amino acid transaminase 1 [Source:HGNC Symbol;Acc:HGNC:976]
	10.825	10.258	10.4326	10.6735	10.1053	10.195	10.2332	10.1187	11.462	10.5683	10.3909	10.0382	10.6716	11.0654	11.515	11.412	10.3299	11.2921	10.488	10.7831	10.5402	9.67704	10.5014	12.0374	10.4181	10.4174	10.6051	10.1171	10.5758	10.5137	10.4426	10.5631	10.3068	0.331817	0.141602	0.253599	0.330591	-0.0949182	0.702943	ENSG00000061273	HDAC7	histone deacetylase 7 [Source:HGNC Symbol;Acc:HGNC:14067]
	4.5132	4.43802	3.69744	4.28143	5.12088	3.6776	3.93574	3.04402	4.34489	4.27168	4.13223	4.58859	3.56465	4.23457	4.85225	4.55141	3.9493	3.04402	4.1933	4.26083	4.22029	4.47299	3.76705	5.30585	4.21553	4.3807	4.25309	4.76367	4.02878	3.79206	4.28394	3.59698	4.5819	-0.0450253	0.930918	0.527999	0.364941	-0.00272442	0.996217	ENSG00000061337	LZTS1	leucine zipper tumor suppressor 1 [Source:HGNC Symbol;Acc:HGNC:13861]
	3.5267	3.04402	3.04402	3.52397	3.53502	3.6776	3.49517	3.51982	3.04402	3.04402	3.04402	3.04402	3.04402	3.89746	3.99138	3.82298	3.57235	4.09244	3.52351	3.04402	3.58164	3.64714	3.55793	4.31586	3.73258	3.73004	3.5973	3.78035	3.85313	3.79206	3.7743	3.59698	3.04402	1.33526	0.0890384	1.94145	0.0185085	1.39121	0.0999968	ENSG00000061656	SPAG4	sperm associated antigen 4 [Source:HGNC Symbol;Acc:HGNC:11214]
	6.12031	6.09132	6.63343	6.29043	6.30924	6.51927	7.50136	7.42461	5.41157	5.76422	6.0797	5.65767	6.75704	6.02175	5.12166	5.83755	7.14249	6.98869	6.0452	5.65572	5.97545	5.88809	6.78148	5.48826	6.24626	5.86003	5.89631	5.79499	6.715	6.73549	6.82073	7.08958	6.32586	-0.349125	0.259653	-0.56037	0.118255	-0.00453313	0.989377	ENSG00000061676	NCKAP1	NCK associated protein 1 [Source:HGNC Symbol;Acc:HGNC:7666]
	7.31811	7.39745	7.2643	7.09469	7.61145	7.35742	7.60159	7.41697	6.93673	7.52495	7.50312	7.62944	7.34574	7.24547	7.20764	6.94371	7.32516	7.10815	7.07256	7.25708	7.56054	7.69878	7.1485	7.20583	7.22023	7.28295	7.10405	7.43839	7.04238	7.11322	6.97795	7.02284	7.28939	-0.099791	0.365931	0.00302978	0.980876	-0.234298	0.0574591	ENSG00000061794	MRPS35	mitochondrial ribosomal protein S35 [Source:HGNC Symbol;Acc:HGNC:16635]
	6.03963	6.11103	6.79963	6.38987	6.70854	6.68823	7.80967	7.77453	6.20913	5.54684	5.74409	6.05293	6.57053	6.04393	6.20218	7.10792	7.3452	8.10667	6.55347	6.51524	5.70796	6.02632	6.69523	6.99892	6.35262	5.18924	6.14557	6.30941	5.67564	7.18265	7.41325	7.6712	6.45578	0.0201181	0.955061	-0.598671	0.148379	0.0763942	0.846093	ENSG00000061918	GUCY1B1	guanylate cyclase 1 soluble subunit beta 1 [Source:HGNC Symbol;Acc:HGNC:4687]
	10.3665	10.2666	10.3059	10.2012	10.0901	10.196	10.107	10.2119	10.6988	10.2617	10.2229	10.2126	10.3272	10.4575	10.426	10.4201	10.1139	10.3878	10.2775	10.4068	10.1814	10.0676	10.2057	10.5089	10.257	10.3016	10.2276	10.1848	10.3979	10.3454	10.1468	10.2215	10.2313	0.0500395	0.474107	-0.019933	0.804909	-0.0277568	0.719348	ENSG00000061936	SFSWAP	splicing factor SWAP [Source:HGNC Symbol;Acc:HGNC:10790]
	11.0692	10.5101	10.0951	10.2909	10.4508	10.0908	10.1176	10.0327	11.7265	10.0905	10.3867	10.0955	10.31	10.6088	11.51	11.503	10.171	11.3676	10.616	10.4123	10.5119	9.9142	10.2351	11.886	10.5483	10.3211	10.505	10.2374	10.4233	10.4567	10.3065	10.3189	10.5772	0.242524	0.315224	0.173624	0.533482	-0.15225	0.567404	ENSG00000061938	TNK2	tyrosine kinase non receptor 2 [Source:HGNC Symbol;Acc:HGNC:19297]
	10.6735	10.9571	10.7967	10.6953	10.744	10.9013	10.8103	10.7098	10.2962	10.7359	10.7461	10.7976	10.6802	10.5867	9.96801	9.93427	10.7005	9.95702	10.8044	10.7539	10.7055	10.5822	10.7458	9.41916	10.7827	10.7226	10.6997	10.7679	11.0409	10.6318	10.8545	10.7161	10.828	-0.209382	0.137781	-0.183911	0.25884	0.0557109	0.719995	ENSG00000061987	MON2	MON2 homolog, regulator of endosome-to-Golgi trafficking [Source:HGNC Symbol;Acc:HGNC:29177]
	3.5267	3.04402	3.84098	3.52397	3.04402	3.49381	3.49517	3.51982	3.04402	3.55775	3.74187	3.04402	3.56465	3.04402	3.52404	3.59813	3.9493	3.5211	3.52351	3.04402	3.04402	3.98768	3.55793	3.6952	3.53319	3.8804	3.04402	3.4722	3.04402	3.04402	3.04402	3.82138	3.72493	0.323171	0.68375	1.12964	0.166807	-0.129264	0.890856	ENSG00000062038	CDH3	cadherin 3 [Source:HGNC Symbol;Acc:HGNC:1762]
	10.347	10.688	10.4812	10.5389	10.7674	10.64	10.5966	10.6255	9.87286	10.6417	10.7877	10.8342	10.3321	10.1543	9.58046	9.13132	10.428	9.77715	10.3756	10.2449	10.5953	10.5705	10.2726	9.12225	10.41	10.5614	10.6955	10.5902	10.8175	10.1748	10.3608	10.2538	10.4401	-0.295691	0.0969519	-0.209005	0.309492	-0.0463011	0.813506	ENSG00000062194	GPBP1	GC-rich promoter binding protein 1 [Source:HGNC Symbol;Acc:HGNC:29520]
	9.6152	9.00458	10.3089	10.8416	9.31426	9.84423	9.84012	9.79763	10.4584	10.4215	10.3227	10.1467	10.4962	10.6261	10.2559	10.6977	9.95386	10.3155	10.5547	10.5604	10.0377	8.65262	10.5368	10.6825	10.5982	9.85002	10.1314	8.98499	9.77347	10.3479	10.0024	10.2096	10.6705	0.372902	0.0911807	0.159867	0.530594	0.051982	0.83089	ENSG00000062282	DGAT2	diacylglycerol O-acyltransferase 2 [Source:HGNC Symbol;Acc:HGNC:16940]
	4.28812	4.36355	4.15762	3.99124	4.01247	4.28296	4.35719	4.73406	3.04402	4.60057	4.40261	4.35349	3.56465	3.74416	3.52404	3.04402	4.56626	3.7157	3.99036	4.43642	4.42172	4.76305	4.17041	3.6952	4.00897	4.65525	3.99112	4.3572	4.7719	4.31293	4.6156	3.82138	4.10648	-0.572482	0.207648	0.194603	0.69371	0.130533	0.785604	ENSG00000062370	ZNF112	zinc finger protein 112 [Source:HGNC Symbol;Acc:HGNC:12892]
	9.77719	9.64255	9.76922	9.70794	9.81836	9.84042	9.73803	9.70834	9.92397	9.73904	9.59983	9.45802	9.76825	10.0163	10.3878	10.0891	9.40155	10.2075	9.73352	9.67632	9.4936	9.53066	9.6152	10.4816	9.39679	9.30835	9.64805	9.73874	9.52235	9.6333	9.87384	9.8012	9.74118	0.101552	0.42869	-0.0714883	0.629619	-0.0568776	0.687977	ENSG00000062485	CS	citrate synthase [Source:HGNC Symbol;Acc:HGNC:2422]
	5.4539	4.85465	5.24551	3.99124	4.93903	5.54086	4.97296	5.06496	6.32558	5.24625	5.37218	4.161	4.93342	4.62227	5.96356	6.60122	4.48594	5.58014	5.72543	5.18624	5.04314	4.41644	5.1597	6.69843	5.68805	4.82521	5.51435	4.72007	5.22137	4.72188	4.87208	4.97768	5.69141	0.250887	0.548572	0.362368	0.451172	-0.206332	0.657945	ENSG00000062524	LTK	leukocyte receptor tyrosine kinase [Source:HGNC Symbol;Acc:HGNC:6721]
	4.20063	4.43802	4.15762	4.36153	4.12197	4.1248	4.48569	4.27124	4.50617	4.73464	4.02176	4.161	3.93639	4.40685	3.99138	4.25482	4.08393	3.86307	4.09756	3.553	4.22029	4.62714	4.05638	3.6952	4.53156	4.45601	4.13145	4.41694	3.61984	3.95526	3.93384	3.99058	3.99843	-0.766516	0.0260624	-0.0753502	0.834854	-0.768889	0.0491723	ENSG00000062582	MRPS24	mitochondrial ribosomal protein S24 [Source:HGNC Symbol;Acc:HGNC:14510]
	9.72572	9.58815	9.53156	9.43396	9.93668	9.71977	9.682	9.55877	9.6314	9.35951	9.54387	9.40592	9.57022	9.73701	10.1035	10.0103	9.38957	9.95834	9.58078	9.54824	9.39275	9.2269	9.5103	10.2842	9.44119	9.12651	9.50419	9.65346	9.20514	9.69381	9.64205	9.64198	9.55807	0.0821123	0.503025	-0.0751667	0.595636	-0.0611334	0.651533	ENSG00000062598	ELMO2	engulfment and cell motility 2 [Source:HGNC Symbol;Acc:HGNC:17233]
	10.2443	10.4254	10.5721	10.6937	10.5737	10.7538	10.72	10.799	10.0211	10.7143	10.5057	10.5127	10.3405	10.3759	9.98778	9.74221	10.3223	10.236	10.4787	10.5937	10.3291	10.3063	10.2427	9.90659	10.3813	10.2553	10.4928	10.4785	10.5581	10.3162	10.4132	10.5239	10.5342	-0.243255	0.016041	-0.329971	0.0046874	-0.0957622	0.389656	ENSG00000062650	WAPL	WAPL cohesin release factor [Source:HGNC Symbol;Acc:HGNC:23293]
	11.9387	11.8814	12.1282	12.4832	12.083	12.2516	12.3173	12.4175	12.1519	12.3767	12.5091	12.4994	12.3176	12.2761	11.859	11.9671	12.3292	12.263	12.412	12.683	12.2964	11.4378	12.2862	11.7202	12.5032	12.0486	12.212	11.5224	12.3057	12.3923	12.4457	12.4953	12.385	0.11495	0.371324	-0.123021	0.407415	0.0650851	0.646034	ENSG00000062716	VMP1	vacuole membrane protein 1 [Source:HGNC Symbol;Acc:HGNC:29559]
	8.97115	9.12174	9.19908	9.20085	9.28555	9.38854	9.20372	9.3303	8.61612	9.3871	9.2565	9.25702	9.00164	9.27515	8.72987	8.55921	9.18296	8.68419	9.0903	9.13966	9.08323	9.13041	8.97104	8.33563	9.12224	9.05355	9.0456	9.14278	9.38256	9.12199	9.14691	8.98231	9.32742	-0.151971	0.179623	-0.21972	0.0929916	-0.0163363	0.895852	ENSG00000062725	APPBP2	amyloid beta precursor protein binding protein 2 [Source:HGNC Symbol;Acc:HGNC:622]
	7.11907	6.70841	6.4877	6.55581	6.82422	6.73304	6.58933	6.35309	7.66287	6.50443	6.48424	6.20494	7.03423	7.11711	7.88541	7.64155	6.5898	7.82301	6.91591	6.83844	7.01703	6.39967	6.82272	8.32797	6.93315	6.66306	6.86552	6.79472	6.28917	6.83969	6.76422	6.75298	6.65793	0.402791	0.104955	0.432786	0.13055	-0.0979956	0.722423	ENSG00000062822	POLD1	DNA polymerase delta 1, catalytic subunit [Source:HGNC Symbol;Acc:HGNC:9175]
	3.72352	3.04402	3.04402	3.04402	3.04402	3.49381	3.04402	3.04402	3.75592	3.76681	3.04402	3.04402	3.04402	3.74416	3.86803	3.04402	3.04402	3.86307	3.52351	3.04402	3.04402	3.04402	3.55793	3.83826	3.53319	3.53138	3.04402	3.04402	3.04402	3.5759	3.7743	3.04402	3.52771	0.408955	0.687917	0.494728	0.666073	-0.108513	0.927391	ENSG00000063015	SEZ6	seizure related 6 homolog [Source:HGNC Symbol;Acc:HGNC:15955]
	12.274	12.1838	11.9375	12.1971	11.5622	12.3304	12.1169	12.0714	12.3186	12.1925	12.1398	12.1019	12.1033	12.4969	12.306	12.509	11.9716	12.545	12.0748	12.1707	12.1823	12.3018	11.9414	12.8366	11.8874	12.0618	11.96	12.1448	11.9185	12.0867	11.8548	11.8542	11.9506	0.122481	0.259186	0.106223	0.396685	-0.163248	0.172621	ENSG00000063046	EIF4B	eukaryotic translation initiation factor 4B [Source:HGNC Symbol;Acc:HGNC:3285]
	7.88342	7.77826	7.25618	6.99361	7.14372	7.42018	7.46855	7.56944	7.32691	7.358	7.5494	7.48599	7.54384	7.58085	7.62712	7.89432	7.02304	7.66351	7.37469	7.37023	7.34046	7.36862	7.33067	7.59904	7.34474	7.05371	7.38485	7.5271	7.30862	7.38265	7.45832	7.2498	7.37342	0.0909021	0.419953	-0.103957	0.426421	-0.060555	0.629615	ENSG00000063127	SLC6A16	solute carrier family 6 member 16 [Source:HGNC Symbol;Acc:HGNC:13622]
	9.45393	9.00976	9.19696	9.16193	8.84564	8.93179	8.96162	8.91456	10.0395	8.85949	8.94124	8.61659	9.03488	9.23064	10.1275	10.1102	9.03389	9.78163	9.30268	9.16334	9.09856	8.52663	8.90571	10.4529	9.2457	8.87232	9.31963	9.10108	8.89391	9.32183	9.04444	9.46046	9.29555	0.239135	0.264643	0.153581	0.534933	0.0320893	0.892048	ENSG00000063169	BICRA	BRD4 interacting chromatin remodeling complex associated protein [Source:HGNC Symbol;Acc:HGNC:4332]
	7.77082	7.51171	7.25618	7.36111	7.48485	7.17524	7.28468	7.20256	8.15861	7.24158	7.40581	7.54349	7.40253	7.45593	8.31952	8.22671	7.40369	8.13967	7.50483	7.45816	7.44993	7.46154	7.54236	8.44586	7.72432	7.61273	7.60143	7.41377	7.35642	7.69887	7.51914	7.64487	7.50588	0.280648	0.0871473	0.30155	0.110501	0.0678819	0.708763	ENSG00000063176	SPHK2	sphingosine kinase 2 [Source:HGNC Symbol;Acc:HGNC:18859]
	11.3316	11.0417	10.9719	11.3904	10.7021	10.9686	10.7965	11.0132	11.6333	11.1901	10.9763	10.9645	11.1516	11.5957	11.6663	11.8002	11.2322	11.7809	11.0462	11.2911	11.457	11.7397	11.3196	12.4913	11.1917	11.5407	11.205	11.1102	10.5771	11.0703	10.8629	10.9577	11.0236	0.257113	0.0880697	0.566848	0.00111991	-0.146185	0.379227	ENSG00000063177	RPL18	ribosomal protein L18 [Source:HGNC Symbol;Acc:HGNC:10310]
	5.54607	5.38085	5.75376	5.44263	5.45558	5.40496	5.73987	5.3608	5.33737	5.76422	5.37218	5.56291	5.64033	5.99921	5.98507	6.04362	5.79538	6.35947	5.30757	5.561	5.14697	5.46622	5.2884	6.18613	5.63193	5.93047	5.19961	5.33728	5.10833	5.54804	5.63424	5.14678	5.21422	0.376171	0.0445903	0.190762	0.378586	-0.293383	0.178409	ENSG00000063180	CA11	carbonic anhydrase 11 [Source:HGNC Symbol;Acc:HGNC:1370]
	5.79016	5.56715	5.57807	5.56382	5.61068	5.75572	5.69415	5.39351	5.73142	5.61256	5.922	5.2306	5.64033	5.60813	6.3247	6.50592	5.63818	5.68884	5.37581	5.18624	5.64075	6.2536	5.36771	6.71032	5.63193	5.88391	5.95567	5.67308	4.7719	5.71745	5.56818	5.47253	5.39283	0.192109	0.389122	0.490028	0.0529176	-0.116968	0.640755	ENSG00000063241	ISOC2	isochorismatase domain containing 2 [Source:HGNC Symbol;Acc:HGNC:26278]
	10.4734	10.1865	10.1266	10.1436	10.0927	10.3325	10.2145	10.2776	10.9323	10.1044	10.0702	9.82993	10.2738	10.4876	11.2224	11.0466	10.1766	10.9629	10.4515	10.4102	10.1346	9.78622	10.0154	11.4567	10.2827	9.97379	10.3856	10.2788	9.88738	10.2811	10.3273	10.3958	10.2723	0.250495	0.171689	0.0900323	0.67054	-0.0417265	0.836434	ENSG00000063244	U2AF2	U2 small nuclear RNA auxiliary factor 2 [Source:HGNC Symbol;Acc:HGNC:23156]
	10.1278	9.73622	9.80574	9.88002	9.94941	9.62252	9.73803	9.76648	10.5549	9.64503	9.95624	9.75209	9.8655	9.9163	10.7267	10.6966	9.89406	10.6225	10.0183	10.0483	10.1256	9.6809	9.86146	10.9705	10.1455	9.62196	10.1091	9.70118	9.68755	10.1648	9.95297	10.1794	10.16	0.291775	0.0744275	0.2402	0.203306	0.0997041	0.580433	ENSG00000063245	EPN1	epsin 1 [Source:HGNC Symbol;Acc:HGNC:21604]
	8.85106	8.74026	8.80838	8.77873	8.93368	8.87578	8.91619	8.85373	9.35711	8.89517	9.00619	8.8716	9.14137	9.14992	9.28678	9.30434	8.85721	9.17252	9.01535	8.72075	8.79029	8.90242	8.93095	9.60953	8.86512	8.6616	9.07875	8.81719	8.70884	9.09831	8.99034	8.94688	8.96087	0.158719	0.132069	0.088982	0.464396	0.0393792	0.73543	ENSG00000063322	MED29	mediator complex subunit 29 [Source:HGNC Symbol;Acc:HGNC:23074]
	4.28812	3.86923	3.50802	4.09854	3.53502	3.04402	4.03721	3.71392	4.25385	3.76681	4.13223	4.04785	3.77642	4.23457	3.71981	4.25482	4.08393	4.09244	3.86714	4.04694	4.10165	3.47203	3.92509	3.95743	3.73258	3.53138	3.99112	3.78035	3.04402	4.0907	3.04402	3.99058	4.2906	0.468246	0.30318	-0.31151	0.582929	0.0227079	0.965805	ENSG00000063438	AHRR	aryl hydrocarbon receptor repressor [Source:HGNC Symbol;Acc:HGNC:346]
	8.36776	8.48126	8.40508	8.20205	8.15181	8.29325	8.18541	8.05576	8.41848	8.07631	8.24116	8.21359	8.27355	8.64254	8.61244	8.55921	7.99769	8.20347	8.26129	8.05646	8.21832	8.58826	8.21725	8.62523	8.27696	7.99816	8.19865	8.62725	8.31524	8.47289	8.24508	8.0644	8.35303	0.0540907	0.595081	0.0732727	0.531717	0.0713456	0.525709	ENSG00000063587	ZNF275	zinc finger protein 275 [Source:HGNC Symbol;Acc:HGNC:13069]
	9.43074	9.48584	9.66754	9.78076	9.44381	9.624	9.45843	9.54659	9.69343	9.69923	9.51893	9.59228	9.75743	9.77991	9.50561	9.4588	9.42287	9.5278	9.66654	9.5362	9.50054	9.45149	9.55562	9.48602	9.66016	9.42263	9.67214	9.57534	9.73115	9.69578	9.65756	9.51227	9.64833	-0.00599645	0.917793	-0.0749146	0.26396	0.0562247	0.380669	ENSG00000063601	MTMR1	myotubularin related protein 1 [Source:HGNC Symbol;Acc:HGNC:7449]
	4.10434	4.19615	4.2422	4.28143	4.21972	3.93312	4.54466	4.08972	4.93889	4.05604	3.53986	3.76084	3.77642	4.23457	4.74765	4.7125	4.56626	4.84233	4.1933	3.9168	4.32595	3.89096	3.92509	4.8864	4.11811	4.00548	3.99112	4.07463	4.02878	4.20823	3.93384	4.54851	4.10648	0.0722669	0.856707	-0.0993749	0.830779	-0.398768	0.389895	ENSG00000063660	GPC1	glypican 1 [Source:HGNC Symbol;Acc:HGNC:4449]
	6.987	6.73385	6.40142	6.25566	6.63997	6.15601	6.6376	6.287	6.72828	6.36203	6.14219	6.75964	6.39392	6.4434	6.92971	6.80686	6.33136	6.86965	6.2709	6.49865	6.6157	6.61031	6.55519	6.92951	6.38636	6.86581	6.59755	6.67509	6.36178	6.3873	6.61231	6.46092	6.34277	0.0348288	0.799621	0.159107	0.309415	-0.0480805	0.753207	ENSG00000063761	ADCK1	aarF domain containing kinase 1 [Source:HGNC Symbol;Acc:HGNC:19038]
	9.54314	9.38971	9.87084	9.96094	8.98402	8.55448	9.12395	9.33233	9.66275	8.62462	9.65721	9.83158	10.0977	9.67368	9.26317	9.88813	8.99329	10.5207	9.33385	9.81569	10.0377	10.1245	10.5713	10.2582	9.18292	8.62386	9.82451	9.1833	8.36273	9.15106	9.64594	10.0384	8.8364	0.401532	0.0863804	0.575578	0.0331657	0.0148983	0.954002	ENSG00000063854	HAGH	hydroxyacylglutathione hydrolase [Source:HGNC Symbol;Acc:HGNC:4805]
	9.67069	9.58815	9.69776	9.39105	9.5083	9.55436	9.58298	9.55704	10.1438	9.51559	9.67295	9.43003	9.74288	9.77502	10.1179	10.1808	9.4895	10.0329	9.7147	9.60892	9.55933	9.35004	9.76829	10.294	9.6291	9.39235	9.7929	9.54738	9.40541	9.60207	9.80934	9.63976	9.73803	0.16602	0.156702	0.0692129	0.609089	0.0198667	0.877999	ENSG00000063978	RNF4	ring finger protein 4 [Source:HGNC Symbol;Acc:HGNC:10067]
	10.7996	10.7704	11.232	11.1188	11.0328	11.2278	11.1759	11.1626	10.8182	11.2031	11.1779	11.1652	11.0716	10.7964	10.5357	10.7325	11.1515	10.6166	11.0711	11.1268	10.9989	10.6781	11.114	10.3761	11.3101	11.1868	11.0615	10.692	11.1301	11.0262	11.161	11.1514	11.1104	-0.102688	0.350763	-0.0881247	0.487885	-0.0102022	0.932963	ENSG00000064012	CASP8	caspase 8 [Source:HGNC Symbol;Acc:HGNC:1509]
	4.10434	3.86923	4.39239	4.36153	4.21972	3.81696	4.12795	4.08972	3.04402	4.17004	3.53986	3.76084	3.93639	4.02491	3.99138	3.9925	4.56626	3.98572	3.86714	4.35234	3.80006	4.15307	3.04402	4.06118	3.73258	4.21137	3.5973	3.4722	3.85313	3.04402	3.93384	3.99058	3.52771	-0.155142	0.712659	-0.452808	0.366529	-1.42927	0.0129853	ENSG00000064042	LIMCH1	LIM and calponin homology domains 1 [Source:HGNC Symbol;Acc:HGNC:29191]
	7.30111	7.67749	7.54978	7.52195	7.86562	7.7644	7.59553	7.51324	7.07527	7.58188	7.43076	7.54349	7.55223	7.46407	7.09506	6.92914	7.28423	6.7521	7.34228	7.32417	7.56938	7.71395	7.36819	6.42244	7.34474	7.39334	7.36343	7.68963	7.25918	7.28087	7.42238	7.32919	7.15331	-0.294688	0.0341412	-0.227209	0.155977	-0.21081	0.169957	ENSG00000064102	INTS13	integrator complex subunit 13 [Source:HGNC Symbol;Acc:HGNC:20174]
	8.64141	8.78025	8.71098	8.54241	8.78382	8.51994	8.76254	8.7238	8.59332	8.49954	8.60074	8.50542	8.56597	8.58041	8.63603	8.4966	8.85721	8.84993	8.5957	8.77984	8.5166	8.49479	8.68242	8.47388	8.52221	8.65481	8.42183	8.62457	8.74959	8.56651	8.48577	8.38887	8.60625	-0.00729425	0.9101	-0.1061	0.155369	-0.10996	0.126951	ENSG00000064115	TM7SF3	transmembrane 7 superfamily member 3 [Source:HGNC Symbol;Acc:HGNC:23049]
	4.3686	4.36355	3.96052	4.4359	3.88654	4.48164	4.28652	4.27124	4.64685	4.3639	4.32032	4.72182	4.61983	3.89746	4.43609	3.82298	4.84112	4.27438	4.43465	4.26083	4.42172	4.29335	3.76705	4.23824	3.73258	4.45601	4.25309	4.57862	4.1742	4.49499	4.37697	4.54851	3.99843	0.186915	0.540969	-0.323438	0.384531	0.103427	0.763176	ENSG00000064199	SPA17	sperm autoantigenic protein 17 [Source:HGNC Symbol;Acc:HGNC:11210]
	9.99442	9.45957	8.65046	8.69458	9.33811	8.7102	9.12184	8.89548	10.038	9.32425	9.20451	8.97357	8.97386	9.23302	10.5614	9.93245	9.17181	10.1839	9.18907	9.60892	9.58132	9.24961	8.89293	10.8293	9.33183	9.72113	9.40313	9.42982	8.97252	9.21852	9.1051	9.23818	9.13669	0.306531	0.188513	0.451673	0.0931473	-0.0856387	0.739131	ENSG00000064201	TSPAN32	tetraspanin 32 [Source:HGNC Symbol;Acc:HGNC:13410]
	8.21314	8.49612	8.95572	8.87532	8.44341	9.20509	8.79461	8.9546	8.8711	9.05281	8.81767	8.80945	8.93916	8.59528	7.98333	8.11569	8.85721	8.2387	9.14288	8.7934	8.71668	8.26015	8.39559	7.60539	8.66522	8.66498	8.1926	8.1466	9.08293	8.459	8.90518	8.79576	8.86565	-0.146561	0.378798	-0.401249	0.037251	-0.146384	0.425546	ENSG00000064225	ST3GAL6	ST3 beta-galactoside alpha-2,3-sialyltransferase 6 [Source:HGNC Symbol;Acc:HGNC:18080]
	4.28812	4.1002	3.04402	3.99124	3.04402	3.6776	3.49517	4.08972	4.04108	4.79637	3.89469	4.04785	3.04402	4.02491	4.2816	3.59813	3.78713	3.86307	3.71907	4.78172	4.42172	3.47203	3.04402	4.45551	3.53319	4.52642	4.78309	4.07463	3.04402	5.077	3.93384	3.82138	3.04402	2.75089e-05	0.999969	0.237329	0.766601	0.637594	0.400398	ENSG00000064270	ATP2C2	ATPase secretory pathway Ca2+ transporting 2 [Source:HGNC Symbol;Acc:HGNC:29103]
	3.99649	3.86923	3.96052	3.71971	4.39011	3.93312	3.93574	3.71392	3.75592	4.17004	3.53986	3.76084	3.93639	3.5415	4.36171	3.59813	3.57235	4.49732	3.86714	3.553	4.22029	3.89096	4.27208	3.83826	4.00897	3.53138	4.25309	3.89129	4.1742	3.5759	3.7743	4.45863	3.72493	-0.180363	0.700965	0.0616149	0.906254	0.154492	0.759611	ENSG00000064300	NGFR	nerve growth factor receptor [Source:HGNC Symbol;Acc:HGNC:7809]
	5.97591	5.62395	5.90955	6.00594	5.55075	5.43326	5.43923	5.73439	4.77227	5.79264	5.44171	5.77459	5.79296	6.34033	5.41084	5.15055	5.56987	5.36601	5.47204	5.77259	5.83326	5.62909	5.54754	5.72262	4.93279	5.56577	5.92631	5.67308	5.88962	5.97807	5.49874	5.51318	5.25193	-0.0223956	0.912319	-0.138661	0.555874	0.0394017	0.860865	ENSG00000064309	CDON	cell adhesion associated, oncogene regulated [Source:HGNC Symbol;Acc:HGNC:17104]
	9.53228	9.93186	9.71263	9.49049	9.64668	9.74309	9.64291	9.62808	9.25916	9.64883	9.75245	9.78815	9.73187	9.62202	8.91483	8.71116	9.6407	8.90303	9.47849	9.41208	9.69056	9.73266	9.67989	8.71602	9.47458	9.65295	9.59634	9.82392	9.74016	9.39169	9.57625	9.55053	9.52363	-0.194886	0.149502	-0.106264	0.495742	-0.0270955	0.855678	ENSG00000064313	TAF2	TATA-box binding protein associated factor 2 [Source:HGNC Symbol;Acc:HGNC:11536]
	11.0767	10.6269	10.8648	10.8574	11.1316	11.2092	11.1269	10.9839	11.2742	10.6455	10.5947	10.4774	10.702	10.8164	11.6189	11.3309	10.6238	11.344	10.6561	10.7609	10.4511	10.2222	10.6456	11.9016	10.6846	10.4521	10.6554	10.7236	10.8449	10.9849	11	11.0006	10.8048	-0.052537	0.757808	-0.147079	0.454717	-0.131434	0.48403	ENSG00000064393	HIPK2	homeodomain interacting protein kinase 2 [Source:HGNC Symbol;Acc:HGNC:14402]
	9.44238	9.53521	9.60515	9.73002	9.66908	9.70307	9.47336	9.43591	9.82964	9.50303	9.49159	9.59616	9.6601	9.82315	10.0518	9.74014	9.37749	9.57333	9.52064	9.60123	9.39523	9.27709	9.57175	9.92953	9.54284	9.32981	9.54033	9.51022	9.63778	9.377	9.50943	9.47794	9.65672	0.0583507	0.494302	-0.0751323	0.446301	-0.0672061	0.476659	ENSG00000064419	TNPO3	transportin 3 [Source:HGNC Symbol;Acc:HGNC:17103]
	3.72352	3.99275	3.84098	4.09854	3.53502	3.81696	4.21049	4.08972	3.91165	3.76681	3.89469	4.161	3.56465	3.5415	4.19452	3.9925	3.78713	3.5211	3.71907	3.9168	3.58164	3.64714	3.76705	3.6952	3.53319	3.53138	4.25309	3.98804	4.1742	3.79206	4.18138	3.99058	3.99843	-0.21621	0.616748	-1.19125	0.0465559	0.417453	0.34435	ENSG00000064489	BORCS8-MEF2B	BORCS8-MEF2B readthrough [Source:HGNC Symbol;Acc:HGNC:39979]
	7.30111	6.843	6.96852	6.9831	7.52325	6.99431	6.97419	7.02274	7.88579	7.3948	6.88561	6.81425	7.2354	7.38058	8.58845	7.87929	7.05993	7.84605	6.95939	7.68637	7.35076	7.21332	7.21183	8.81791	6.95568	7.39334	7.16726	6.92269	6.4751	7.00233	7.08546	7.41485	7.28939	0.350562	0.144906	0.467938	0.0911979	-0.165016	0.536082	ENSG00000064490	RFXANK	regulatory factor X associated ankyrin containing protein [Source:HGNC Symbol;Acc:HGNC:9987]
	6.371	5.67848	5.82269	5.41055	5.74992	5.77764	5.62256	5.73439	6.79675	5.76422	5.82316	5.46104	5.76376	6.02175	6.88521	6.92914	5.85356	6.7643	5.96109	5.80032	5.92031	5.65084	6.11805	7.28724	5.48058	5.811	5.29741	6.02721	5.55469	5.95141	5.26586	5.76812	5.76957	0.371245	0.180518	0.336268	0.292339	-0.318197	0.306685	ENSG00000064545	TMEM161A	transmembrane protein 161A [Source:HGNC Symbol;Acc:HGNC:26020]
	10.1133	9.53341	9.42361	9.86157	9.11531	9.5896	9.4684	9.47131	11.104	9.95261	9.83559	9.55688	9.74105	9.97712	10.1369	10.6219	9.56601	10.3082	10.1112	10.0525	9.88343	8.31422	9.44611	10.6259	10.1757	9.62718	9.96763	9.06407	9.77127	9.71926	9.80413	10.0401	10.1635	0.152033	0.504253	-0.0401446	0.878643	-0.0530978	0.832465	ENSG00000064547	LPAR2	lysophosphatidic acid receptor 2 [Source:HGNC Symbol;Acc:HGNC:3168]
	9.89767	9.42312	10.2692	10.218	10.4725	9.9316	9.97679	9.79616	10.51	9.72829	9.8278	9.62113	10.1218	10.2372	11.1156	10.9221	9.58295	10.8365	10.1825	10.136	9.48662	9.36932	10.1328	11.3755	9.72525	9.37387	9.94444	9.77776	9.42789	10.5238	9.97789	10.0468	10.188	0.296284	0.198245	0.0604929	0.820069	-0.0416076	0.869842	ENSG00000064601	CTSA	cathepsin A [Source:HGNC Symbol;Acc:HGNC:9251]
	10.1913	9.94544	9.59073	9.3509	9.40943	9.63724	9.82984	9.65749	10.4667	9.55058	9.59249	9.42349	9.88386	10.0052	10.1742	10.3124	9.83167	10.2404	9.63518	9.79225	9.53475	9.53066	9.82995	10.4405	9.78596	9.84257	9.54033	9.6717	9.82097	9.89448	9.85378	9.82481	9.75531	0.114264	0.414711	0.0592758	0.713986	-0.0341321	0.825234	ENSG00000064607	SUGP2	SURP and G-patch domain containing 2 [Source:HGNC Symbol;Acc:HGNC:18641]
	7.40814	7.90065	7.65842	7.42452	7.78578	8.03306	8.02337	7.9645	7.32691	7.59774	7.7142	7.47759	7.56056	7.50406	7.12405	7.0686	7.81606	7.37733	7.70279	7.65697	7.70396	7.88906	7.34955	6.93964	7.56541	7.63363	7.63753	8.08566	7.79808	7.73007	7.60178	7.48582	7.62029	-0.235622	0.0728585	-0.208264	0.168909	-0.0141488	0.921966	ENSG00000064651	SLC12A2	solute carrier family 12 member 2 [Source:HGNC Symbol;Acc:HGNC:10911]
	5.6042	6.31133	6.1417	6.02681	5.82716	6.17248	6.36366	6.287	5.7873	6.11726	6.22142	6.36066	6.25571	5.75117	5.03808	5.25223	6.13618	5.74012	6.06546	5.59331	6.00222	5.83249	6.07276	4.8864	6.02757	6.06149	6.06732	5.83335	6.4082	6.32683	6.28971	6.09257	6.04436	-0.237593	0.236003	-0.288477	0.212999	0.0936091	0.669208	ENSG00000064652	SNX24	sorting nexin 24 [Source:HGNC Symbol;Acc:HGNC:21533]
	3.04402	3.7208	3.84098	3.04402	3.73512	3.81696	3.04402	3.71392	4.15354	3.55775	3.04402	3.04402	3.04402	3.5415	4.19452	3.04402	3.04402	3.04402	3.52351	3.04402	3.04402	3.47203	3.55793	3.83826	4.11811	3.73004	3.5973	3.04402	3.04402	3.5759	3.7743	3.04402	3.99843	-1.09002	0.222587	0.153852	0.866862	-0.471296	0.616003	ENSG00000064655	EYA2	EYA transcriptional coactivator and phosphatase 2 [Source:HGNC Symbol;Acc:HGNC:3520]
	12.2931	11.8568	12.342	12.9209	11.7899	12.5228	12.3306	12.3397	12.9583	11.6861	12.6138	12.3779	12.3777	12.7379	12.8266	13.375	12.3207	13.2198	12.8438	11.9119	12.3237	11.8756	12.1948	13.3975	12.7248	11.1255	12.6155	12.2115	11.4203	12.6489	12.5851	12.8035	12.9595	0.358215	0.109768	0.0781372	0.762582	0.168611	0.494565	ENSG00000064666	CNN2	calponin 2 [Source:HGNC Symbol;Acc:HGNC:2156]
	11.076	10.4684	9.62729	10.3057	8.39045	10.5069	10.3484	10.2478	12.2733	8.43928	10.4781	10.0692	10.0123	10.9618	9.96269	11.8559	10.3473	11.6258	10.9503	8.83988	10.5931	9.54344	9.81985	11.3667	10.8389	8.76294	10.5135	9.96266	10.1001	10.5436	10.5842	10.7606	10.96	0.170595	0.646197	-0.17662	0.68067	-0.0495035	0.903795	ENSG00000064687	ABCA7	ATP binding cassette subfamily A member 7 [Source:HGNC Symbol;Acc:HGNC:37]
	3.5267	3.7208	3.04402	3.04402	3.04402	3.04402	3.93574	3.04402	3.54994	3.55775	3.04402	3.04402	3.56465	3.04402	3.52404	3.82298	3.9493	3.04402	3.04402	3.553	3.80006	3.78007	3.04402	3.50641	3.73258	3.04402	3.04402	3.64737	3.04402	3.95526	3.7743	3.59698	3.52771	0.0364469	0.967346	0.581534	0.541889	0.710826	0.43931	ENSG00000064692	SNCAIP	synuclein alpha interacting protein [Source:HGNC Symbol;Acc:HGNC:11139]
	7.75844	7.98737	7.74211	7.59952	7.76671	7.70408	7.97751	7.76854	7.1079	7.71869	7.82492	7.71054	7.50979	7.49615	7.19859	7.35655	7.64898	7.40089	7.54809	7.58071	7.93354	7.81594	7.72684	7.27133	7.55072	7.84543	7.91251	7.95972	7.78941	7.61778	7.71747	7.50547	7.68744	-0.211109	0.0495052	-0.028834	0.814566	0.0209136	0.859305	ENSG00000064703	DDX20	DEAD-box helicase 20 [Source:HGNC Symbol;Acc:HGNC:2743]
	8.72325	8.95438	8.96817	8.80869	9.11782	9.17111	9.01249	9.09976	8.58179	9.00315	8.99788	9.00017	8.69636	8.77897	8.56406	8.4516	8.91186	8.75583	8.73302	8.80683	8.94419	8.93081	8.74424	8.71308	8.77967	8.81562	8.78939	9.03618	8.99904	8.64218	8.81467	8.7264	8.95271	-0.182122	0.02642	-0.136089	0.149686	-0.0990562	0.273986	ENSG00000064726	BTBD1	BTB domain containing 1 [Source:HGNC Symbol;Acc:HGNC:1120]
	8.97115	8.56466	9.23661	8.92266	9.28108	9.03322	9.38312	9.53608	8.95096	9.42087	9.18269	8.66912	8.88716	8.50765	8.54282	8.837	9.38957	8.996	9.01279	9.81569	9.02022	8.09234	8.91206	8.91307	9.26379	9.29094	9.0918	8.04222	9.04705	8.87955	9.58843	9.47545	8.88862	-0.122465	0.500265	-0.198573	0.343921	-0.0889492	0.656995	ENSG00000064763	FAR2	fatty acyl-CoA reductase 2 [Source:HGNC Symbol;Acc:HGNC:25531]
	3.72352	3.52475	3.84098	3.71971	4.39011	3.81696	4.03721	3.71392	3.91165	4.27168	3.89469	3.55347	3.77642	4.02491	3.99138	3.9925	3.9493	3.5211	3.99036	4.26083	3.80006	4.22574	4.17041	3.6952	4.00897	4.29958	3.5973	4.07463	4.02878	4.31293	4.06633	3.04402	4.20295	-0.031115	0.943499	0.421088	0.372821	0.262516	0.57764	ENSG00000064787	BCAS1	brain enriched myelin associated protein 1 [Source:HGNC Symbol;Acc:HGNC:974]
	3.5267	3.04402	3.04402	3.04402	3.53502	3.6776	3.04402	3.04402	3.04402	3.04402	3.04402	3.04402	3.04402	3.5415	3.04402	3.59813	3.04402	3.04402	3.04402	3.04402	3.04402	3.04402	3.04402	3.04402	3.04402	3.04402	3.04402	3.4722	3.04402	3.04402	3.7743	3.59698	3.04402	-0.425698	0.785298	-1.11743	0.535728	0.673822	0.692147	ENSG00000064835	POU1F1	POU class 1 homeobox 1 [Source:HGNC Symbol;Acc:HGNC:9210]
	6.08055	6.42542	6.15941	6.10731	5.9698	6.89939	5.69415	5.62998	6.18875	5.90082	5.96891	6.1418	6.19207	5.90525	6.27349	7.01443	5.53438	5.66246	6.70199	5.77259	5.89189	6.13697	6.344	6.42244	6.60243	5.73402	5.98443	6.24046	5.98537	6.3873	5.9239	5.89503	6.81093	0.0428377	0.846313	0.0865696	0.733406	0.0801293	0.742699	ENSG00000064886	CHI3L2	chitinase 3 like 2 [Source:HGNC Symbol;Acc:HGNC:1933]
	11.1995	10.5009	11.0854	11.5514	11.1409	11.1483	11.0449	11.0088	12.2083	11.2527	11.2344	11.1302	11.4221	11.6003	12.1538	12.2813	11.0061	12.0445	11.6627	11.5024	11.1661	9.95411	11.2342	12.6037	11.5236	10.5504	11.3586	10.4087	10.8375	11.3426	11.2978	11.4611	11.6481	0.387727	0.103884	0.135527	0.622522	-0.0368354	0.888525	ENSG00000064932	SBNO2	strawberry notch homolog 2 [Source:HGNC Symbol;Acc:HGNC:29158]
	7.88342	8.12282	7.92713	7.66659	7.93558	8.17711	8.16918	8.03597	7.15029	7.82352	7.95661	8.17777	7.81166	7.44775	6.5274	6.33871	7.88603	6.68947	7.68998	7.62695	7.94717	8.13804	7.77647	6.58664	7.78829	8.05086	7.74069	8.03014	8.36856	7.8485	7.67993	7.58149	7.87765	-0.411995	0.0568687	-0.13293	0.593597	-0.0211551	0.929139	ENSG00000064933	PMS1	PMS1 homolog 1, mismatch repair system component [Source:HGNC Symbol;Acc:HGNC:9121]
	8.11949	7.88943	7.90137	7.81583	7.82318	7.90255	7.99142	8.06555	9.00376	7.76856	7.79962	7.50266	7.91275	8.21222	8.84135	9.02616	8.2306	8.97266	8.23949	8.07324	8.26257	7.56565	7.98983	9.5082	8.19444	7.83944	7.93443	7.79337	7.39125	7.99049	7.96844	8.17271	8.13967	0.305085	0.172424	0.323362	0.210003	-0.153053	0.535948	ENSG00000064961	HMG20B	high mobility group 20B [Source:HGNC Symbol;Acc:HGNC:5002]
	5.17157	5.31251	5.46645	4.90113	5.51977	5.56648	5.62256	5.39351	5.08584	5.51275	5.00384	5.71737	5.18349	4.23457	4.94862	4.63476	5.01278	5.18882	4.94676	5.27014	5.14697	5.16199	5.24689	4.74268	5.23519	5.18924	4.91684	5.53923	5.42187	4.91212	5.49874	5.29631	5.28859	-0.482878	0.0204195	-0.384654	0.106004	-0.119756	0.594895	ENSG00000064989	CALCRL	calcitonin receptor like receptor [Source:HGNC Symbol;Acc:HGNC:16709]
	8.54747	8.60291	8.40141	8.23332	8.30056	8.48129	8.46663	8.33207	8.11658	8.65522	8.43419	8.40278	8.43624	8.2965	8.15189	7.95293	8.53045	8.0971	8.41697	8.43955	8.54822	8.56893	8.43583	7.74432	8.60261	8.82775	8.54558	8.56446	8.80219	8.73343	8.59859	8.32957	8.44118	-0.101154	0.34472	0.0701691	0.568161	0.165141	0.160219	ENSG00000064995	TAF11	TATA-box binding protein associated factor 11 [Source:HGNC Symbol;Acc:HGNC:11544]
	9.21012	8.76807	8.73741	8.88379	8.96744	8.88568	8.86174	8.9546	9.5509	8.79227	8.96132	8.85551	9.04974	8.93313	9.35537	9.42041	8.84673	9.29257	8.89788	9.01211	8.75202	8.56615	8.83059	9.56953	8.84723	8.70497	8.8289	8.89468	8.85295	8.81562	9.10227	9.09664	9.03224	0.098887	0.411393	-0.0644154	0.643351	-0.0311418	0.814918	ENSG00000064999	ANKS1A	ankyrin repeat and sterile alpha motif domain containing 1A [Source:HGNC Symbol;Acc:HGNC:20961]
	10.2432	9.8168	9.93058	9.97685	9.82911	9.99697	9.89906	9.76498	10.8799	9.71927	9.64308	9.64941	9.95661	10.2407	10.8391	10.8265	9.70205	10.6892	9.93127	9.91514	9.76354	9.42564	9.7943	11.4117	9.81998	9.33194	9.98696	9.90215	9.67115	9.99087	10.0893	10.1809	10.1241	0.169603	0.436229	0.0830539	0.74125	-0.0473747	0.843632	ENSG00000065000	AP3D1	adaptor related protein complex 3 subunit delta 1 [Source:HGNC Symbol;Acc:HGNC:568]
	8.55465	8.38477	8.08649	7.77994	7.97487	8.14861	8.2291	8.12763	8.6896	7.98889	7.95088	7.70336	8.37618	8.62455	8.84135	9.03635	8.23597	8.86127	8.24825	8.27043	7.93354	8.15666	8.40012	9.11114	8.32085	8.42273	8.01205	8.32523	8.24094	8.60904	8.56607	8.46601	8.17282	0.261994	0.107774	0.231596	0.217787	0.142213	0.429188	ENSG00000065029	ZNF76	zinc finger protein 76 [Source:HGNC Symbol;Acc:HGNC:13149]
	4.5132	4.50768	4.4601	3.99124	4.12197	4.7006	4.03721	4.4246	4.64685	4.27168	4.32032	4.26192	4.28739	4.68585	4.90137	5.15055	4.64125	4.89124	4.50416	4.43642	4.42172	4.76305	4.79692	5.45953	4.30402	4.29958	4.13145	4.22618	4.41204	4.78867	4.68511	4.45863	4.86461	0.527114	0.0910294	0.750248	0.0312264	0.320461	0.360663	ENSG00000065054	SLC9A3R2	SLC9A3 regulator 2 [Source:HGNC Symbol;Acc:HGNC:11076]
	5.24802	5.41374	4.93659	4.99389	4.987	4.88507	5.01246	4.88682	5.13128	4.79637	5.29882	5.00175	4.87686	4.68585	5.96356	5.89961	5.06516	5.55155	5.23562	5.18624	5.2431	5.22278	5.11381	5.92275	5.02673	5.06465	5.43174	5.1312	4.60609	4.96951	5.17814	4.91588	4.91399	0.470305	0.0434423	0.426498	0.109483	0.00893375	0.973225	ENSG00000065057	NTHL1	nth like DNA glycosylase 1 [Source:HGNC Symbol;Acc:HGNC:8028]
	8.85688	8.50716	8.60014	8.03459	8.34834	8.38336	8.44659	8.54296	8.14822	8.01863	8.46667	8.23367	8.41344	8.21704	8.31116	8.60559	8.29885	8.66814	8.13946	8.08432	8.22951	8.28744	8.3865	8.61269	8.18497	7.96009	8.43725	8.50464	8.71343	8.51376	8.53701	8.36759	8.3489	-0.0590644	0.576998	-0.126298	0.301642	0.0852375	0.464877	ENSG00000065060	BLTP3A	bridge-like lipid transfer protein family member 3A [Source:HGNC Symbol;Acc:HGNC:21216]
	10.1193	10.0944	10.4611	10.787	10.5386	10.723	10.6281	10.6558	10.1174	10.6089	10.5992	10.6051	10.4386	10.3705	9.817	9.91783	10.435	10.3917	10.5494	10.5283	10.4343	9.95623	10.4543	9.57439	10.5712	10.1324	10.371	10.0921	10.5607	10.329	10.6584	10.507	10.6655	-0.108673	0.394032	-0.272753	0.0640609	-0.0283387	0.840186	ENSG00000065135	GNAI3	G protein subunit alpha i3 [Source:HGNC Symbol;Acc:HGNC:4387]
	9.05697	9.35958	9.21797	8.91442	9.18153	9.20312	9.12815	9.21415	9.06025	9.10914	9.0815	9.12628	8.93277	9.14235	9.05143	8.94553	8.99012	9.13797	8.9062	8.86257	9.22966	9.33051	8.98014	8.95094	8.86808	9.03276	9.09504	9.3863	9.13853	9.25646	9.05033	8.75946	8.94177	-0.131752	0.0841096	-0.0762656	0.384995	-0.0464051	0.581392	ENSG00000065150	IPO5	importin 5 [Source:HGNC Symbol;Acc:HGNC:6402]
	7.40019	7.42104	7.68283	7.92936	7.48485	7.4539	7.70658	7.73823	7.27042	7.60561	7.89824	7.84722	7.55223	7.78931	7.76817	7.77754	7.57461	7.94539	7.61062	7.59629	7.65496	7.57677	7.76949	7.90745	7.65051	7.23812	7.51674	7.57782	7.59415	7.45918	7.1747	7.30695	7.53535	0.174192	0.0697272	0.069896	0.528326	-0.133651	0.216226	ENSG00000065154	OAT	ornithine aminotransferase [Source:HGNC Symbol;Acc:HGNC:8091]
	8.03992	8.18834	8.40141	8.27256	8.4394	8.23635	8.132	8.14158	7.8669	8.15873	8.09814	8.10878	8.23764	8.38471	8.2293	7.88682	7.82321	8.08263	8.06209	7.97545	8.08296	8.21468	8.06019	7.95796	7.84953	8.06117	7.99824	8.44223	8.25988	8.21094	8.13296	7.96865	8.00938	-0.103535	0.227459	-0.16335	0.0991012	-0.0408915	0.666219	ENSG00000065183	WDR3	WD repeat domain 3 [Source:HGNC Symbol;Acc:HGNC:12755]
	10.7637	10.9121	10.9928	11.2381	11.0087	11.2283	11.1642	11.2304	10.9851	11.2508	11.3118	11.1369	10.8995	10.786	10.1971	10.476	11.0668	10.5207	11.217	11.1514	10.9915	10.4452	10.8766	10.0772	11.1958	10.9702	10.8542	10.616	11.2728	10.8558	11.1542	11.0878	11.2737	-0.170341	0.215959	-0.282786	0.0752991	-0.0525939	0.728836	ENSG00000065243	PKN2	protein kinase N2 [Source:HGNC Symbol;Acc:HGNC:9406]
	6.76896	6.13047	6.50159	6.29043	6.8487	6.17248	6.09498	6.25276	6.8748	6.82186	6.24054	5.65767	6.2136	6.19004	7.98858	7.19567	6.22628	7.12713	6.12453	6.75731	6.35239	6.29496	6.55519	8.20376	6.20895	6.96835	6.42118	6.18276	6.18614	6.07987	6.34884	6.90914	6.12511	0.273951	0.341865	0.535106	0.106366	-0.194808	0.542725	ENSG00000065268	WDR18	WD repeat domain 18 [Source:HGNC Symbol;Acc:HGNC:17956]
	8.29681	8.15595	8.21749	7.99342	8.35686	8.53259	8.53151	8.63457	8.57792	8.21631	7.93354	8.01907	8.23764	8.24559	8.89261	8.60559	8.50845	8.78293	8.01153	8.03377	8.12552	7.8666	8.14895	8.92327	8.18971	8.04567	8.14954	8.15774	8.14912	8.31739	8.45058	8.27344	8.15397	0.000584819	0.996617	-0.111337	0.484705	-0.132181	0.386284	ENSG00000065308	TRAM2	translocation associated membrane protein 2 [Source:HGNC Symbol;Acc:HGNC:16855]
	3.04402	3.7208	3.50802	3.52397	3.88654	3.04402	3.81927	3.04402	4.04108	3.04402	3.04402	3.9176	3.04402	3.89746	3.71981	3.04402	3.57235	3.7157	3.71907	3.9168	3.58164	3.47203	3.76705	4.15391	3.73258	3.53138	3.82183	3.04402	3.85313	3.5759	4.06633	3.59698	3.87422	0.318504	0.637481	0.641941	0.385106	0.653317	0.365236	ENSG00000065320	NTN1	netrin 1 [Source:HGNC Symbol;Acc:HGNC:8029]
	4.28812	3.7208	3.84098	4.36153	4.66627	4.35345	4.28652	4.35076	4.50617	3.04402	4.40261	4.72182	4.28739	4.13571	5.874	4.25482	3.9493	4.79138	4.43465	4.26083	4.66702	4.84576	4.44907	5.64889	3.73258	3.73004	4.36135	3.89129	4.51331	4.31293	3.93384	4.25243	4.2906	0.916504	0.0543161	1.03577	0.055916	-0.0138051	0.979892	ENSG00000065328	MCM10	minichromosome maintenance 10 replication initiation factor [Source:HGNC Symbol;Acc:HGNC:18043]
	11.3889	11.0278	10.8352	10.9564	10.5627	10.7347	10.4929	10.316	11.6966	10.7712	10.5366	10.2696	11.0803	11.7401	11.7829	11.6335	10.4684	11.3206	10.8844	11.0025	10.7957	10.6034	10.9189	11.9806	10.7983	10.7892	10.8075	10.9646	11.1897	11.1934	10.774	10.6581	10.7273	0.229104	0.255079	0.131635	0.571176	-0.0189067	0.932101	ENSG00000065357	DGKA	diacylglycerol kinase alpha [Source:HGNC Symbol;Acc:HGNC:2849]
	4.44332	4.36355	3.96052	3.86791	3.04402	4.03431	4.28652	4.18482	4.25385	3.76681	4.74105	4.26192	4.06923	4.13571	4.50566	4.55141	3.9493	4.09244	3.99036	3.9168	3.58164	4.35671	3.76705	4.388	3.88346	3.8804	4.54932	4.72007	4.1742	4.40785	3.93384	3.82138	4.10648	0.416404	0.287674	-0.150597	0.74987	0.529719	0.2165	ENSG00000065361	ERBB3	erb-b2 receptor tyrosine kinase 3 [Source:HGNC Symbol;Acc:HGNC:3431]
	12.5734	12.6111	12.6598	12.7116	12.6347	12.6939	12.7746	12.7958	12.6159	12.8164	12.764	12.6973	12.6751	12.7242	12.3237	12.2371	12.6456	12.3661	12.7409	12.8455	12.6022	12.2622	12.5704	12.0295	12.6096	12.6343	12.6402	12.4911	12.8573	12.6415	12.79	12.7951	12.7403	-0.0757328	0.356527	-0.223486	0.0184804	0.021438	0.812786	ENSG00000065413	ANKRD44	ankyrin repeat domain 44 [Source:HGNC Symbol;Acc:HGNC:25259]
	9.31306	9.15487	9.10299	9.06845	9.24942	9.0575	9.05943	9.11398	8.98053	8.96092	9.30444	9.14229	8.99858	9.13728	9.7842	9.48632	9.01841	9.62746	9.04831	9.22467	9.26542	9.29903	9.12385	9.76357	8.95694	8.99564	9.36064	9.32011	8.93375	9.21026	9.11075	9.05732	9.02708	0.196955	0.0661338	0.155641	0.208128	0.0450785	0.703625	ENSG00000065427	KARS1	lysyl-tRNA synthetase 1 [Source:HGNC Symbol;Acc:HGNC:6215]
	9.21239	9.00458	9.32638	9.15728	8.7291	8.57604	8.65311	8.67349	8.94497	8.95786	9.22601	8.98841	9.35023	9.09347	8.93942	8.99514	8.70694	8.82987	8.80303	8.9769	9.09245	8.96077	9.39489	9.1022	8.7575	8.80647	8.95566	8.90573	9.24368	8.99628	8.95938	8.77974	8.91124	0.0604678	0.567303	0.0930112	0.445185	0.026441	0.820837	ENSG00000065457	ADAT1	adenosine deaminase tRNA specific 1 [Source:HGNC Symbol;Acc:HGNC:228]
	6.06024	5.59584	5.90955	5.62058	5.69591	6.26748	5.62256	5.57462	6.67104	5.44187	5.7973	5.62681	5.70343	5.4818	6.16513	6.27053	5.70324	5.90591	6.45017	5.34901	5.83326	5.88809	5.51345	6.50691	5.86818	5.78582	5.92631	5.79499	5.55469	5.83937	6.00017	5.76812	6.30874	-0.0129392	0.950359	0.0531047	0.823746	0.0108311	0.962436	ENSG00000065485	PDIA5	protein disulfide isomerase family A member 5 [Source:HGNC Symbol;Acc:HGNC:24811]
	8.58998	8.65348	8.69908	8.68815	8.58065	7.97857	8.39521	8.58099	8.05115	8.07631	8.80503	8.64685	8.83321	8.47588	8.35652	8.54024	8.13042	9.19286	8.25261	8.8849	8.72065	8.83469	9.01301	8.68039	8.05065	7.80303	8.76922	8.41153	7.76309	8.28102	8.59457	8.79177	8.06089	0.20014	0.223158	0.130446	0.491528	-0.0329479	0.856023	ENSG00000065491	TBC1D22B	TBC1 domain family member 22B [Source:HGNC Symbol;Acc:HGNC:21602]
	7.57993	7.41322	7.2398	7.32832	7.62564	7.55055	7.12523	7.41697	6.92456	7.41285	7.659	7.4261	7.27651	7.58085	7.78638	7.841	7.48719	7.61066	7.34228	7.58071	7.63825	7.7923	7.59075	7.92787	7.44349	7.59863	7.31963	7.49814	7.04238	7.44983	7.46717	7.40441	7.50588	0.211309	0.0342614	0.328491	0.00392357	0.0225887	0.83961	ENSG00000065518	NDUFB4	NADH:ubiquinone oxidoreductase subunit B4 [Source:HGNC Symbol;Acc:HGNC:7699]
	11.6058	11.4128	11.6728	11.8984	11.6362	11.79	11.7681	11.7618	11.9481	11.6595	11.5291	11.4864	11.4221	11.638	12.011	11.927	11.4805	11.7846	11.7649	11.6254	11.3393	11.1243	11.4616	12.1792	11.5496	11.2928	11.6213	11.6003	11.5579	11.5428	11.7943	11.9022	11.7323	-0.0432914	0.678904	-0.189929	0.115835	-0.0386936	0.737124	ENSG00000065526	SPEN	spen family transcriptional repressor [Source:HGNC Symbol;Acc:HGNC:17575]
	6.33781	6.36136	7.41776	7.32	7.49261	7.10048	8.03684	8.01591	6.8999	6.18256	6.51586	6.1842	7.19307	6.74124	7.40145	7.53039	7.42267	8.51496	7.13072	6.83844	6.58095	6.12169	7.10467	8.20376	6.41932	5.62419	6.83465	7.34382	5.78678	7.86264	7.9622	7.90356	7.0851	0.0398021	0.907696	-0.359728	0.365064	0.172642	0.648079	ENSG00000065534	MYLK	myosin light chain kinase [Source:HGNC Symbol;Acc:HGNC:7590]
	8.2086	8.72773	8.31434	8.473	8.73238	8.67353	8.50268	8.53241	7.87322	8.72176	8.74341	8.8716	8.24799	8.12782	7.40931	6.92914	8.42636	7.44687	8.59226	8.29448	8.5257	8.85078	8.09412	6.97943	8.38839	8.76294	8.34758	8.56446	8.695	8.30192	8.00531	8.20308	8.39377	-0.287784	0.179645	-0.123776	0.616783	-0.130597	0.580531	ENSG00000065548	ZC3H15	zinc finger CCCH-type containing 15 [Source:HGNC Symbol;Acc:HGNC:29528]
	9.14035	9.37974	9.56637	9.80028	9.19346	9.83533	9.75442	9.69579	9.34806	9.72829	9.80577	9.73986	9.45216	9.47915	9.07874	9.25283	9.55103	9.29257	9.87445	9.82891	9.72257	9.15283	9.41515	9.28724	9.88131	9.3635	9.45707	9.20673	9.62324	9.43723	9.63227	9.64198	9.86218	-0.00637195	0.958145	-0.0743811	0.595706	-0.00113671	0.993227	ENSG00000065559	MAP2K4	mitogen-activated protein kinase kinase 4 [Source:HGNC Symbol;Acc:HGNC:6844]
	7.37605	7.30748	7.06477	7.05511	7.46919	7.25398	6.92655	7.12958	7.65554	7.38568	7.03441	7.10421	7.2354	7.06451	7.24328	7.21979	6.98517	7.27903	7.05264	7.50018	7.05539	7.43123	7.03631	7.21418	6.96681	7.11455	7.11692	7.23558	6.93612	7.20507	7.03867	7.02284	6.8349	-0.105835	0.299454	-0.138359	0.239166	-0.235388	0.0394963	ENSG00000065600	PACC1	proton activated chloride channel 1 [Source:HGNC Symbol;Acc:HGNC:25593]
	9.91169	9.97887	10.2222	10.5689	10.3542	10.5849	10.522	10.6387	9.70941	10.374	10.3642	10.1973	9.84521	9.89395	9.1762	9.11538	10.3386	9.73308	10.2754	10.144	10.1756	9.61918	9.9003	8.95343	10.2904	9.89534	10.5123	10.0726	10.3398	9.82042	10.3297	10.4411	10.135	-0.354834	0.0349119	-0.458895	0.0181836	-0.0660958	0.721318	ENSG00000065613	SLK	STE20 like kinase [Source:HGNC Symbol;Acc:HGNC:11088]
	10.3314	10.5128	10.9133	11.0886	10.6785	10.9049	10.8135	11.0252	10.2568	11.0647	11.0187	11.0984	10.9271	10.6915	9.73356	10.0292	10.9036	10.1817	11.0431	10.9603	10.773	10.2674	10.8067	9.49459	11.0313	10.7443	10.6772	10.3387	11.1033	10.5953	10.8333	10.7687	11.0519	-0.0604289	0.733416	-0.190023	0.353716	0.000828478	0.996619	ENSG00000065615	CYB5R4	cytochrome b5 reductase 4 [Source:HGNC Symbol;Acc:HGNC:20147]
	3.87252	3.04402	3.50802	4.19436	4.12197	3.6776	3.04402	3.51982	3.54994	3.55775	3.74187	3.04402	3.04402	3.5415	3.86803	3.59813	3.78713	3.5211	3.71907	4.04694	3.58164	3.78007	3.04402	3.95743	3.73258	3.53138	3.5973	3.04402	3.04402	3.5759	3.56314	3.04402	3.72493	-0.189527	0.768797	-0.150328	0.838096	-1.28018	0.136995	ENSG00000065618	COL17A1	collagen type XVII alpha 1 chain [Source:HGNC Symbol;Acc:HGNC:2194]
	5.4539	5.20287	4.8921	5.34398	5.20296	4.54047	5.15923	5.42544	4.88583	5.24625	5.05034	5.2306	4.98753	5.57763	5.50488	5.09655	4.71167	5.43074	5.07859	5.22886	5.2431	4.99615	5.36771	5.1686	5.23519	5.33877	5.66584	5.33728	5.32541	4.85195	4.75072	5.14678	5.1754	0.0956202	0.630372	0.103853	0.647221	0.0791561	0.720528	ENSG00000065621	GSTO2	glutathione S-transferase omega 2 [Source:HGNC Symbol;Acc:HGNC:23064]
	7.60781	7.35725	7.49566	7.43995	7.13382	7.21515	7.52708	7.61019	7.40768	7.76856	7.58687	7.1473	7.43918	7.49615	7.18948	7.36738	7.712	7.31255	7.35045	7.93928	7.43063	7.19898	7.62213	6.75694	7.54333	7.65422	7.50701	7.34382	7.90626	7.68301	7.80376	7.7638	7.20012	0.00571993	0.964465	-0.0784381	0.596796	0.162924	0.248841	ENSG00000065665	SEC61A2	SEC61 translocon subunit alpha 2 [Source:HGNC Symbol;Acc:HGNC:17702]
	9.45967	9.46524	9.59233	9.34068	9.38049	9.38331	9.1469	9.29122	9.22003	9.31949	9.29543	9.34035	9.71891	9.64541	9.25666	9.13449	9.10596	9.10734	9.08297	9.14231	9.37523	9.56867	9.77178	9.25934	9.23657	9.46593	9.42392	9.4405	9.53017	9.37946	9.22187	9.28999	9.20464	-0.0668781	0.453477	0.0953336	0.35288	-0.0055935	0.954679	ENSG00000065675	PRKCQ	protein kinase C theta [Source:HGNC Symbol;Acc:HGNC:9410]
	6.52624	6.25947	6.51534	6.38987	6.36148	6.07059	6.12939	6.41622	7.15029	6.47015	6.33247	6.09807	6.2966	6.70035	7.20764	6.97242	6.52064	7.04967	6.53916	6.20277	6.37291	6.2536	6.14015	7.61802	6.06995	6.50479	6.35716	6.47437	5.92227	6.21991	6.07248	6.57758	5.98058	0.217499	0.300452	0.182303	0.451331	-0.254342	0.279366	ENSG00000065717	TLE2	TLE family member 2, transcriptional corepressor [Source:HGNC Symbol;Acc:HGNC:11838]
	8.79464	8.72773	8.51442	8.33155	8.40695	8.40418	8.48967	8.35221	8.76632	8.66652	8.40096	8.34398	8.75558	8.72931	9.08119	8.6898	8.50401	8.94094	8.22181	8.69569	8.57478	8.50935	8.49627	9.25733	8.35079	8.67508	8.56443	8.75743	8.67163	8.43556	8.45946	8.4859	8.2189	0.108899	0.356266	0.12732	0.349359	-0.0337748	0.795983	ENSG00000065802	ASB1	ankyrin repeat and SOCS box containing 1 [Source:HGNC Symbol;Acc:HGNC:16011]
	10.7737	10.8332	10.9286	10.8809	10.692	10.9744	11.0072	11.05	10.473	10.9101	10.8328	10.773	10.8417	10.81	10.5614	10.1731	10.9411	10.7636	10.7188	10.8616	10.7205	10.7509	10.7896	10.3686	10.6507	10.7152	10.641	10.7805	10.9022	10.6614	10.9202	10.7999	10.7329	-0.120749	0.142622	-0.19101	0.0446185	-0.081787	0.367849	ENSG00000065809	FAM107B	family with sequence similarity 107 member B [Source:HGNC Symbol;Acc:HGNC:23726]
	3.87252	4.80343	5.10032	4.4359	4.21972	5.31626	4.70516	4.4246	3.91165	4.3639	4.85299	4.65711	4.68949	4.40685	4.57112	5.04019	4.30488	4.62404	5.27208	4.5144	4.98787	4.41644	4.85566	4.69068	4.83117	4.7712	5.09389	4.47352	3.04402	4.49499	4.68511	4.36063	4.7032	0.221384	0.506276	0.292476	0.441368	-0.121538	0.747795	ENSG00000065833	ME1	malic enzyme 1 [Source:HGNC Symbol;Acc:HGNC:6983]
	10.8781	10.8339	10.9075	11.0571	10.8306	10.7299	10.9395	10.9393	11.2664	10.882	11.0711	11.1685	11.0008	11.0853	11.2185	11.1874	10.7188	11.2224	11.0286	11.1781	10.7967	10.3245	10.7757	11.209	10.8359	10.4936	11.0152	10.663	10.8921	10.8236	11.0106	11.039	10.9875	0.162846	0.0666573	-0.16865	0.100439	-0.00964796	0.92157	ENSG00000065882	TBC1D1	TBC1 domain family member 1 [Source:HGNC Symbol;Acc:HGNC:11578]
	11.2018	11.4231	11.3522	11.3168	11.1935	11.3986	11.3274	11.3573	11.0458	11.3783	11.2881	11.2997	11.3447	11.213	10.8194	10.9716	11.1969	10.888	11.3259	11.2652	11.3007	11.2474	11.2673	10.69	11.3133	11.3326	11.3498	11.3898	11.5132	11.3325	11.3749	11.3407	11.3722	-0.132132	0.0927871	-0.0965867	0.287029	0.0797012	0.357311	ENSG00000065883	CDK13	cyclin dependent kinase 13 [Source:HGNC Symbol;Acc:HGNC:1733]
	8.13871	8.18375	7.94741	8.16081	8.72253	8.36579	8.26007	8.26143	7.66287	8.07065	8.10847	8.38045	8.02538	8.12782	7.97278	7.64155	8.01653	8.25169	7.90475	7.93317	8.01343	8.13052	8.07725	8.09515	7.86741	7.97107	8.12434	8.07002	8.27857	8.11972	8.0174	7.72245	8.06089	-0.160948	0.126131	-0.183154	0.131366	-0.146211	0.20907	ENSG00000065911	MTHFD2	methylenetetrahydrofolate dehydrogenase (NADP+ dependent) 2, methenyltetrahydrofolate cyclohydrolase [Source:HGNC Symbol;Acc:HGNC:7434]
	8.37992	8.48126	8.35284	8.39614	8.0185	8.93417	8.70746	8.74222	8.81638	8.58147	8.40516	8.42041	8.07855	8.65678	8.22486	8.95988	8.79316	8.94627	8.67901	8.4002	8.25163	8.75632	8.10525	8.48769	8.53717	8.50053	8.25777	8.70777	8.33918	8.67057	8.74012	8.5998	8.74177	0.0207008	0.868387	-0.111904	0.438265	0.0301699	0.826798	ENSG00000065923	SLC9A7	solute carrier family 9 member A7 [Source:HGNC Symbol;Acc:HGNC:17123]
	9.44045	9.36565	9.56637	9.61437	9.6776	9.62104	9.57838	9.46947	9.7443	9.33137	9.39579	9.12896	9.21441	9.69797	10.1452	10.0223	9.18573	10.1157	9.5877	9.63362	9.25725	8.90021	9.24952	10.3375	9.28609	8.86057	9.36064	9.35116	9.03245	9.65578	9.6537	9.67049	9.50145	0.11536	0.467998	-0.139509	0.447552	-0.0717522	0.682487	ENSG00000065970	FOXJ2	forkhead box J2 [Source:HGNC Symbol;Acc:HGNC:24818]
	11.4323	11.1307	11.5818	12.102	12.5145	11.2581	11.3613	11.5788	11.2114	11.6003	11.82	12.0462	11.8616	11.654	12.0219	11.691	11.2234	12.6114	11.7271	12.8765	11.9951	12.3624	12.2884	12.2492	11.3344	11.12	12.0124	11.5007	10.0393	11.2025	11.6354	12.3921	11.0538	0.39068	0.0949854	0.328073	0.224634	-0.082281	0.7497	ENSG00000065978	YBX1	Y-box binding protein 1 [Source:HGNC Symbol;Acc:HGNC:8014]
	7.35973	6.83127	7.18094	6.97251	7.90103	7.15075	7.6896	7.4843	7.69895	7.08136	6.66422	6.94228	7.17143	6.83232	8.25566	7.6326	7.28423	8.02829	7.2404	7.1018	6.89537	6.69476	7.16992	8.38074	7.20153	6.86581	7.12967	7.10316	7.12757	8.0473	7.53605	7.64487	7.38156	0.0329297	0.885846	-0.0493033	0.852326	0.0968384	0.701777	ENSG00000065989	PDE4A	phosphodiesterase 4A [Source:HGNC Symbol;Acc:HGNC:8780]
	9.63224	10.0523	10.2263	10.5575	10.0046	10.4125	10.3564	10.462	10.1067	9.94645	10.2708	10.3545	10.1358	10.0436	10.0086	10.0461	10.1794	10.2853	10.3756	10.0384	10.0088	9.8228	10.1517	10.1188	10.3771	9.63582	9.88572	9.94241	10.1278	10.0211	10.1874	10.3176	10.4205	-0.0203961	0.847983	-0.164204	0.181603	-0.0606615	0.605296	ENSG00000066027	PPP2R5A	protein phosphatase 2 regulatory subunit B'alpha [Source:HGNC Symbol;Acc:HGNC:9309]
	3.04402	3.52475	3.50802	3.86791	3.04402	3.81696	3.04402	3.04402	3.04402	3.55775	3.53986	3.04402	3.04402	3.5415	3.04402	3.59813	3.04402	3.04402	3.71907	3.553	3.04402	3.47203	3.04402	3.04402	3.04402	3.04402	3.04402	4.07463	3.85313	4.20823	3.04402	3.59698	3.87422	-0.420453	0.666137	-1.75209	0.141181	1.58516	0.0786188	ENSG00000066032	CTNNA2	catenin alpha 2 [Source:HGNC Symbol;Acc:HGNC:2510]
	8.87131	8.72458	8.99275	8.72318	8.8815	8.9222	8.98265	8.68306	8.57405	8.86277	8.8488	8.73748	8.86381	8.83638	9.49091	9.25574	8.77485	9.20849	8.76693	8.68482	8.75202	8.82542	8.79667	9.51327	8.70218	8.56713	8.86355	9.02203	8.82356	8.88648	9.02962	8.85047	9.08541	0.148236	0.189372	0.0703554	0.589421	0.117553	0.345809	ENSG00000066044	ELAVL1	ELAV like RNA binding protein 1 [Source:HGNC Symbol;Acc:HGNC:3312]
	4.10434	4.28334	3.84098	3.04402	4.21972	4.74943	4.35719	3.98326	3.91165	4.3639	3.74187	3.04402	3.04402	3.74416	4.80108	4.85422	3.78713	4.56246	3.99036	3.04402	3.80006	3.98768	3.04402	4.74268	4.00897	3.8804	4.13145	3.4722	3.04402	3.95526	4.18138	3.82138	4.20295	-0.156704	0.798062	-0.326154	0.646607	-0.748161	0.287535	ENSG00000066056	TIE1	tyrosine kinase with immunoglobulin like and EGF like domains 1 [Source:HGNC Symbol;Acc:HGNC:11809]
	11.1376	11.0625	11.2906	11.3745	11.3873	11.4025	11.1729	11.1038	11.4146	11.1959	11.3123	11.3327	11.4369	11.5789	11.5642	11.4494	10.9663	11.378	11.3525	11.3909	11.0876	10.5311	11.15	11.5352	11.172	10.7868	11.2435	10.8858	11.2829	11.1422	11.3083	11.3019	11.3429	0.125792	0.186402	-0.183436	0.0954734	-0.0379542	0.717797	ENSG00000066084	DIP2B	disco interacting protein 2 homolog B [Source:HGNC Symbol;Acc:HGNC:29284]
	9.15929	8.92174	8.97064	8.69137	9.1027	8.94841	8.96866	8.94403	9.08769	8.81954	8.7234	8.57394	8.84689	9.0987	9.48906	9.45628	8.90177	9.35407	8.98425	8.83988	8.84222	8.837	8.9434	9.60953	8.85023	8.64457	8.93046	8.94269	8.74064	9.04974	8.96563	8.9179	8.85693	0.0940678	0.427431	0.0247032	0.856726	-0.0510274	0.696975	ENSG00000066117	SMARCD1	SWI/SNF related, matrix associated, actin dependent regulator of chromatin, subfamily d, member 1 [Source:HGNC Symbol;Acc:HGNC:11106]
	8.24454	8.00826	8.11814	8.13738	8.1567	8.20506	8.04576	8.18265	8.24892	7.92751	8.03995	8.01327	8.09011	8.13293	8.5919	8.52584	7.89284	8.40298	8.13946	8.03377	7.92668	7.8018	8.01956	8.59685	8.25451	7.88661	8.29211	8.14286	7.88201	7.8485	8.07055	8.16038	8.18216	0.0778854	0.458219	-0.0236807	0.84518	-0.0420319	0.718214	ENSG00000066135	KDM4A	lysine demethylase 4A [Source:HGNC Symbol;Acc:HGNC:22978]
	9.84601	9.71257	9.84812	9.92993	9.76497	9.90995	9.78799	9.81659	10.4499	9.87517	9.98874	9.77109	10.0259	10.1046	10.2218	10.2997	9.74781	10.1299	10.2549	10.0791	9.79211	9.49161	9.87939	10.3649	10.1637	9.75008	9.90433	9.56422	9.71524	9.88931	10.0428	9.92469	10.211	0.167354	0.122028	0.0274514	0.826173	-0.00248118	0.983435	ENSG00000066136	NFYC	nuclear transcription factor Y subunit gamma [Source:HGNC Symbol;Acc:HGNC:7806]
	3.5267	4.1002	4.52382	4.09854	4.39011	4.03431	4.12795	4.18482	3.75592	3.76681	4.61747	3.55347	4.18458	3.89746	4.36171	3.9925	4.30488	4.49732	4.09756	4.16	4.42172	4.35671	4.60106	4.15391	3.53319	4.29958	3.82183	4.41694	4.41204	3.5759	4.06633	4.25243	3.99843	0.310342	0.418277	0.468124	0.275167	0.0803986	0.853697	ENSG00000066185	ZMYND12	zinc finger MYND-type containing 12 [Source:HGNC Symbol;Acc:HGNC:21192]
	3.04402	3.52475	3.04402	3.04402	3.53502	3.49381	3.81927	3.04402	3.04402	3.76681	3.53986	3.04402	3.04402	3.5415	3.52404	3.82298	3.04402	3.04402	3.04402	3.04402	3.04402	3.47203	3.04402	3.50641	3.04402	3.04402	3.99112	3.78035	3.04402	3.5759	3.04402	3.04402	3.04402	-0.510702	0.639087	-1.10852	0.388675	0.489507	0.656566	ENSG00000066230	SLC9A3	solute carrier family 9 member A3 [Source:HGNC Symbol;Acc:HGNC:11073]
	5.79016	6.11103	6.10558	5.91918	6.58263	6.15601	5.94822	5.78377	5.67318	6.07198	5.89794	5.8562	5.90396	5.72373	6.62563	5.15055	5.6711	6.35947	5.93925	6.30206	5.94815	6.42468	6.30552	5.54394	5.91561	5.50472	5.92631	6.153	6.26411	5.86824	6.04879	5.95438	6.02342	-0.042976	0.819079	-0.0664776	0.758703	0.00492865	0.981074	ENSG00000066279	ASPM	assembly factor for spindle microtubules [Source:HGNC Symbol;Acc:HGNC:19048]
	10.4791	10.4513	10.9068	10.4796	10.5395	10.6253	10.0995	10.0277	10.3172	10.4358	10.3578	10.3682	10.7601	10.3043	10.2016	10.1214	10.1413	9.8572	10.459	10.4024	10.268	10.5175	10.847	10.2018	10.2354	10.6165	10.3453	10.5605	10.9651	10.6685	10.1302	10.0232	10.3816	-0.14231	0.253071	0.0114531	0.936453	0.0147585	0.914335	ENSG00000066294	CD84	CD84 molecule [Source:HGNC Symbol;Acc:HGNC:1704]
	8.62787	8.36871	8.4484	8.49529	8.60588	8.4878	8.53468	8.56037	8.82293	8.23162	8.39675	8.29227	8.4939	8.61728	9.22368	9.03635	8.30397	8.99857	8.50363	8.45243	8.47019	8.17504	8.59827	9.44416	8.36762	8.40665	8.49735	8.2474	7.89014	8.42131	8.40992	8.52006	8.5533	0.148281	0.30803	0.121826	0.467889	-0.155249	0.335106	ENSG00000066322	ELOVL1	ELOVL fatty acid elongase 1 [Source:HGNC Symbol;Acc:HGNC:14418]
	11.9332	11.4703	12.1708	12.8076	12.3406	12.0491	12.0951	12.1337	12.7867	12.0801	12.4446	12.2551	12.2323	12.4373	13.228	13.1944	12.2014	13.0588	12.7153	12.4887	12.2987	11.3411	12.282	13.6918	12.7328	11.4939	12.5922	11.735	11.1336	12.4035	12.3966	12.8385	12.6591	0.443353	0.0609621	0.297631	0.275988	0.110603	0.671452	ENSG00000066336	SPI1	Spi-1 proto-oncogene [Source:HGNC Symbol;Acc:HGNC:11241]
	6.45074	6.00959	5.99129	6.45248	6.68151	6.20487	6.17947	6.50593	6.16807	6.38064	6.0797	6.1418	6.25571	6.37553	6.99398	6.36072	6.33136	6.82379	6.12453	6.35844	6.12889	6.36131	6.02595	7.59265	6.41932	6.60753	5.73571	5.97696	6.04573	6.28503	6.52981	6.19407	6.02342	0.120948	0.531288	0.381406	0.0837498	-0.231753	0.284567	ENSG00000066379	POLR1H	RNA polymerase I subunit H [Source:HGNC Symbol;Acc:HGNC:13182]
	4.7562	5.20287	4.39239	4.28143	4.88914	4.41947	4.65409	4.88682	4.04108	4.91115	4.61747	4.51568	4.61983	4.48342	4.57112	3.82298	4.95815	4.62404	4.79934	4.84007	4.73837	4.76305	4.27208	3.83826	4.66075	4.97429	4.91684	4.76367	3.85313	4.40785	4.92853	4.63173	4.44606	-0.130678	0.662106	-0.177697	0.60637	-0.134656	0.686138	ENSG00000066382	MPPED2	metallophosphoesterase domain containing 2 [Source:HGNC Symbol;Acc:HGNC:1180]
	9.57698	9.91538	9.88928	9.82686	10.0033	10.1709	10.0102	10.0866	9.26398	10.0679	9.91125	9.86733	9.65233	9.6649	9.19447	9.05652	9.85102	9.30508	9.84879	9.68725	9.79775	9.93483	9.69654	9.06123	9.77339	9.87213	9.90986	10.0054	10.0539	9.68787	9.70498	9.63754	9.77702	-0.275951	0.0274149	-0.190721	0.186441	-0.0706743	0.608098	ENSG00000066422	ZBTB11	zinc finger and BTB domain containing 11 [Source:HGNC Symbol;Acc:HGNC:16740]
	9.15222	9.34119	9.1562	9.12669	9.47544	9.39375	9.45676	9.42455	8.93896	9.50513	9.19	9.26923	9.09342	9.08297	9.05643	8.84475	9.38234	9.18386	9.18224	9.36065	9.21848	9.184	9.16431	8.93087	9.08965	9.3718	9.05562	9.2748	9.28738	9.4443	9.35389	9.43256	9.1125	-0.139534	0.088517	-0.146803	0.120281	-0.0225937	0.802444	ENSG00000066427	ATXN3	ataxin 3 [Source:HGNC Symbol;Acc:HGNC:7106]
	8.28823	8.6301	8.65663	8.65884	8.78698	8.60329	8.8182	8.72997	7.89204	8.64382	8.68251	8.74099	8.4808	8.52328	8.44315	8.34628	8.67964	8.50052	8.5254	8.78664	8.47959	8.52663	8.61783	8.3918	8.35502	8.54527	8.62405	8.49881	8.4087	8.66655	8.71067	8.63585	8.46048	-0.0170885	0.850665	-0.110041	0.293998	-0.0190527	0.849445	ENSG00000066455	GOLGA5	golgin A5 [Source:HGNC Symbol;Acc:HGNC:4428]
	5.73955	5.44585	4.39239	4.57091	5.82716	5.15374	6.00508	5.92211	6.24903	6.13936	5.7973	5.09823	5.08925	4.55498	6.71751	5.89961	5.76535	6.5553	5.87158	6.13965	5.77203	5.30899	5.1597	6.09765	5.68805	6.16201	5.47368	5.41662	5.16608	5.43521	6.32941	6.01131	5.86734	0.304899	0.355552	0.112215	0.768641	0.0831644	0.820165	ENSG00000066468	FGFR2	fibroblast growth factor receptor 2 [Source:HGNC Symbol;Acc:HGNC:3689]
	7.01858	7.64449	7.07405	7.1891	7.49261	7.49981	7.46855	7.50606	6.18875	7.50827	7.34584	7.49435	6.99777	6.62947	6.22035	5.92963	7.33522	6.48315	7.10194	6.89008	7.58691	7.55445	7.05946	5.83736	7.08387	7.5185	7.10405	7.42613	7.59415	6.9368	6.95291	7.11542	7.01348	-0.436134	0.052092	-0.10797	0.675608	-0.141233	0.567409	ENSG00000066557	LRRC40	leucine rich repeat containing 40 [Source:HGNC Symbol;Acc:HGNC:26004]
	6.74394	6.90021	7.2398	6.51244	6.8487	7.16712	7.20717	7.19364	6.58061	6.7945	6.84895	7.02553	6.82808	6.894	7.13358	7.33464	6.93307	7.15513	7.18661	7.14488	6.92332	6.96475	7.03631	7.41585	7.12418	6.74251	7.06474	6.80425	6.61991	6.6884	6.95291	6.81751	7.11473	0.127089	0.289279	0.121117	0.379301	-0.0764938	0.569119	ENSG00000066583	ISOC1	isochorismatase domain containing 1 [Source:HGNC Symbol;Acc:HGNC:24254]
	7.08966	7.83784	7.81569	7.41675	7.45336	7.56913	7.48833	7.30551	6.67104	7.33924	7.673	7.9172	7.60154	7.14777	6.06797	5.80544	7.41321	6.15093	7.10194	7.06862	7.46896	7.84839	7.48378	5.33804	7.41133	7.59863	7.15484	7.65856	7.78941	7.41183	7.19617	7.11542	7.2093	-0.316442	0.239988	-0.0707012	0.81973	-0.0540812	0.855265	ENSG00000066651	TRMT11	tRNA methyltransferase 11 homolog [Source:HGNC Symbol;Acc:HGNC:21080]
	9.01859	9.37372	9.60355	9.48494	9.68945	9.61807	9.49466	9.55704	8.64226	9.54037	9.26806	9.21978	9.256	9.31832	8.86721	8.80158	9.27701	8.98567	9.17766	9.25683	9.23799	9.36132	9.16697	8.7565	9.15411	9.41663	9.32793	9.5332	9.58373	9.08028	9.06203	9.20558	9.06539	-0.286369	0.0139902	-0.241272	0.0727151	-0.155761	0.225243	ENSG00000066654	THUMPD1	THUMP domain containing 1 [Source:HGNC Symbol;Acc:HGNC:23807]
	5.90913	5.9002	6.27753	6.08761	6.15965	5.56648	6.3049	6.19979	5.25878	6.26516	5.71669	6.00629	6.19207	5.95302	5.9417	5.59529	6.5898	6.18791	6.02464	6.26318	6.12889	6.02632	6.28588	6.16888	5.76815	6.12266	5.92631	6.24046	6.18614	6.32683	6.1187	6.16937	5.57974	0.0561862	0.73231	0.0790091	0.674802	0.0849013	0.640551	ENSG00000066697	MSANTD3	Myb/SANT DNA binding domain containing 3 [Source:HGNC Symbol;Acc:HGNC:23370]
	3.5267	3.04402	4.06461	3.52397	4.30849	4.41947	4.12795	3.51982	5.44717	3.76681	4.13223	3.9176	3.04402	3.04402	4.80108	4.36321	4.08393	4.6825	3.71907	4.04694	3.58164	3.64714	3.92509	4.57918	4.00897	4.11426	4.13145	3.4722	3.04402	4.72188	4.18138	3.82138	3.99843	-0.146023	0.823112	-0.47141	0.536813	-0.439101	0.549256	ENSG00000066735	KIF26A	kinesin family member 26A [Source:HGNC Symbol;Acc:HGNC:20226]
	9.91727	10.1089	9.92676	10.0576	9.79034	10.0823	9.9733	9.85658	9.90251	9.89932	9.89345	9.79153	10.0891	10.1804	9.75064	9.81307	9.67861	9.77265	9.95284	9.98178	9.86024	9.53493	10.0675	9.58727	9.90744	9.68661	9.70223	9.78016	10.3159	9.9567	10.0993	9.89526	9.97246	-0.0574023	0.482862	-0.173213	0.066886	0.0171382	0.849317	ENSG00000066739	ATG2B	autophagy related 2B [Source:HGNC Symbol;Acc:HGNC:20187]
	11.1436	11.3396	11.2443	11.3953	11.3831	11.3838	11.29	11.277	10.8199	11.3429	11.271	11.4124	11.1816	11.2725	10.722	10.5311	11.125	10.6972	11.2658	11.2226	11.1285	11.057	11.0904	10.41	11.104	11.1175	11.2192	11.3353	11.4069	11.0989	11.1411	11.1822	11.1866	-0.174707	0.0997592	-0.267626	0.0290154	-0.0431641	0.712099	ENSG00000066777	ARFGEF1	ADP ribosylation factor guanine nucleotide exchange factor 1 [Source:HGNC Symbol;Acc:HGNC:15772]
	8.53302	8.42802	8.48699	8.39219	8.40695	8.64759	8.38822	8.57757	8.7832	8.3901	8.57491	8.60508	8.4226	8.44749	8.48087	8.67682	8.61111	8.55043	8.53974	8.64798	8.39765	8.52376	8.62558	8.37332	8.51467	8.49674	8.47759	8.40843	8.50177	8.76009	8.53281	8.67968	8.53884	0.0502019	0.424165	-0.0186243	0.797074	0.0523726	0.452071	ENSG00000066827	ZFAT	zinc finger and AT-hook domain containing [Source:HGNC Symbol;Acc:HGNC:19899]
	6.43515	7.02886	6.99808	6.20185	6.44448	6.79771	7.02934	6.7331	5.91783	6.4874	6.59198	6.43252	6.4126	6.6001	5.96356	5.83755	6.71878	5.99245	6.28817	6.39481	6.2672	6.98161	6.68033	5.69848	6.38636	6.57892	6.42118	6.77547	7.05693	6.46411	6.49542	6.28873	6.21992	-0.362972	0.0526377	-0.196619	0.36016	-0.112976	0.582932	ENSG00000066855	MTFR1	mitochondrial fission regulator 1 [Source:HGNC Symbol;Acc:HGNC:29510]
	5.21035	4.90382	4.39239	4.63278	4.66627	4.48164	4.48569	4.55869	5.03873	4.52718	4.79831	4.43764	3.56465	4.40685	5.16149	4.91934	5.01278	4.6825	4.50416	4.5144	4.50961	4.62714	3.92509	4.8864	4.53156	4.52642	3.82183	4.62771	4.41204	4.57573	4.28394	3.99058	4.64414	-0.0846049	0.773714	-0.339773	0.325657	-0.668098	0.0546395	ENSG00000066923	STAG3	stromal antigen 3 [Source:HGNC Symbol;Acc:HGNC:11356]
	10.9437	10.6167	10.429	10.3674	9.78562	9.06623	9.83884	9.80933	10.8272	9.29784	10.6345	10.3044	10.2826	9.69797	9.9799	10.5585	9.0492	11.1056	9.6435	10.5314	10.4307	10.1553	10.7405	10.8528	9.45896	8.40665	10.6987	10.0095	9.89345	9.57444	10.2867	10.3906	9.30838	0.0653593	0.809197	-0.00539724	0.986223	-0.130375	0.662146	ENSG00000066926	FECH	ferrochelatase [Source:HGNC Symbol;Acc:HGNC:3647]
	9.62204	9.9015	9.69327	9.31795	9.58097	9.88427	9.6948	9.70365	9.14627	9.58474	9.58512	9.67715	9.4633	9.43441	9.27609	9.02274	9.59343	9.22833	9.456	9.52812	9.47022	9.73514	9.52694	8.97809	9.35522	9.7048	9.60091	9.88327	10.1483	9.54846	9.59248	9.43512	9.43668	-0.195395	0.0821928	-0.149788	0.24812	0.0563568	0.64882	ENSG00000066933	MYO9A	myosin IXA [Source:HGNC Symbol;Acc:HGNC:7608]
	8.94137	8.90793	8.87602	8.49529	8.6516	8.40073	8.79989	8.6574	8.89614	8.17993	8.60804	8.5581	8.84689	8.69177	8.9529	8.85246	8.74882	9.05398	8.42857	8.3414	8.89235	9.04109	8.54204	8.96828	8.42504	8.39448	9.10151	8.96188	8.41997	8.85148	8.57018	8.68399	8.43729	0.0251506	0.837191	0.0368348	0.794105	0.0407187	0.763051	ENSG00000067057	PFKP	phosphofructokinase, platelet [Source:HGNC Symbol;Acc:HGNC:8878]
	7.91723	8.24222	8.13149	8.52085	8.46327	8.55758	8.31271	8.50749	7.62586	8.60517	8.14908	8.49714	8.04925	7.9827	7.25206	7.36738	8.27819	7.98744	8.28701	8.06767	8.37768	8.22177	8.18613	7.40131	8.13667	8.19828	8.16815	7.86767	8.10092	7.62609	7.9306	7.91094	8.22794	-0.297733	0.0511066	-0.212806	0.226515	-0.349551	0.0383064	ENSG00000067064	IDI1	isopentenyl-diphosphate delta isomerase 1 [Source:HGNC Symbol;Acc:HGNC:5387]
	11.875	12.1076	11.7592	12.1423	12.724	11.757	11.8076	11.8405	11.3773	11.8745	12.0715	12.3466	11.8969	11.9271	11.8936	11.2789	11.6613	11.345	11.8572	11.7652	11.9595	11.7492	11.7915	11.1779	11.7602	11.4839	12.2216	11.927	11.8431	12.0521	11.7779	11.8812	11.7111	-0.132782	0.335692	-0.293974	0.0649524	-0.0423853	0.780352	ENSG00000067066	SP100	SP100 nuclear antigen [Source:HGNC Symbol;Acc:HGNC:11206]
	11.8358	11.6775	12.3244	12.3523	12.4082	12.4333	12.1555	12.1902	12.1177	12.1896	12.1486	12.2332	12.2384	12.1112	12.4137	12.3462	12.189	12.2656	12.3127	12.2634	11.9992	11.472	12.3126	12.3535	12.1127	11.8121	11.863	11.5645	11.7958	11.8874	12.3532	12.3696	12.2136	0.0687086	0.541603	-0.146269	0.260541	-0.152179	0.220119	ENSG00000067082	KLF6	KLF transcription factor 6 [Source:HGNC Symbol;Acc:HGNC:2235]
	5.90913	5.96686	6.011	6.14589	6.05737	5.9607	5.73987	5.60258	5.48186	6.02518	5.87346	5.90805	6.07914	6.37553	5.874	5.70439	5.53438	5.39877	5.50265	5.62487	5.77203	6.387	6.24576	5.7926	5.79384	6.12266	6.14557	5.9598	5.82191	6.00422	5.66611	5.24834	5.52027	-0.116788	0.489895	0.183869	0.334531	-0.143751	0.445637	ENSG00000067113	PLPP1	phospholipid phosphatase 1 [Source:HGNC Symbol;Acc:HGNC:9228]
	6.79354	6.61564	6.70704	6.22001	5.9698	7.12583	7.12523	7.01262	7.05309	6.30471	6.67824	6.53391	6.2136	6.9761	6.73016	7.37813	6.77914	7.30425	6.48046	6.33989	6.10446	6.21099	6.66528	6.75694	6.67228	6.08218	6.48244	6.64354	5.85618	6.70427	6.83451	7.2957	6.54596	0.0510336	0.799839	-0.356451	0.128286	-0.0779816	0.726647	ENSG00000067141	NEO1	neogenin 1 [Source:HGNC Symbol;Acc:HGNC:7754]
	10.3114	10.7628	10.5995	10.5707	10.9195	10.9598	10.8679	10.8837	9.96745	10.6302	10.7445	10.9195	10.5005	10.5054	10.3495	9.93245	10.6451	10.4389	10.3666	10.613	10.6494	10.9984	10.5531	10.1571	10.373	10.5171	10.348	10.8138	10.4359	10.4786	10.4415	10.3258	10.5195	-0.154307	0.207905	-0.111826	0.429139	-0.188486	0.163019	ENSG00000067167	TRAM1	translocation associated membrane protein 1 [Source:HGNC Symbol;Acc:HGNC:20568]
	3.99649	4.1002	3.04402	3.04402	4.12197	3.81696	3.93574	3.98326	3.75592	3.92479	4.02176	3.76084	3.56465	3.5415	3.52404	3.82298	3.57235	3.86307	3.71907	3.553	3.96489	3.78007	4.36433	3.04402	4.11811	4.00548	3.04402	3.98804	3.85313	3.95526	3.93384	4.13084	3.52771	-0.593937	0.263173	0.348911	0.517664	-0.0278718	0.959709	ENSG00000067177	PHKA1	phosphorylase kinase regulatory subunit alpha 1 [Source:HGNC Symbol;Acc:HGNC:8925]
	11.5718	11.0872	11.7003	11.9797	11.6415	11.6731	11.5302	11.4735	12.3678	11.7401	11.7615	11.6119	11.8899	12.0287	12.3978	12.4965	11.5245	12.2552	11.9419	12.0029	11.5541	10.6296	11.8005	12.7839	11.9627	11.3869	11.8501	10.9793	11.2533	11.7762	11.7066	11.9095	11.955	0.312325	0.0976963	0.12072	0.579342	-0.0419334	0.840132	ENSG00000067182	TNFRSF1A	TNF receptor superfamily member 1A [Source:HGNC Symbol;Acc:HGNC:11916]
	7.37605	7.15629	6.97844	6.8389	6.73507	7.03951	7.07372	6.91817	7.61079	6.64921	6.87349	6.85388	7.06978	7.04291	7.39355	7.60544	7.31504	7.32902	6.89366	6.96419	6.83779	6.88628	7.21183	7.66137	6.8393	7.06403	6.83465	6.81372	7.32072	7.10132	7.30881	6.8332	6.67133	0.100843	0.497062	0.0585487	0.732291	-0.0731961	0.657603	ENSG00000067191	CACNB1	calcium voltage-gated channel auxiliary subunit beta 1 [Source:HGNC Symbol;Acc:HGNC:1401]
	9.10171	9.12174	8.83854	9.18038	9.00855	9.39375	9.32941	9.20753	9.34806	9.20786	9.13045	9.27891	9.01684	9.04017	8.29007	8.81348	9.09124	8.86127	9.54571	9.42303	8.9975	8.47713	8.88971	8.24907	9.38031	8.95753	8.87114	8.86327	9.30268	9.25913	9.31773	9.29564	9.51996	-0.0994652	0.469074	-0.322513	0.0423723	0.0400259	0.791467	ENSG00000067208	EVI5	ecotropic viral integration site 5 [Source:HGNC Symbol;Acc:HGNC:3501]
	6.52624	5.98839	6.4877	6.29043	6.81182	6.0881	6.19577	6.14475	6.46728	6.04877	6.35016	6.16316	6.5025	6.04393	6.81573	6.63762	6.60657	6.37554	6.23571	6.28275	6.47127	6.29496	6.45352	6.66213	6.60243	6.5933	6.54116	6.16796	6.61991	6.60627	6.3097	6.19407	6.23814	0.112149	0.404596	0.231898	0.129705	0.0742923	0.61956	ENSG00000067221	STOML1	stomatin like 1 [Source:HGNC Symbol;Acc:HGNC:14560]
	11.5518	11.3442	11.8661	11.8724	11.9582	11.8846	11.8875	11.7898	11.9048	11.452	11.3762	11.5174	11.8115	11.9619	12.5275	12.1838	11.5655	12.4286	11.7854	11.5728	11.1507	11.328	11.5344	12.7368	11.3477	10.9356	11.6128	11.8717	10.987	11.8883	11.9734	11.9535	11.791	0.15914	0.384255	-0.121807	0.564163	-0.00806324	0.968094	ENSG00000067225	PKM	pyruvate kinase M1/2 [Source:HGNC Symbol;Acc:HGNC:9021]
	8.2086	8.58912	8.18797	8.36017	8.69592	8.53259	8.43984	8.48943	8.24892	8.34389	8.30093	8.57394	8.13542	7.97135	7.74353	7.45119	8.10131	8.1019	8.32476	8.40904	8.31603	8.44114	8.02544	7.64295	8.20852	8.39448	8.27504	8.42696	8.20231	8.27575	7.99313	7.98971	8.12522	-0.2893	0.0167472	-0.235045	0.0917482	-0.237991	0.0747648	ENSG00000067248	DHX29	DExH-box helicase 29 [Source:HGNC Symbol;Acc:HGNC:15815]
	7.91723	8.17455	7.93223	8.13265	8.42732	8.40418	8.1236	8.23997	7.97673	8.43488	8.37125	8.50542	7.88648	8.13293	7.4707	7.36738	8.36401	7.5132	7.96446	8.00491	8.27342	8.45323	8.07725	7.21418	8.16102	8.36149	8.09221	8.24392	8.22175	7.84138	7.70257	7.77193	7.93401	-0.19246	0.21095	-0.0505421	0.775435	-0.21414	0.207705	ENSG00000067334	DNTTIP2	deoxynucleotidyltransferase terminal interacting protein 2 [Source:HGNC Symbol;Acc:HGNC:24013]
	9.23934	9.18268	9.19485	9.36104	9.33811	9.05531	9.10489	9.07575	9.55287	9.53422	9.32229	9.44946	9.32113	9.38824	9.21922	9.26444	9.22672	9.10496	9.26867	9.45109	9.33179	9.33868	9.39942	9.13984	9.35311	9.44641	9.20421	9.12775	9.51187	9.29343	9.20349	9.16607	9.24303	0.0334701	0.638055	0.0667702	0.414838	-0.0198812	0.800746	ENSG00000067365	METTL22	methyltransferase 22, Kin17 lysine [Source:HGNC Symbol;Acc:HGNC:28368]
	9.281	9.11213	9.08938	9.01549	8.74865	8.8733	8.9919	8.92265	9.39274	9.03548	8.80503	8.59736	9.16067	9.27515	9.33493	9.2987	8.94826	9.30923	8.88109	9.19943	8.89586	8.53234	8.87678	9.23908	8.88278	8.75025	8.8862	9.02608	9.4223	9.00904	9.09943	9.0066	8.85693	0.0448314	0.672972	-0.185185	0.131957	-0.00366671	0.975068	ENSG00000067369	TP53BP1	tumor protein p53 binding protein 1 [Source:HGNC Symbol;Acc:HGNC:11999]
	4.3686	4.1002	4.2422	4.09854	3.73512	3.81696	4.48569	4.27124	4.15354	3.92479	4.13223	4.04785	3.77642	4.02491	4.09869	4.25482	4.08393	4.35408	4.1933	4.04694	3.58164	3.98768	4.17041	4.15391	4.21553	3.8804	4.78309	3.98804	3.85313	4.20823	4.28394	3.59698	3.52771	-0.0997539	0.786216	-0.344034	0.429396	-0.0992137	0.809358	ENSG00000067445	TRO	trophinin [Source:HGNC Symbol;Acc:HGNC:12326]
	7.28391	7.90622	7.44658	7.56478	7.74739	7.84278	7.53344	7.61687	6.8999	7.85023	7.61616	7.62944	7.49246	7.41456	6.89646	6.79081	7.55754	7.05958	7.23157	7.39718	7.63825	8.06105	7.56676	7.10161	7.41944	7.84543	7.74896	8.03821	7.60407	7.50502	7.39482	7.17807	7.40571	-0.28697	0.0569722	0.045009	0.794274	-0.0183737	0.911684	ENSG00000067533	RRP15	ribosomal RNA processing 15 homolog [Source:HGNC Symbol;Acc:HGNC:24255]
	10.8279	10.7643	11.2356	11.3795	11.2928	11.3449	11.2744	11.277	10.8831	10.9414	11.3465	11.1782	11.3235	11.1325	11.4726	11.4468	11.1747	11.4665	11.348	11.2394	10.9882	10.8741	11.1707	11.4663	11.2937	10.4859	11.2222	11.159	10.4331	11.1955	11.3737	11.4497	11.434	0.1797	0.129093	-0.0599978	0.660893	0.0746748	0.567299	ENSG00000067560	RHOA	ras homolog family member A [Source:HGNC Symbol;Acc:HGNC:667]
	9.88635	9.63754	9.91523	9.92036	9.84432	9.79651	9.77867	9.81659	10.185	9.69372	9.88897	9.7728	9.86214	9.93102	10.3516	10.2713	9.56388	10.2207	9.87304	9.88222	9.69863	9.32723	9.77701	10.5098	9.88131	9.36142	9.91721	9.75227	9.75802	9.81135	9.93558	9.8934	9.87086	0.128448	0.273732	-0.0387558	0.774981	-0.00466991	0.97124	ENSG00000067596	DHX8	DEAH-box helicase 8 [Source:HGNC Symbol;Acc:HGNC:2749]
	7.92832	7.73504	8.20912	8.1421	7.90684	8.02412	7.85096	7.83305	8.54266	8.07631	8.06138	7.5832	8.32822	8.25029	8.85577	8.67247	8.01028	8.50415	8.39742	8.34601	7.82702	7.85752	8.25773	9.12887	8.35923	8.14596	8.00516	8.06213	7.85734	8.22194	8.07634	8.00359	8.36127	0.314911	0.0429313	0.310163	0.0837069	0.0539165	0.754162	ENSG00000067606	PRKCZ	protein kinase C zeta [Source:HGNC Symbol;Acc:HGNC:9412]
	8.51107	8.47001	8.52795	8.52808	8.62716	8.69057	8.46331	8.48943	8.3923	8.50375	8.40516	8.16214	8.29865	8.53489	8.9367	8.77342	8.24131	8.84423	8.33713	8.44385	8.22392	8.30089	8.33068	9.00954	8.14158	8.09167	8.44236	8.65372	8.61883	8.459	8.37749	8.0644	8.3489	-0.00171275	0.988104	-0.141972	0.285055	-0.0914464	0.471824	ENSG00000067704	IARS2	isoleucyl-tRNA synthetase 2, mitochondrial [Source:HGNC Symbol;Acc:HGNC:29685]
	4.28812	3.04402	3.69744	3.04402	3.88654	4.20713	4.12795	4.4246	3.04402	3.92479	3.53986	4.26192	3.04402	3.74416	4.19452	3.9925	3.57235	3.7157	4.1933	3.553	4.10165	3.89096	3.76705	3.04402	3.88346	3.53138	3.99112	3.64737	3.04402	3.5759	3.7743	3.59698	3.72493	-0.24376	0.669177	-0.593447	0.382731	-1.0063	0.148019	ENSG00000067715	SYT1	synaptotagmin 1 [Source:HGNC Symbol;Acc:HGNC:11509]
	5.04773	5.08317	5.27941	4.09854	4.46588	6.32743	5.19345	5.32727	6.36236	4.60057	5.44171	4.95061	5.57417	4.02491	5.34426	5.70439	4.64125	5.15032	6.52471	4.65573	4.42172	4.07424	5.11381	5.13191	6.06995	4.52642	4.13145	4.72007	5.55469	5.22302	4.98253	4.78218	6.20146	-0.00124336	0.99785	-0.476442	0.374681	-0.202756	0.691637	ENSG00000067798	NAV3	neuron navigator 3 [Source:HGNC Symbol;Acc:HGNC:15998]
	8.81568	8.31106	8.45195	8.48419	8.53634	8.42808	8.46663	8.54646	8.94197	8.27167	8.34528	8.34859	8.52827	8.57667	9.21475	9.25574	8.31922	9.19286	8.6919	8.68482	8.55268	8.35993	8.47497	9.62991	8.4647	8.12645	8.56911	8.603	7.84902	8.52713	8.66918	8.62692	8.68055	0.230812	0.169959	0.162182	0.403471	-0.0125444	0.946183	ENSG00000067829	IDH3G	isocitrate dehydrogenase (NAD(+)) 3 non-catalytic subunit gamma [Source:HGNC Symbol;Acc:HGNC:5386]
	5.68701	5.70495	5.0211	5.87368	5.66809	4.96784	5.43923	5.32727	6.05984	5.76422	5.60128	5.42529	5.4313	5.2273	6.30784	6.27053	5.93649	6.51245	5.61858	5.74429	6.39314	5.79414	5.64498	6.28545	5.66027	5.88391	5.95567	5.99391	4.69192	5.47388	5.94979	6.53975	5.35898	0.386133	0.128177	0.521984	0.0722578	0.310121	0.269591	ENSG00000067836	ROGDI	rogdi atypical leucine zipper [Source:HGNC Symbol;Acc:HGNC:29478]
	7.74595	7.05929	7.47483	6.80345	7.10367	6.73304	7.99142	7.65631	7.4924	6.64921	7.07724	6.64372	7.68779	7.16785	8.19339	7.9092	7.82321	8.69691	6.14368	7.15545	7.39125	6.15209	7.69031	8.70719	6.887	7.00096	7.03793	6.52148	7.01281	7.36286	7.56106	7.63598	6.72369	0.313729	0.294776	0.212639	0.538482	-0.185565	0.575316	ENSG00000067840	PDZD4	PDZ domain containing 4 [Source:HGNC Symbol;Acc:HGNC:21167]
	11.1044	11.2477	11.3948	11.6809	11.4136	11.6399	11.5667	11.6246	11.1174	11.6679	11.3422	11.4616	11.2737	11.2351	10.9642	10.8527	11.4329	11.0398	11.4515	11.431	11.2987	10.833	11.07	11.0123	11.4175	11.2331	11.3485	11.2688	11.476	11.2828	11.4119	11.4673	11.3512	-0.199128	0.0355827	-0.306561	0.00508941	-0.0875961	0.401535	ENSG00000067900	ROCK1	Rho associated coiled-coil containing protein kinase 1 [Source:HGNC Symbol;Acc:HGNC:10251]
	9.00557	9.22564	9.36267	9.32833	9.47739	9.41782	9.30921	9.40927	8.67881	9.28323	9.13298	9.25702	9.30389	9.08823	9.07134	8.837	9.17181	9.0215	9.09758	9.08558	9.18153	9.26684	9.11011	8.97319	9.17816	9.20295	9.39526	9.40667	9.26882	9.08932	9.05327	9.14121	9.17691	-0.159525	0.0544545	-0.114991	0.228891	-0.042688	0.640632	ENSG00000067955	CBFB	core-binding factor subunit beta [Source:HGNC Symbol;Acc:HGNC:1539]
	10.6825	10.7658	10.8126	10.906	10.5581	11.0902	10.8291	10.8452	10.9369	10.9484	10.9897	10.9471	10.9683	10.9781	10.4865	10.8431	10.5907	10.7891	11.0209	11.1167	10.7155	10.1339	10.6293	10.6196	10.9672	10.4204	10.8329	10.5107	10.9012	10.8785	10.8778	10.9541	11.0493	0.0409515	0.661001	-0.24389	0.0238768	0.0212965	0.836161	ENSG00000067992	PDK3	pyruvate dehydrogenase kinase 3 [Source:HGNC Symbol;Acc:HGNC:8811]
	5.54607	5.38085	5.24551	5.47396	5.48805	5.73344	4.97296	5.51691	6.01409	5.54684	5.40739	5.68785	5.31319	5.4818	6.27349	5.7389	5.29922	6.16954	5.82456	5.34901	5.33265	5.38992	5.54754	6.1158	4.98063	4.97429	5.29741	5.33728	4.30011	5.35436	5.66611	5.14678	5.52027	0.262395	0.25186	-0.0898193	0.736985	-0.321519	0.219119	ENSG00000068001	HYAL2	hyaluronidase 2 [Source:HGNC Symbol;Acc:HGNC:5321]
	10.7141	10.5046	10.8454	11.007	10.9585	10.8779	10.6897	10.6131	11.4081	10.9902	10.7527	10.8675	11.135	11.0654	11.5407	11.4462	10.5928	11.1606	10.9952	11.0321	10.5702	10.2485	10.8887	11.6555	10.9316	10.6823	10.8975	10.4025	10.8615	10.8654	10.7417	10.8487	10.9264	0.20482	0.147495	0.0170635	0.916784	-0.0817906	0.599975	ENSG00000068024	HDAC4	histone deacetylase 4 [Source:HGNC Symbol;Acc:HGNC:14063]
	9.53591	9.10972	8.83582	8.4655	8.84261	8.90284	9.01476	9.03897	9.78174	8.70358	9.07098	8.63934	8.99551	8.78546	9.817	9.84627	9.24279	10.0798	9.15457	9.06337	9.17864	8.75143	9.18281	10.0496	9.16618	8.9353	9.01167	8.76958	8.94938	8.90707	9.08803	9.12545	9.15102	0.280759	0.130529	0.208171	0.331477	-0.0687856	0.737247	ENSG00000068028	RASSF1	Ras association domain family member 1 [Source:HGNC Symbol;Acc:HGNC:9882]
	8.27091	8.17455	7.18949	7.36919	9.16949	7.11743	7.36536	7.54862	8.13775	7.32023	8.15407	8.19323	7.56056	6.9761	9.15536	7.74473	7.36497	8.36363	7.46024	7.2958	8.1315	8.10774	7.32113	8.63457	7.37842	7.2472	8.85974	8.04222	6.93612	7.91108	7.29893	7.66247	7.60648	0.0556334	0.850899	-0.0189064	0.95588	-0.0420117	0.8976	ENSG00000068079	IFI35	interferon induced protein 35 [Source:HGNC Symbol;Acc:HGNC:5399]
	8.21314	8.22448	7.87514	8.02441	8.51747	8.1279	8.11939	7.86144	8.1219	8.10431	7.80599	8.04771	7.89968	8.24087	8.06014	7.72804	7.6965	7.9613	7.96976	7.95144	7.70396	8.14924	7.85776	8.1656	7.93677	8.13624	8.13068	8.34811	7.91425	8.48207	8.06474	7.7474	7.97756	-0.195392	0.05337	-0.132244	0.255619	-0.0129593	0.907291	ENSG00000068097	HEATR6	HEAT repeat containing 6 [Source:HGNC Symbol;Acc:HGNC:24076]
	8.39199	8.02885	8.18797	8.05474	8.02387	8.07261	8.08952	8.08012	8.68601	8.09876	8.05606	7.8209	8.16849	8.20255	8.8982	8.8829	7.90638	8.76794	8.24388	8.15958	8.21832	7.82993	7.87087	9.31847	7.98669	7.86322	8.07259	8.05022	7.90626	8.30192	8.12181	8.26195	8.38167	0.185032	0.292689	0.115973	0.567733	-0.0222289	0.90894	ENSG00000068120	COASY	Coenzyme A synthase [Source:HGNC Symbol;Acc:HGNC:29932]
	3.99649	3.86923	4.15762	3.52397	3.53502	3.81696	3.6795	3.71392	4.50617	3.04402	3.74187	3.76084	4.06923	3.5415	4.2816	4.25482	4.39927	4.18776	4.2803	3.76018	3.04402	3.78007	3.04402	4.63627	3.88346	4.11426	3.99112	3.64737	3.04402	4.0907	3.56314	3.82138	3.87422	0.616495	0.243628	0.333249	0.587183	-0.320744	0.614808	ENSG00000068137	PLEKHH3	pleckstrin homology, MyTH4 and FERM domain containing H3 [Source:HGNC Symbol;Acc:HGNC:26105]
	9.95974	10.1599	10.063	10.7372	10.533	10.3735	10.2905	10.384	10.0068	10.3578	10.1966	10.5381	9.94712	10.2277	9.80961	9.69153	10.1182	9.99741	10.3196	10.0312	10.0661	10.0428	10.0183	9.58406	10.1781	9.82454	10.1139	10.1629	10.3053	10.374	10.3016	10.3409	10.3353	-0.200939	0.053873	-0.345803	0.00409257	-0.0268341	0.815231	ENSG00000068305	MEF2A	myocyte enhancer factor 2A [Source:HGNC Symbol;Acc:HGNC:6993]
	10.1797	9.71098	9.85885	10.086	9.78877	9.91479	9.90885	9.7814	10.8466	9.73725	9.95767	9.71153	10.0198	10.1468	10.6377	10.7263	9.79399	10.5349	9.96351	10.014	9.80711	9.18219	9.82659	11.0489	9.99396	9.47559	9.98172	9.61627	9.60115	10.0116	10.1021	10.0783	10.0711	0.172128	0.353078	-0.000833264	0.996894	-0.0868306	0.671026	ENSG00000068308	OTUD5	OTU deubiquitinase 5 [Source:HGNC Symbol;Acc:HGNC:25402]
	9.88208	9.42118	9.78197	10.2803	9.9828	9.84803	9.77331	9.79028	10.5598	9.87679	9.97329	9.9209	10.0138	10.1493	10.7949	10.6026	9.77385	10.5429	10.213	10.1227	9.77694	9.21984	9.9003	10.9243	10.1661	9.28656	9.90248	9.30516	9.53017	9.89448	10.0677	10.3286	10.294	0.299974	0.10213	0.0507317	0.810839	-0.00688561	0.972863	ENSG00000068323	TFE3	transcription factor binding to IGHM enhancer 3 [Source:HGNC Symbol;Acc:HGNC:11752]
	7.80734	7.77826	8.27878	7.83344	7.87158	8.0286	8.06781	7.94341	8.10588	7.77555	7.99053	7.89845	8.07855	8.10203	8.23372	8.48176	7.93306	8.68419	7.73433	8.1278	7.69591	7.82062	8.3635	8.70128	7.85552	7.66779	7.91985	7.86767	7.42525	8.01601	8.21916	8.10999	7.80697	0.206033	0.136826	0.121323	0.447778	-0.0322009	0.83389	ENSG00000068354	TBC1D25	TBC1 domain family member 25 [Source:HGNC Symbol;Acc:HGNC:8092]
	10.2912	10.397	10.4326	10.7726	10.9676	10.8617	10.7317	10.8747	10.1951	10.8584	10.8249	11.0547	10.6307	10.6644	10.3403	9.993	10.533	10.4577	10.7484	10.8406	10.6231	10.0247	10.4135	9.76215	10.5874	10.13	10.7956	10.3091	10.6767	10.5879	10.6448	10.7245	10.6729	-0.0267944	0.832937	-0.377422	0.0101598	-0.0256068	0.854908	ENSG00000068366	ACSL4	acyl-CoA synthetase long chain family member 4 [Source:HGNC Symbol;Acc:HGNC:3571]
	8.19948	7.90622	8.40141	8.61882	8.21879	8.61821	8.40909	8.48214	8.93292	8.61687	8.5486	8.45501	8.6464	8.76917	8.91207	8.75708	8.54781	8.75887	8.78509	8.83333	8.55712	8.34701	8.51308	8.99027	8.8562	8.49674	8.42699	8.20506	8.3092	8.32252	8.65379	8.58604	8.89147	0.253891	0.0264447	0.18752	0.155242	0.039497	0.755292	ENSG00000068383	INPP5A	inositol polyphosphate-5-phosphatase A [Source:HGNC Symbol;Acc:HGNC:6076]
	7.24888	7.20244	7.198	7.27768	7.62564	7.13419	7.23086	7.23771	7.44217	7.09262	7.23682	7.25952	7.50116	7.35456	7.91329	7.81753	7.23136	7.75158	7.33406	7.37927	7.37115	7.26239	7.34955	8.38074	7.18258	6.86581	7.42673	7.16353	6.518	7.3428	7.03867	7.08958	7.03431	0.245877	0.117927	0.236369	0.191872	-0.182893	0.297457	ENSG00000068394	GPKOW	G-patch domain and KOW motifs [Source:HGNC Symbol;Acc:HGNC:30677]
	10.1692	9.91538	9.51299	9.81511	9.90655	9.75528	9.63997	9.6445	10.6755	9.71565	9.69709	9.63816	9.80724	10.2241	10.7593	10.614	9.64473	10.3956	10.0015	9.98473	9.82196	9.25653	9.71481	10.8819	9.97075	9.56699	9.96231	9.66911	9.86077	10.0645	9.79188	10.0044	9.75062	0.219732	0.216796	0.0545229	0.79072	-0.036491	0.852479	ENSG00000068400	GRIPAP1	GRIP1 associated protein 1 [Source:HGNC Symbol;Acc:HGNC:18706]
	7.75844	7.5407	7.52298	7.43226	7.74739	7.57526	7.42816	7.43976	8.20447	7.40385	7.29237	7.21972	7.74741	7.70951	8.2513	7.94574	7.59147	8.05818	7.54809	7.20717	7.56938	7.68857	7.55867	8.65919	7.43552	7.43364	7.64642	7.5555	7.48019	7.59253	7.27896	7.2498	7.52069	0.078987	0.627499	0.189109	0.312704	-0.156076	0.387299	ENSG00000068438	FTSJ1	FtsJ RNA 2'-O-methyltransferase 1 [Source:HGNC Symbol;Acc:HGNC:13254]
	6.95471	6.531	6.60802	6.27315	7.22995	6.61826	6.42008	6.66996	6.12578	6.60257	6.94468	6.78721	6.69754	6.52392	7.47819	6.72475	6.20429	6.80029	6.75238	6.68599	6.97762	6.42468	6.28588	7.2633	6.69928	6.06149	7.14231	6.62211	5.67564	7.18265	6.61231	6.55879	6.67133	0.187248	0.346296	0.0500994	0.82735	0.0834635	0.704567	ENSG00000068489	PRR11	proline rich 11 [Source:HGNC Symbol;Acc:HGNC:25619]
	3.04402	4.1002	3.04402	3.71971	3.73512	3.04402	4.35719	3.86091	3.04402	3.76681	3.89469	3.9176	3.04402	3.74416	3.86803	3.59813	4.20077	4.56246	3.86714	3.76018	3.80006	4.07424	3.04402	4.06118	3.53319	3.53138	3.99112	3.98804	3.04402	3.5759	4.68511	3.82138	3.52771	0.661752	0.314712	0.0935714	0.904522	0.723084	0.316844	ENSG00000068615	REEP1	receptor accessory protein 1 [Source:HGNC Symbol;Acc:HGNC:25786]
	11.3436	11.1006	11.2195	11.5637	11.3408	11.4192	11.3987	11.4048	11.8768	11.2645	11.4	11.4627	11.4704	11.5606	11.6273	11.7245	11.2588	11.6382	11.608	11.4466	11.1719	10.7143	11.2034	11.7434	11.4465	10.9654	11.2867	11.0291	11.1318	11.5307	11.5219	11.6386	11.588	0.11848	0.280374	-0.163703	0.196693	-0.00167638	0.988948	ENSG00000068650	ATP11A	ATPase phospholipid transporting 11A [Source:HGNC Symbol;Acc:HGNC:13552]
	9.41112	9.1642	9.01932	8.85536	8.78698	8.84821	8.73251	8.59119	9.33896	8.8823	8.76316	8.77563	8.99858	9.1065	9.68269	9.37027	8.5945	9.20849	8.66272	8.98578	8.68858	8.84161	8.97408	9.82738	8.55197	8.86057	9.00823	9.11828	9.17222	9.00267	8.69947	8.64029	8.83344	0.0691931	0.652831	0.0402959	0.820444	-0.0498025	0.769286	ENSG00000068654	POLR1A	RNA polymerase I subunit A [Source:HGNC Symbol;Acc:HGNC:17264]
	8.62447	8.82506	8.56121	9.04851	9.20766	9.21101	8.86677	9.0926	8.79324	8.9111	8.90616	9.02916	8.87386	9.14488	9.32667	9.24406	8.79679	9.44919	9.01279	9.01211	8.83125	8.88913	8.88326	9.42455	8.8562	8.56351	8.65955	8.61652	8.74512	8.58367	8.8954	8.79974	9.04508	0.169162	0.120442	0.00307513	0.980512	-0.163741	0.17546	ENSG00000068697	LAPTM4A	lysosomal protein transmembrane 4 alpha [Source:HGNC Symbol;Acc:HGNC:6924]
	9.97318	9.93595	9.62886	9.56609	9.88316	9.70447	9.75714	9.79028	10.3928	9.66395	9.53816	9.64004	9.60885	9.70312	10.4452	10.447	9.79762	10.5269	9.8285	9.80736	9.63488	9.88326	9.51656	10.7004	9.55758	9.79706	9.7929	9.97005	9.41669	9.86145	10.0175	9.90082	9.79841	0.136465	0.375223	0.0649684	0.714631	-0.0147995	0.930527	ENSG00000068724	TTC7A	tetratricopeptide repeat domain 7A [Source:HGNC Symbol;Acc:HGNC:19750]
	8.8941	8.73714	8.87866	8.84094	8.82123	8.73231	8.71027	8.83096	9.04073	8.65899	8.74341	8.75495	8.78784	8.78222	9.09342	8.96345	8.80403	8.75583	8.77906	8.84314	8.90635	8.64473	8.90253	8.91818	8.78595	8.83076	8.93771	8.8007	8.77613	8.50477	8.79726	8.78376	8.61661	0.0173108	0.786317	0.0150763	0.837347	-0.0702807	0.322676	ENSG00000068745	IP6K2	inositol hexakisphosphate kinase 2 [Source:HGNC Symbol;Acc:HGNC:17313]
	3.04402	3.52475	3.04402	3.04402	3.04402	3.04402	3.04402	3.04402	3.54994	3.04402	3.53986	3.04402	3.04402	3.04402	3.04402	3.59813	3.78713	3.04402	3.52351	3.04402	3.04402	3.04402	3.04402	3.50641	3.04402	3.04402	3.04402	3.64737	3.61984	3.04402	3.04402	3.59698	3.04402	1.02542	0.434302	-0.0594596	0.968832	1.19371	0.404429	ENSG00000068781	STON1-GTF2A1L	STON1-GTF2A1L readthrough [Source:HGNC Symbol;Acc:HGNC:30651]
	8.54387	8.89117	8.73741	8.76045	9.22637	8.59728	8.84907	8.94138	8.19945	8.49108	8.81767	9.17897	8.67352	8.45566	8.33196	7.71962	8.63161	8.47121	8.79109	8.47364	8.80905	8.7416	8.40913	7.70935	8.62028	8.5156	8.89367	8.80779	8.74959	8.62984	8.76897	8.65354	8.66732	-0.157133	0.278708	-0.251053	0.13412	-0.00777388	0.961207	ENSG00000068784	SRBD1	S1 RNA binding domain 1 [Source:HGNC Symbol;Acc:HGNC:25521]
	10.4969	10.8006	10.9645	10.6985	10.7825	10.9374	10.8959	10.9125	10.1503	10.6312	10.488	10.4657	10.6415	10.522	9.90005	9.75461	10.5812	10.4131	10.4553	10.4189	10.5559	10.6336	10.8295	9.79583	10.3551	10.3788	10.4093	10.7775	10.8942	10.7256	10.5903	10.5227	10.4813	-0.360728	0.00334562	-0.290145	0.0409013	-0.10873	0.422062	ENSG00000068796	KIF2A	kinesin family member 2A [Source:HGNC Symbol;Acc:HGNC:6318]
	11.3773	10.7666	10.5786	10.6703	10.4968	10.5354	10.5148	10.4254	11.9674	10.604	10.5937	10.2164	10.7382	11.2021	11.9775	11.8342	10.6166	11.7568	10.8468	10.979	10.8283	10.4361	10.7062	12.4388	10.8746	10.7555	10.7551	10.6281	10.796	10.8191	10.766	10.7939	10.7766	0.309819	0.201734	0.310751	0.267421	-0.121146	0.650671	ENSG00000068831	RASGRP2	RAS guanyl releasing protein 2 [Source:HGNC Symbol;Acc:HGNC:9879]
	10.9057	10.8332	10.6576	10.4352	10.493	10.5085	10.7241	10.633	10.4709	10.6206	10.5845	10.532	10.5926	10.6097	10.2591	10.196	10.5243	10.8643	10.567	10.8704	10.6431	10.3302	10.6915	10.3028	10.5043	10.2929	10.5423	10.5251	10.8901	10.507	10.7571	10.7234	10.563	-0.0621157	0.475455	-0.168588	0.0935751	0.0140483	0.883597	ENSG00000068878	PSME4	proteasome activator subunit 4 [Source:HGNC Symbol;Acc:HGNC:20635]
	6.82964	7.01857	6.89707	6.94026	7.03077	6.91888	7.07372	6.86287	5.75964	6.96364	6.79857	6.62854	6.6195	6.50817	5.56412	5.59529	6.8228	6.03379	6.52471	6.74333	6.77779	7.20617	6.58752	5.20429	6.77736	7.30919	6.68682	7.14867	7.39125	6.6884	6.70539	6.76939	6.76173	-0.493458	0.0339339	-0.100594	0.705961	0.0405136	0.873599	ENSG00000068885	IFT80	intraflagellar transport 80 [Source:HGNC Symbol;Acc:HGNC:29262]
	8.61421	8.39669	8.43051	8.20205	8.27831	8.40762	8.42966	8.39941	9.06854	8.29129	8.34964	8.14103	8.38089	8.32799	9.24794	9.35678	8.47708	9.18612	8.5254	8.49869	8.32649	8.16772	8.3635	9.6423	8.43705	8.09167	8.49244	8.18704	8.25988	8.53597	8.50734	8.70535	8.58881	0.251397	0.171689	0.15298	0.47126	0.00584789	0.977036	ENSG00000068903	SIRT2	sirtuin 2 [Source:HGNC Symbol;Acc:HGNC:10886]
	8.52209	8.88836	8.54467	8.58459	8.60588	8.67924	8.51556	8.55343	7.84775	8.69625	8.7301	8.71981	8.472	8.35007	7.91329	7.95293	8.58612	7.79368	8.42472	8.43523	8.60515	8.89135	8.51726	7.48645	8.60616	8.8217	8.43725	8.65634	8.93767	8.64627	8.39611	8.49083	8.33641	-0.202054	0.182928	-0.0127661	0.941757	0.00562616	0.973135	ENSG00000068912	ERLEC1	endoplasmic reticulum lectin 1 [Source:HGNC Symbol;Acc:HGNC:25222]
	7.93384	7.7964	7.06477	7.07504	7.35455	6.73304	7.23868	7.35434	7.65554	6.87506	7.87421	7.81425	7.3263	7.0963	8.37667	7.80962	7.33522	8.48594	6.95939	7.85119	7.96067	8.05312	7.52587	8.55154	6.92175	6.67662	8.0857	7.80287	6.61991	7.51401	7.55277	7.59072	7.11473	0.456428	0.0572373	0.438374	0.113303	0.193326	0.466025	ENSG00000068971	PPP2R5B	protein phosphatase 2 regulatory subunit B'beta [Source:HGNC Symbol;Acc:HGNC:9310]
	6.8764	6.27697	6.51534	6.82718	6.2733	6.74402	6.87727	6.82863	8.3339	6.90093	6.31456	6.20494	7.01003	7.66083	7.81622	7.79367	6.5898	7.59032	7.16822	7.02314	6.79303	5.71409	6.70997	8.1352	7.31026	6.64938	6.48244	6.22626	6.69649	6.82526	6.70539	6.93843	7.04461	0.281892	0.332411	0.114503	0.733204	-0.289066	0.37009	ENSG00000068976	PYGM	glycogen phosphorylase, muscle associated [Source:HGNC Symbol;Acc:HGNC:9726]
	8.41187	8.38875	8.82765	8.81461	8.47114	8.50717	8.44322	8.40328	8.48191	8.3718	8.30543	8.13571	8.56183	8.81115	8.54638	8.7154	8.27298	8.7619	8.42472	8.14906	8.31077	8.36953	8.66748	9.11114	8.18971	8.34893	8.41665	8.57281	9.07582	8.81198	8.44164	8.46099	8.53521	-0.0353795	0.771741	0.015047	0.914733	0.116874	0.384242	ENSG00000069020	MAST4	microtubule associated serine/threonine kinase family member 4 [Source:HGNC Symbol;Acc:HGNC:19037]
	8.44313	8.25538	7.52972	7.90736	7.26667	6.4934	6.58933	6.53462	7.21161	7.95853	7.8374	7.84722	7.05803	8.07576	8.10433	7.37813	6.68762	6.86965	6.88241	7.7223	7.94037	8.21112	7.23233	8.54825	6.61668	8.0765	8.14328	8.57003	7.02767	7.42142	6.82073	6.90914	6.53132	-0.0461627	0.880972	0.352503	0.320983	-0.0519815	0.878475	ENSG00000069188	SDK2	sidekick cell adhesion molecule 2 [Source:HGNC Symbol;Acc:HGNC:19308]
	8.8941	9.04048	8.9074	8.67845	8.80265	8.84821	8.79197	8.82809	8.62364	8.85291	8.78907	8.5421	8.86381	8.82066	8.91207	8.71962	8.50845	8.76794	8.76693	8.68846	8.59221	8.71171	8.90253	8.68938	8.60261	8.78486	8.77328	8.94483	8.94159	8.83366	8.80425	8.62243	8.66066	-0.0905939	0.167237	-0.117946	0.118745	-0.0297877	0.681177	ENSG00000069248	NUP133	nucleoporin 133 [Source:HGNC Symbol;Acc:HGNC:18016]
	10.0513	10.1588	10.1778	10.1294	10.3446	10.1709	10.1101	10.0842	9.65176	10.1826	10.0503	10.1598	9.95187	10.1111	10.1487	9.61428	9.93585	9.88246	9.9515	10.0169	10.0441	10.1102	9.83831	9.93458	9.84873	10.0391	10.075	10.3614	10.2916	10.1389	9.86885	9.89526	9.92464	-0.12709	0.117018	-0.144756	0.121894	-0.0246078	0.783086	ENSG00000069275	NUCKS1	nuclear casein kinase and cyclin dependent kinase substrate 1 [Source:HGNC Symbol;Acc:HGNC:29923]
	10.0049	10.0321	9.99891	10.293	10.2299	10.3032	10.2448	10.1886	9.95558	10.1521	10.0301	10.0955	10.0948	10.0584	9.99171	9.82879	9.94734	10.152	10.1183	9.89485	9.92013	10.0053	10.0445	9.80963	9.85322	9.62544	10.1424	10.1453	9.99295	10.0676	10.1035	9.99921	10.1961	-0.122673	0.0429852	-0.267495	0.000136908	-0.0516642	0.439863	ENSG00000069329	VPS35	VPS35 retromer complex component [Source:HGNC Symbol;Acc:HGNC:13487]
	8.89974	8.94087	9.00489	9.3509	9.19584	9.28017	9.04839	9.20311	8.57016	9.18184	9.17534	9.21222	9.08479	9.02379	9.06142	8.77748	9.10596	8.91124	9.12873	9.19688	9.19014	9.16758	9.0794	8.7306	9.05889	9.04579	9.04895	9.13528	8.718	8.99628	8.90842	9.07055	9.01146	-0.0102022	0.90505	-0.0322931	0.743365	-0.0954836	0.313334	ENSG00000069345	DNAJA2	DnaJ heat shock protein family (Hsp40) member A2 [Source:HGNC Symbol;Acc:HGNC:14884]
	9.367	8.77417	9.50447	10.3633	9.59903	9.40927	9.53476	9.46208	10.2459	9.42309	9.7242	9.67348	9.80724	10.0436	10.5763	10.5347	9.39198	10.0798	10.1243	9.8322	9.40019	8.26015	9.76654	10.7992	10.1259	8.88107	10.1533	8.79596	8.78051	9.96818	9.49224	9.8384	10.1398	0.396505	0.10541	0.134845	0.633503	0.0588756	0.827399	ENSG00000069399	BCL3	BCL3 transcription coactivator [Source:HGNC Symbol;Acc:HGNC:998]
	11.2887	10.8933	11.1863	11.0115	11.01	11.3141	11.3546	11.2738	12.0235	10.9053	10.9011	10.7001	11.2951	11.318	11.8061	12.1146	11.3156	11.9103	11.3822	11.0902	11.0352	10.7546	11.2047	12.0517	11.4744	11.0258	10.9477	10.897	11.049	10.9913	11.2513	11.3461	11.4867	0.183994	0.287194	0.059164	0.766944	-0.11053	0.561964	ENSG00000069424	KCNAB2	potassium voltage-gated channel subfamily A regulatory beta subunit 2 [Source:HGNC Symbol;Acc:HGNC:6229]
	3.04402	4.1002	3.04402	3.04402	3.73512	3.04402	3.04402	3.04402	3.04402	3.04402	3.53986	3.04402	3.04402	3.04402	3.04402	3.04402	3.04402	3.04402	3.04402	3.04402	3.80006	3.89096	3.04402	3.04402	3.04402	3.53138	3.99112	3.89129	3.04402	3.04402	3.04402	3.04402	3.04402	-1.51031	0.359678	0.669016	0.712216	0.556973	0.750584	ENSG00000069482	GAL	galanin and GMAP prepropeptide [Source:HGNC Symbol;Acc:HGNC:4114]
	10.9451	11.4313	11.3589	11.0947	11.258	11.4209	11.2644	11.2266	10.3253	11.3511	11.1809	11.3557	11.2248	11.0399	9.81552	9.87683	11.2462	9.68123	11.0717	10.9908	11.2921	11.5602	11.2618	9.44416	11.1857	11.4757	11.2273	11.489	11.6682	11.2087	10.9692	10.8458	11.0416	-0.330061	0.132621	-0.0246442	0.922512	0.0352335	0.884153	ENSG00000069493	CLEC2D	C-type lectin domain family 2 member D [Source:HGNC Symbol;Acc:HGNC:14351]
	5.35494	5.65149	5.70582	6.32436	6.11963	5.8823	5.62256	5.98643	5.03873	6.16113	5.50781	5.62681	6.05542	5.88073	6.3247	6.1234	6.13618	5.88341	5.53257	5.68588	5.41654	5.8698	5.61327	5.81516	5.86818	5.90739	5.83429	5.53923	5.67564	5.74896	6.02469	5.34259	5.69141	0.0891686	0.621845	-0.0908735	0.664983	-0.170221	0.403832	ENSG00000069509	FUNDC1	FUN14 domain containing 1 [Source:HGNC Symbol;Acc:HGNC:28746]
	3.5267	3.52475	4.06461	3.71971	3.04402	3.81696	4.60068	4.27124	3.04402	3.76681	3.53986	3.04402	3.56465	3.5415	3.52404	4.78544	4.30488	4.56246	3.86714	4.16	3.58164	3.47203	4.17041	4.15391	3.73258	3.53138	3.04402	3.4722	3.04402	4.0907	4.28394	3.99058	3.72493	0.481702	0.468354	-0.248035	0.754538	-0.27894	0.716701	ENSG00000069535	MAOB	monoamine oxidase B [Source:HGNC Symbol;Acc:HGNC:6834]
	10.921	11.3047	11.4487	10.945	11.1562	11.4239	11.2862	11.2999	10.4114	11.0873	11.0451	11.0483	11.3167	10.84	10.2027	10.2036	11.1649	10.3359	10.8837	10.7677	10.9915	11.2491	11.328	10.0249	11.0529	11.2211	11.0599	11.2662	11.6245	11.1801	10.8902	10.8467	10.9525	-0.329736	0.0400307	-0.12169	0.511466	-0.0164702	0.925822	ENSG00000069667	RORA	RAR related orphan receptor A [Source:HGNC Symbol;Acc:HGNC:10258]
	4.86122	4.50768	4.39239	4.36153	4.53671	4.1248	4.28652	4.49369	5.37498	4.17004	4.61747	4.43764	4.61983	4.68585	5.03808	5.39138	4.30488	5.15032	4.43465	4.65573	4.86944	4.15307	4.36433	5.74635	4.72031	4.7712	5.03758	3.98804	4.41204	4.6511	4.28394	4.78218	4.5819	0.419635	0.233024	0.608881	0.126866	0.00323446	0.993529	ENSG00000069696	DRD4	dopamine receptor D4 [Source:HGNC Symbol;Acc:HGNC:3025]
	9.3731	9.21221	9.40358	8.02951	9.05378	9.06187	9.54422	9.6879	8.84239	7.97075	8.91501	8.54612	9.42507	8.32799	9.22812	9.08952	9.10009	9.85294	8.529	8.51106	8.82757	8.3917	9.37204	9.25934	8.84122	8.332	8.65075	8.54479	9.45825	8.78627	9.00557	9.08365	8.63031	-0.0900406	0.673392	-0.23231	0.346457	-0.209571	0.373795	ENSG00000069702	TGFBR3	transforming growth factor beta receptor 3 [Source:HGNC Symbol;Acc:HGNC:11774]
[truncated: 21,377 more rows]
