# Supplementary material for: Multidimensional Analysis of Twin Sets During an Intensive Week-Long Meditation Retreat: A Pilot Study
Source: Mindfulness (N Y). 2025 May 7;16(6):1634–55. doi: 10.1007/s12671-025-02584-x (PMC12170707; doi:10.1007/s12671-025-02584-x)
Supplement: Supplementary file 4 — Supplementary file4 (XLSX 26 KB) [file 12671_2025_2584_MOESM4_ESM.xlsx]

## Sheet: Sheet1
Supplementary Table S4. Gene Ontology terms, biological processes, molecular functions and cellular, components identified by the enrichment analysis. Table columns: comparison groups T1 vs BASELINE/T0, T2 vs BASELINE/T0 and T3 vs BASELINE/T0; ID - GO term IDs; Description of the GO term; GeneRatio - the fraction of differentially expressed genes found in the gene set; pvalue – gene enrichment si…
comparison group	ID	Description: biological processes	GeneRatio	pvalue	p.adjust	qvalue	geneID
T1_vs_BASELINE	GO:1902600	proton transmembrane transport	7/51	2.31083e-07	0.00010476	9.12468e-05	PARK7/COX5B/ATP6V0E1/COX8A/COX5A/ATP5PD/COX6B1
T1_vs_BASELINE	GO:0065004	protein-DNA complex assembly	8/51	2.5458e-07	0.00010476	9.12468e-05	MED18/TAF12/H3-3A/H1-2/H2BC4/H4C5/H2BC8/H2BC15
T1_vs_BASELINE	GO:0006123	mitochondrial electron transport, cytochrome c to oxygen	4/51	4.79812e-07	0.000131628	0.00011465	COX5B/COX8A/COX5A/COX6B1
T1_vs_BASELINE	GO:0071824	protein-DNA complex subunit organization	8/51	7.09044e-07	0.000142255	0.000123906	MED18/TAF12/H3-3A/H1-2/H2BC4/H4C5/H2BC8/H2BC15
T1_vs_BASELINE	GO:0006334	nucleosome assembly	6/51	8.64246e-07	0.000142255	0.000123906	H3-3A/H1-2/H2BC4/H4C5/H2BC8/H2BC15
T1_vs_BASELINE	GO:0006119	oxidative phosphorylation	6/51	2.69491e-06	0.000369652	0.000321971	PARK7/COX5B/COX8A/COX5A/ATP5PD/COX6B1
T1_vs_BASELINE	GO:0034728	nucleosome organization	6/51	3.80207e-06	0.000447015	0.000389355	H3-3A/H1-2/H2BC4/H4C5/H2BC8/H2BC15
T1_vs_BASELINE	GO:0019646	aerobic electron transport chain	5/51	5.07996e-06	0.0005226	0.000455191	PARK7/COX5B/COX8A/COX5A/COX6B1
T1_vs_BASELINE	GO:0042773	ATP synthesis coupled electron transport	5/51	7.61771e-06	0.000626937	0.000546069	PARK7/COX5B/COX8A/COX5A/COX6B1
T1_vs_BASELINE	GO:0042775	mitochondrial ATP synthesis coupled electron transport	5/51	7.61771e-06	0.000626937	0.000546069	PARK7/COX5B/COX8A/COX5A/COX6B1
T1_vs_BASELINE	GO:0009060	aerobic respiration	6/51	1.32651e-05	0.000992471	0.000864453	PARK7/COX5B/COX8A/COX5A/ATP5PD/COX6B1
T1_vs_BASELINE	GO:0022904	respiratory electron transport chain	5/51	1.91045e-05	0.00131025	0.00114124	PARK7/COX5B/COX8A/COX5A/COX6B1
T1_vs_BASELINE	GO:0045333	cellular respiration	6/51	4.39427e-05	0.00278191	0.00242308	PARK7/COX5B/COX8A/COX5A/ATP5PD/COX6B1
T1_vs_BASELINE	GO:0022900	electron transport chain	5/51	0.000109784	0.00645374	0.00562128	PARK7/COX5B/COX8A/COX5A/COX6B1
T1_vs_BASELINE	GO:0098869	cellular oxidant detoxification	4/51	0.000152245	0.00835319	0.00727573	PARK7/TXN/HBD/CCS
T2_vs_BASELINE	GO:0006119	oxidative phosphorylation	17/136	4.5414e-16	6.95288e-13	6.48225e-13	NDUFS5/UQCRH/DGUOK/COX5B/NDUFB4/NDUFS6/CHCHD2/ATP5MF/COX8A/COX6A1/COX5A/ANTKMT/NDUFAB1/COX4I1/ATP5PD/COX6B1/UQCR10
T2_vs_BASELINE	GO:0009060	aerobic respiration	18/136	3.05019e-15	2.33492e-12	2.17687e-12	NDUFS5/UQCRH/DGUOK/COX5B/NDUFB4/NDUFS6/CHCHD2/ATP5MF/COX8A/COX6A1/COX5A/ANTKMT/NDUFAB1/COX4I1/ATP5PD/COX6B1/NOP53/UQCR10
T2_vs_BASELINE	GO:0042773	ATP synthesis coupled electron transport	14/136	1.51675e-14	5.80534e-12	5.41239e-12	NDUFS5/UQCRH/DGUOK/COX5B/NDUFB4/NDUFS6/CHCHD2/COX8A/COX6A1/COX5A/NDUFAB1/COX4I1/COX6B1/UQCR10
T2_vs_BASELINE	GO:0042775	mitochondrial ATP synthesis coupled electron transport	14/136	1.51675e-14	5.80534e-12	5.41239e-12	NDUFS5/UQCRH/DGUOK/COX5B/NDUFB4/NDUFS6/CHCHD2/COX8A/COX6A1/COX5A/NDUFAB1/COX4I1/COX6B1/UQCR10
T2_vs_BASELINE	GO:0045333	cellular respiration	18/136	1.25247e-13	3.83505e-11	3.57546e-11	NDUFS5/UQCRH/DGUOK/COX5B/NDUFB4/NDUFS6/CHCHD2/ATP5MF/COX8A/COX6A1/COX5A/ANTKMT/NDUFAB1/COX4I1/ATP5PD/COX6B1/NOP53/UQCR10
T2_vs_BASELINE	GO:0022904	respiratory electron transport chain	14/136	2.22633e-13	5.68084e-11	5.29631e-11	NDUFS5/UQCRH/DGUOK/COX5B/NDUFB4/NDUFS6/CHCHD2/COX8A/COX6A1/COX5A/NDUFAB1/COX4I1/COX6B1/UQCR10
T2_vs_BASELINE	GO:0019646	aerobic electron transport chain	12/136	2.98162e-12	6.52123e-10	6.07981e-10	NDUFS5/UQCRH/COX5B/NDUFB4/NDUFS6/COX8A/COX6A1/COX5A/NDUFAB1/COX4I1/COX6B1/UQCR10
T2_vs_BASELINE	GO:0015980	energy derivation by oxidation of organic compounds	18/136	3.139e-11	5.89295e-09	5.49407e-09	NDUFS5/UQCRH/DGUOK/COX5B/NDUFB4/NDUFS6/CHCHD2/ATP5MF/COX8A/COX6A1/COX5A/ANTKMT/NDUFAB1/COX4I1/ATP5PD/COX6B1/NOP53/UQCR10
T2_vs_BASELINE	GO:0022900	electron transport chain	14/136	3.46418e-11	5.89295e-09	5.49407e-09	NDUFS5/UQCRH/DGUOK/COX5B/NDUFB4/NDUFS6/CHCHD2/COX8A/COX6A1/COX5A/NDUFAB1/COX4I1/COX6B1/UQCR10
T2_vs_BASELINE	GO:1902600	proton transmembrane transport	13/136	1.38034e-10	2.11329e-08	1.97025e-08	UQCRH/COX5B/ATP5MF/COX8A/ATP5MC2/COX6A1/COX5A/ANTKMT/COX4I1/ATP5MC1/ATP5PD/COX6B1/UQCR10
T2_vs_BASELINE	GO:0015986	proton motive force-driven ATP synthesis	9/136	3.74719e-09	5.21541e-07	4.86238e-07	NDUFS5/NDUFB4/NDUFS6/ATP5MF/ATP5MC2/ANTKMT/NDUFAB1/ATP5MC1/ATP5PD
T2_vs_BASELINE	GO:0006754	ATP biosynthetic process	10/136	4.71639e-09	6.01733e-07	5.61003e-07	NDUFS5/DGUOK/NDUFB4/NDUFS6/ATP5MF/ATP5MC2/ANTKMT/NDUFAB1/ATP5MC1/ATP5PD
T2_vs_BASELINE	GO:0009206	purine ribonucleoside triphosphate biosynthetic process	10/136	1.23527e-08	1.45477e-06	1.3563e-06	NDUFS5/DGUOK/NDUFB4/NDUFS6/ATP5MF/ATP5MC2/ANTKMT/NDUFAB1/ATP5MC1/ATP5PD
T2_vs_BASELINE	GO:0009145	purine nucleoside triphosphate biosynthetic process	10/136	1.34147e-08	1.46699e-06	1.36769e-06	NDUFS5/DGUOK/NDUFB4/NDUFS6/ATP5MF/ATP5MC2/ANTKMT/NDUFAB1/ATP5MC1/ATP5PD
T2_vs_BASELINE	GO:0006123	mitochondrial electron transport, cytochrome c to oxygen	6/136	1.50198e-08	1.53303e-06	1.42926e-06	COX5B/COX8A/COX6A1/COX5A/COX4I1/COX6B1
T2_vs_BASELINE	GO:0009201	ribonucleoside triphosphate biosynthetic process	10/136	2.00319e-08	1.9168e-06	1.78706e-06	NDUFS5/DGUOK/NDUFB4/NDUFS6/ATP5MF/ATP5MC2/ANTKMT/NDUFAB1/ATP5MC1/ATP5PD
T2_vs_BASELINE	GO:0009142	nucleoside triphosphate biosynthetic process	10/136	4.5542e-08	4.10146e-06	3.82383e-06	NDUFS5/DGUOK/NDUFB4/NDUFS6/ATP5MF/ATP5MC2/ANTKMT/NDUFAB1/ATP5MC1/ATP5PD
T2_vs_BASELINE	GO:0042776	proton motive force-driven mitochondrial ATP synthesis	7/136	5.1861e-07	4.41107e-05	4.11249e-05	NDUFS5/NDUFB4/NDUFS6/ATP5MF/ANTKMT/NDUFAB1/ATP5PD
T2_vs_BASELINE	GO:0006334	nucleosome assembly	8/136	2.65367e-06	0.00021383	0.000199356	NPM1/H4C2/H4C3/H2BC4/H4C5/H2BC8/H1-3/H4C6
T2_vs_BASELINE	GO:0046034	ATP metabolic process	10/136	3.89961e-06	0.000298515	0.000278309	NDUFS5/DGUOK/NDUFB4/NDUFS6/ATP5MF/ATP5MC2/ANTKMT/NDUFAB1/ATP5MC1/ATP5PD
T2_vs_BASELINE	GO:0009152	purine ribonucleotide biosynthetic process	10/136	4.4056e-06	0.00032119	0.000299449	NDUFS5/DGUOK/NDUFB4/NDUFS6/ATP5MF/ATP5MC2/ANTKMT/NDUFAB1/ATP5MC1/ATP5PD
T2_vs_BASELINE	GO:0061644	protein localization to CENP-A containing chromatin	4/136	7.25336e-06	0.000504768	0.000470601	H4C2/H4C3/H4C5/H4C6
T2_vs_BASELINE	GO:0009260	ribonucleotide biosynthetic process	10/136	7.59449e-06	0.000505529	0.00047131	NDUFS5/DGUOK/NDUFB4/NDUFS6/ATP5MF/ATP5MC2/ANTKMT/NDUFAB1/ATP5MC1/ATP5PD
T2_vs_BASELINE	GO:0046390	ribose phosphate biosynthetic process	10/136	9.82998e-06	0.000600131	0.000559509	NDUFS5/DGUOK/NDUFB4/NDUFS6/ATP5MF/ATP5MC2/ANTKMT/NDUFAB1/ATP5MC1/ATP5PD
T2_vs_BASELINE	GO:0006164	purine nucleotide biosynthetic process	10/136	1.01916e-05	0.000600131	0.000559509	NDUFS5/DGUOK/NDUFB4/NDUFS6/ATP5MF/ATP5MC2/ANTKMT/NDUFAB1/ATP5MC1/ATP5PD
T2_vs_BASELINE	GO:0009205	purine ribonucleoside triphosphate metabolic process	10/136	1.01916e-05	0.000600131	0.000559509	NDUFS5/DGUOK/NDUFB4/NDUFS6/ATP5MF/ATP5MC2/ANTKMT/NDUFAB1/ATP5MC1/ATP5PD
T2_vs_BASELINE	GO:0045653	negative regulation of megakaryocyte differentiation	4/136	1.13569e-05	0.000643976	0.000600386	H4C2/H4C3/H4C5/H4C6
T2_vs_BASELINE	GO:0009144	purine nucleoside triphosphate metabolic process	10/136	1.21776e-05	0.000665853	0.000620782	NDUFS5/DGUOK/NDUFB4/NDUFS6/ATP5MF/ATP5MC2/ANTKMT/NDUFAB1/ATP5MC1/ATP5PD
T2_vs_BASELINE	GO:0009199	ribonucleoside triphosphate metabolic process	10/136	1.30607e-05	0.000689515	0.000642843	NDUFS5/DGUOK/NDUFB4/NDUFS6/ATP5MF/ATP5MC2/ANTKMT/NDUFAB1/ATP5MC1/ATP5PD
T2_vs_BASELINE	GO:0072522	purine-containing compound biosynthetic process	10/136	1.39985e-05	0.00071439	0.000666034	NDUFS5/DGUOK/NDUFB4/NDUFS6/ATP5MF/ATP5MC2/ANTKMT/NDUFAB1/ATP5MC1/ATP5PD
T2_vs_BASELINE	GO:0034728	nucleosome organization	8/136	1.7321e-05	0.000855436	0.000797533	NPM1/H4C2/H4C3/H2BC4/H4C5/H2BC8/H1-3/H4C6
T2_vs_BASELINE	GO:0009141	nucleoside triphosphate metabolic process	10/136	2.38278e-05	0.00114001	0.00106284	NDUFS5/DGUOK/NDUFB4/NDUFS6/ATP5MF/ATP5MC2/ANTKMT/NDUFAB1/ATP5MC1/ATP5PD
T2_vs_BASELINE	GO:0006414	translational elongation	5/136	4.66645e-05	0.00216495	0.00201841	RACK1/EEF1A1/RPLP2/RPLP1/EIF5A
T2_vs_BASELINE	GO:0009165	nucleotide biosynthetic process	10/136	7.11834e-05	0.00320535	0.00298838	NDUFS5/DGUOK/NDUFB4/NDUFS6/ATP5MF/ATP5MC2/ANTKMT/NDUFAB1/ATP5MC1/ATP5PD
T2_vs_BASELINE	GO:1901293	nucleoside phosphate biosynthetic process	10/136	7.5166e-05	0.00328798	0.00306542	NDUFS5/DGUOK/NDUFB4/NDUFS6/ATP5MF/ATP5MC2/ANTKMT/NDUFAB1/ATP5MC1/ATP5PD
T2_vs_BASELINE	GO:0006335	DNA replication-dependent chromatin assembly	4/136	7.88324e-05	0.00335257	0.00312563	H4C2/H4C3/H4C5/H4C6
T2_vs_BASELINE	GO:0045652	regulation of megakaryocyte differentiation	4/136	0.000156501	0.00647574	0.0060374	H4C2/H4C3/H4C5/H4C6
T2_vs_BASELINE	GO:0002181	cytoplasmic translation	7/136	0.000166065	0.00669068	0.0062378	RACK1/EIF3H/RPLP2/FAU/RPLP1/UBA52/EIF3K
T2_vs_BASELINE	GO:0071459	protein localization to chromosome, centromeric region	4/136	0.000254472	0.00998966	0.00931348	H4C2/H4C3/H4C5/H4C6
T2_vs_BASELINE	GO:1990778	protein localization to cell periphery	13/114	1.25404e-07	0.000295954	0.000255692	GPSM2/ROCK2/CCDC88A/EFR3A/KIF5B/ITGB1/RDX/HECTD1/ADAM10/VPS35/CLTC/EPB41L3/ROCK1
T2_vs_BASELINE	GO:0072659	protein localization to plasma membrane	11/114	1.22824e-06	0.00144933	0.00125216	ROCK2/CCDC88A/EFR3A/KIF5B/ITGB1/RDX/HECTD1/VPS35/CLTC/EPB41L3/ROCK1
T2_vs_BASELINE	GO:0032984	protein-containing complex disassembly	10/114	2.08563e-06	0.0016407	0.0014175	ETF1/SETX/KIF5B/SWAP70/RDX/ARID2/IRAK3/SUPT16H/TAOK1/SYNJ1
T2_vs_BASELINE	GO:0036010	protein localization to endosome	4/114	1.21459e-05	0.00716607	0.0061912	ROCK2/TMEM30A/RDX/VPS35
T2_vs_BASELINE	GO:1903829	positive regulation of protein localization	12/114	1.80069e-05	0.00849928	0.00734304	GPSM2/ROCK2/CCDC88A/SEC24A/TMEM30A/ADAM9/UBR5/KIF5B/ITGB1/RDX/VPS35/ACSL4
T3_vs_BASELINE	GO:2001242	regulation of intrinsic apoptotic signaling pathway	4/12	3.09533e-06	0.00144242	0.000876466	S100A8/PPIA/TPT1/PMAIP1
T3_vs_BASELINE	GO:0097193	intrinsic apoptotic signaling pathway	4/12	2.71188e-05	0.0058224	0.0035379	S100A8/PPIA/TPT1/PMAIP1
T3_vs_BASELINE	GO:0017014	protein nitrosylation	2/12	4.99777e-05	0.0058224	0.0035379	S100A8/TXN
T3_vs_BASELINE	GO:0018119	peptidyl-cysteine S-nitrosylation	2/12	4.99777e-05	0.0058224	0.0035379	S100A8/TXN
T3_vs_BASELINE	GO:2001233	regulation of apoptotic signaling pathway	4/12	6.58251e-05	0.0061349	0.00372778	S100A8/PPIA/TPT1/PMAIP1
comparison group	ID	Description: molecular functions	GeneRatio	pvalue	p.adjust	qvalue	geneID
T1_vs_BASELINE	GO:0030527	structural constituent of chromatin	9/51	6.48018e-12	9.84987e-10	7.29873e-10	H3-3A/H2AZ1/H1-2/H2BC4/H4C5/H2BC8/H2AC8/H2AC12/H2BC15
T1_vs_BASELINE	GO:0004129	cytochrome-c oxidase activity	4/51	1.95394e-07	1.23497e-05	9.15111e-06	COX5B/COX8A/COX5A/COX6B1
T1_vs_BASELINE	GO:0016675	oxidoreductase activity, acting on a heme group of donors	4/51	2.43744e-07	1.23497e-05	9.15111e-06	COX5B/COX8A/COX5A/COX6B1
T1_vs_BASELINE	GO:0046982	protein heterodimerization activity	9/51	3.50713e-07	1.33271e-05	9.87534e-06	TAF12/H3-3A/H2AZ1/H2BC4/H4C5/H2BC8/H2AC8/H2AC12/H2BC15
T1_vs_BASELINE	GO:0015078	proton transmembrane transporter activity	6/51	1.98045e-06	6.02057e-05	4.46122e-05	COX5B/ATP6V0E1/COX8A/COX5A/ATP5PD/COX6B1
T1_vs_BASELINE	GO:0015453	oxidoreduction-driven active transmembrane transporter activity	4/51	4.40537e-05	0.00111603	0.000826972	COX5B/COX8A/COX5A/COX6B1
T1_vs_BASELINE	GO:0015399	primary active transmembrane transporter activity	5/51	0.000102008	0.00221502	0.00164133	COX5B/ATP6V0E1/COX8A/COX5A/COX6B1
T1_vs_BASELINE	GO:0031492	nucleosomal DNA binding	3/51	0.000183432	0.00348522	0.00258253	H3-3A/H2AZ1/H1-2
T1_vs_BASELINE	GO:0009055	electron transfer activity	4/51	0.000358988	0.00606291	0.0044926	COX5B/COX8A/COX5A/COX6B1
T2_vs_BASELINE	GO:0015453	oxidoreduction-driven active transmembrane transporter activity	11/138	4.83197e-12	1.46892e-09	1.30718e-09	NDUFS5/UQCRH/COX5B/NDUFB4/NDUFS6/COX8A/COX6A1/COX5A/COX4I1/COX6B1/UQCR10
T2_vs_BASELINE	GO:0015078	proton transmembrane transporter activity	12/138	4.3987e-10	6.68602e-08	5.94982e-08	UQCRH/COX5B/ATP5MF/COX8A/ATP5MC2/COX6A1/COX5A/COX4I1/ATP5MC1/ATP5PD/COX6B1/UQCR10
T2_vs_BASELINE	GO:0009055	electron transfer activity	11/138	1.91633e-09	1.94188e-07	1.72806e-07	NDUFS5/UQCRH/COX5B/NDUFB4/NDUFS6/COX8A/COX6A1/COX5A/COX4I1/COX6B1/UQCR10
T2_vs_BASELINE	GO:0004129	cytochrome-c oxidase activity	6/138	3.95432e-09	2.84462e-07	2.5314e-07	COX5B/COX8A/COX6A1/COX5A/COX4I1/COX6B1
T2_vs_BASELINE	GO:0015399	primary active transmembrane transporter activity	12/138	5.34523e-09	2.84462e-07	2.5314e-07	NDUFS5/UQCRH/COX5B/NDUFB4/NDUFS6/COX8A/COX6A1/ABCB9/COX5A/COX4I1/COX6B1/UQCR10
T2_vs_BASELINE	GO:0016675	oxidoreductase activity, acting on a heme group of donors	6/138	5.61438e-09	2.84462e-07	2.5314e-07	COX5B/COX8A/COX6A1/COX5A/COX4I1/COX6B1
T2_vs_BASELINE	GO:0030527	structural constituent of chromatin	7/138	9.4969e-06	0.000412437	0.000367023	H4C2/H4C3/H2BC4/H4C5/H2BC8/H1-3/H4C6
T2_vs_BASELINE	GO:0003735	structural constituent of ribosome	8/138	5.44697e-05	0.00206985	0.00184194	MRPS18A/RPLP2/FAU/MRPL51/RPLP1/MRPL54/MRPL34/UBA52
T2_vs_BASELINE	GO:0022804	active transmembrane transporter activity	12/138	7.17271e-05	0.00242278	0.00215601	NDUFS5/UQCRH/COX5B/NDUFB4/NDUFS6/COX8A/COX6A1/ABCB9/COX5A/COX4I1/COX6B1/UQCR10
T2_vs_BASELINE	GO:0031386	protein tag	3/138	0.000111165	0.00337941	0.0030073	SUMO2/UBL5/UBA52
T2_vs_BASELINE	GO:0030695	GTPase regulator activity	14/114	1.91921e-06	0.000329144	0.000292932	GPSM2/CCDC88A/RANBP2/TBC1D5/ACAP2/IQGAP2/ARHGAP18/CHN2/SWAP70/FGD4/MYCBP2/IQGAP1/NF1/DOCK11
T2_vs_BASELINE	GO:0060589	nucleoside-triphosphatase regulator activity	14/114	1.91921e-06	0.000329144	0.000292932	GPSM2/CCDC88A/RANBP2/TBC1D5/ACAP2/IQGAP2/ARHGAP18/CHN2/SWAP70/FGD4/MYCBP2/IQGAP1/NF1/DOCK11
T2_vs_BASELINE	GO:0003779	actin binding	13/114	3.24784e-06	0.000371337	0.000330482	CCDC88A/ACTR2/PXK/IQGAP2/DST/PHACTR2/UTRN/ITGB1/RDX/FGD4/IQGAP1/EPB41L3/DIAPH2
T2_vs_BASELINE	GO:0031267	small GTPase binding	10/114	7.33647e-06	0.000629102	0.000559889	ROCK2/RANBP2/IQGAP2/FGD4/MYCBP2/DMXL2/IQGAP1/ROCK1/DIAPH2/DOCK11
T2_vs_BASELINE	GO:0051020	GTPase binding	10/114	1.87262e-05	0.00128462	0.00114329	ROCK2/RANBP2/IQGAP2/FGD4/MYCBP2/DMXL2/IQGAP1/ROCK1/DIAPH2/DOCK11
comparison group	ID	Description: cellular components	GeneRatio	pvalue	p.adjust	qvalue	geneID
T1_vs_BASELINE	GO:0000786	nucleosome	9/52	5.91913e-11	1.0832e-08	8.59831e-09	H3-3A/H2AZ1/H1-2/H2BC4/H4C5/H2BC8/H2AC8/H2AC12/H2BC15
T1_vs_BASELINE	GO:0044815	DNA packaging complex	9/52	8.01648e-10	7.33508e-08	5.8225e-08	H3-3A/H2AZ1/H1-2/H2BC4/H4C5/H2BC8/H2AC8/H2AC12/H2BC15
T1_vs_BASELINE	GO:0032993	protein-DNA complex	9/52	6.2911e-09	3.83757e-07	3.04621e-07	H3-3A/H2AZ1/H1-2/H2BC4/H4C5/H2BC8/H2AC8/H2AC12/H2BC15
T1_vs_BASELINE	GO:0005751	mitochondrial respiratory chain complex IV	4/52	5.06544e-07	2.31744e-05	1.83956e-05	COX5B/COX8A/COX5A/COX6B1
T1_vs_BASELINE	GO:0045277	respiratory chain complex IV	4/52	8.15139e-07	2.98341e-05	2.36819e-05	COX5B/COX8A/COX5A/COX6B1
T1_vs_BASELINE	GO:0070069	cytochrome complex	4/52	4.33715e-06	0.000132283	0.000105005	COX5B/COX8A/COX5A/COX6B1
T1_vs_BASELINE	GO:0098800	inner mitochondrial membrane protein complex	5/52	5.73687e-05	0.00149978	0.00119051	COX5B/COX8A/COX5A/ATP5PD/COX6B1
T1_vs_BASELINE	GO:0098803	respiratory chain complex	4/52	9.42172e-05	0.00213684	0.0016962	COX5B/COX8A/COX5A/COX6B1
T1_vs_BASELINE	GO:0005746	mitochondrial respirasome	4/52	0.000106881	0.00213684	0.0016962	COX5B/COX8A/COX5A/COX6B1
T1_vs_BASELINE	GO:0098798	mitochondrial protein-containing complex	6/52	0.000116767	0.00213684	0.0016962	COX5B/MRPL36/COX8A/COX5A/ATP5PD/COX6B1
T1_vs_BASELINE	GO:0070469	respirasome	4/52	0.000141184	0.00234878	0.00186443	COX5B/COX8A/COX5A/COX6B1
T1_vs_BASELINE	GO:0019774	proteasome core complex, beta-subunit complex	2/52	0.000363954	0.00555031	0.00440576	PSMB8/PSMB3
T1_vs_BASELINE	GO:0005665	RNA polymerase II, core complex	2/52	0.000690179	0.0097156	0.00771212	POLR2G/POLR2F
T2_vs_BASELINE	GO:0098798	mitochondrial protein-containing complex	26/144	5.895e-21	1.50912e-18	1.14177e-18	NDUFS5/UQCRH/COX5B/NDUFB4/NDUFS6/MRPS18A/ATP5MF/COX8A/MRPL51/ATP5MC2/COX6A1/COX5A/NDUFAB1/COX4I1/ATP5MC1/ATP5PD/TIMM13/MRPL54/MICOS13/GADD45GIP1/MRPL34/COX6B1/ROMO1/UQCR10/TOMM22/SMDT1
T2_vs_BASELINE	GO:0098800	inner mitochondrial membrane protein complex	19/144	4.41327e-18	5.64898e-16	4.2739e-16	NDUFS5/UQCRH/COX5B/NDUFB4/NDUFS6/ATP5MF/COX8A/ATP5MC2/COX6A1/COX5A/NDUFAB1/COX4I1/ATP5MC1/ATP5PD/MICOS13/COX6B1/ROMO1/UQCR10/SMDT1
T2_vs_BASELINE	GO:0005743	mitochondrial inner membrane	26/144	2.364e-15	2.01728e-13	1.52623e-13	NDUFS5/UQCRH/COX5B/NDUFB4/NDUFS6/HIGD2A/MRPS18A/ATP5MF/COX8A/MRPL51/ATP5MC2/COX6A1/COX5A/NDUFAB1/COX4I1/ATP5MC1/ATP5PD/TIMM13/MRPL54/MICOS13/GADD45GIP1/MRPL34/COX6B1/ROMO1/UQCR10/SMDT1
T2_vs_BASELINE	GO:0070469	respirasome	13/144	4.1544e-13	2.65881e-11	2.0116e-11	NDUFS5/UQCRH/COX5B/NDUFB4/NDUFS6/HIGD2A/COX8A/COX6A1/COX5A/NDUFAB1/COX4I1/COX6B1/UQCR10
T2_vs_BASELINE	GO:0098803	respiratory chain complex	12/144	2.55187e-12	1.30656e-10	9.88515e-11	NDUFS5/UQCRH/COX5B/NDUFB4/NDUFS6/COX8A/COX6A1/COX5A/NDUFAB1/COX4I1/COX6B1/UQCR10
T2_vs_BASELINE	GO:0005746	mitochondrial respirasome	12/144	3.79179e-12	1.61783e-10	1.22402e-10	NDUFS5/UQCRH/COX5B/NDUFB4/NDUFS6/COX8A/COX6A1/COX5A/NDUFAB1/COX4I1/COX6B1/UQCR10
T2_vs_BASELINE	GO:0070069	cytochrome complex	8/144	5.99849e-10	2.19373e-08	1.65973e-08	UQCRH/COX5B/COX8A/COX6A1/COX5A/COX4I1/COX6B1/UQCR10
T2_vs_BASELINE	GO:0005840	ribosome	14/144	1.52173e-09	4.86953e-08	3.68419e-08	BTF3/NPM1/RACK1/B3GALT4/MRPS18A/EIF3H/RPLP2/FAU/MRPL51/RPLP1/MRPL54/GADD45GIP1/MRPL34/UBA52
T2_vs_BASELINE	GO:0044391	ribosomal subunit	12/144	1.2653e-08	3.59909e-07	2.723e-07	NPM1/RACK1/B3GALT4/MRPS18A/RPLP2/FAU/MRPL51/RPLP1/MRPL54/GADD45GIP1/MRPL34/UBA52
T2_vs_BASELINE	GO:0005751	mitochondrial respiratory chain complex IV	6/144	2.06343e-08	5.28238e-07	3.99654e-07	COX5B/COX8A/COX6A1/COX5A/COX4I1/COX6B1
T2_vs_BASELINE	GO:0045277	respiratory chain complex IV	6/144	4.31165e-08	1.00344e-06	7.59181e-07	COX5B/COX8A/COX6A1/COX5A/COX4I1/COX6B1
T2_vs_BASELINE	GO:0015934	large ribosomal subunit	9/144	1.57238e-07	3.3544e-06	2.53787e-06	NPM1/MRPS18A/RPLP2/MRPL51/RPLP1/MRPL54/GADD45GIP1/MRPL34/UBA52
T2_vs_BASELINE	GO:0045263	proton-transporting ATP synthase complex, coupling factor F(o)	4/144	2.50342e-06	4.92981e-05	3.72979e-05	ATP5MF/ATP5MC2/ATP5MC1/ATP5PD
T2_vs_BASELINE	GO:0043505	CENP-A containing nucleosome	4/144	7.48206e-06	0.000127694	9.66105e-05	H4C2/H4C3/H4C5/H4C6
T2_vs_BASELINE	GO:0061638	CENP-A containing chromatin	4/144	7.48206e-06	0.000127694	9.66105e-05	H4C2/H4C3/H4C5/H4C6
T2_vs_BASELINE	GO:0034506	chromosome, centromeric core domain	4/144	9.42399e-06	0.000150784	0.00011408	H4C2/H4C3/H4C5/H4C6
T2_vs_BASELINE	GO:0005753	mitochondrial proton-transporting ATP synthase complex	4/144	1.43886e-05	0.000216676	0.000163932	ATP5MF/ATP5MC2/ATP5MC1/ATP5PD
T2_vs_BASELINE	GO:0045259	proton-transporting ATP synthase complex	4/144	1.74873e-05	0.000248708	0.000188167	ATP5MF/ATP5MC2/ATP5MC1/ATP5PD
T2_vs_BASELINE	GO:0015935	small ribosomal subunit	6/144	2.02729e-05	0.00027315	0.00020666	NPM1/RACK1/B3GALT4/MRPS18A/FAU/UBA52
T2_vs_BASELINE	GO:0033177	proton-transporting two-sector ATPase complex, proton-transporting domain	4/144	3.49434e-05	0.000432466	0.000327194	ATP5MF/ATP5MC2/ATP5MC1/ATP5PD
T2_vs_BASELINE	GO:1990204	oxidoreductase complex	7/144	3.54757e-05	0.000432466	0.000327194	NDUFS5/UQCRH/NDUFB4/NDUFS6/HSD17B8/NDUFAB1/UQCR10
T2_vs_BASELINE	GO:0005759	mitochondrial matrix	13/144	5.13579e-05	0.000541871	0.000409968	DGUOK/LYRM4/HSD17B8/MRPS18A/STYXL1/MRPL51/NDUFAB1/MRPL54/GADD45GIP1/MRPL34/SOD1/TXN2/SMDT1
T2_vs_BASELINE	GO:0000786	nucleosome	7/144	5.27453e-05	0.000541871	0.000409968	H4C2/H4C3/H2BC4/H4C5/H2BC8/H1-3/H4C6
T2_vs_BASELINE	GO:0000315	organellar large ribosomal subunit	5/144	5.29171e-05	0.000541871	0.000409968	MRPS18A/MRPL51/MRPL54/GADD45GIP1/MRPL34
T2_vs_BASELINE	GO:0005762	mitochondrial large ribosomal subunit	5/144	5.29171e-05	0.000541871	0.000409968	MRPS18A/MRPL51/MRPL54/GADD45GIP1/MRPL34
T2_vs_BASELINE	GO:0000276	mitochondrial proton-transporting ATP synthase complex, coupling factor F(o)	3/144	5.89502e-05	0.000580432	0.000439143	ATP5MC2/ATP5MC1/ATP5PD
T2_vs_BASELINE	GO:0022626	cytosolic ribosome	6/144	0.000116561	0.00110517	0.000836149	RACK1/B3GALT4/RPLP2/FAU/RPLP1/UBA52
T2_vs_BASELINE	GO:0032993	protein-DNA complex	8/144	0.000240123	0.00219541	0.001661	NPM1/H4C2/H4C3/H2BC4/H4C5/H2BC8/H1-3/H4C6
T2_vs_BASELINE	GO:0022627	cytosolic small ribosomal subunit	4/144	0.00031299	0.00275354	0.00208327	RACK1/B3GALT4/FAU/UBA52
T2_vs_BASELINE	GO:0044815	DNA packaging complex	7/144	0.000322681	0.00275354	0.00208327	H4C2/H4C3/H2BC4/H4C5/H2BC8/H1-3/H4C6
T2_vs_BASELINE	GO:0005747	mitochondrial respiratory chain complex I	4/144	0.000435214	0.0033762	0.00255437	NDUFS5/NDUFB4/NDUFS6/NDUFAB1
T2_vs_BASELINE	GO:0030964	NADH dehydrogenase complex	4/144	0.000435214	0.0033762	0.00255437	NDUFS5/NDUFB4/NDUFS6/NDUFAB1
T2_vs_BASELINE	GO:0045271	respiratory chain complex I	4/144	0.000435214	0.0033762	0.00255437	NDUFS5/NDUFB4/NDUFS6/NDUFAB1
T2_vs_BASELINE	GO:0016469	proton-transporting two-sector ATPase complex	4/144	0.000470416	0.00337713	0.00255506	ATP5MF/ATP5MC2/ATP5MC1/ATP5PD
T2_vs_BASELINE	GO:0000313	organellar ribosome	5/144	0.000474908	0.00337713	0.00255506	MRPS18A/MRPL51/MRPL54/GADD45GIP1/MRPL34
T2_vs_BASELINE	GO:0005761	mitochondrial ribosome	5/144	0.000474908	0.00337713	0.00255506	MRPS18A/MRPL51/MRPL54/GADD45GIP1/MRPL34
T2_vs_BASELINE	GO:0031252	cell leading edge	17/117	4.36731e-10	1.19664e-07	1.01138e-07	CTTNBP2NL/CCDC88A/ACTR2/RAPH1/FRMD4B/ACAP2/IQGAP2/DST/ARHGAP18/ITGB1/SWAP70/RDX/FGD4/IQGAP1/EPB41L3/ROCK1/DDX3X
T2_vs_BASELINE	GO:0030027	lamellipodium	11/117	3.25761e-08	4.46293e-06	3.77197e-06	CTTNBP2NL/CCDC88A/ACTR2/RAPH1/IQGAP2/ITGB1/SWAP70/RDX/FGD4/ROCK1/DDX3X
T2_vs_BASELINE	GO:0005925	focal adhesion	11/117	4.01779e-05	0.00272039	0.00229922	PTPRC/ACTR2/DST/ADAM9/CPNE3/ITGB1/RDX/HSP90B1/ADAM10/IQGAP1/CLTC
T2_vs_BASELINE	GO:0030175	filopodium	6/117	4.30136e-05	0.00272039	0.00229922	RAPH1/IQGAP2/UTRN/ITGB1/RDX/FGD4
T2_vs_BASELINE	GO:0030055	cell-substrate junction	11/117	4.96422e-05	0.00272039	0.00229922	PTPRC/ACTR2/DST/ADAM9/CPNE3/ITGB1/RDX/HSP90B1/ADAM10/IQGAP1/CLTC
T2_vs_BASELINE	GO:0001726	ruffle	7/117	8.91497e-05	0.00388491	0.00328344	FRMD4B/ACAP2/ARHGAP18/ITGB1/FGD4/IQGAP1/ROCK1
T2_vs_BASELINE	GO:0030667	secretory granule membrane	9/117	9.92494e-05	0.00388491	0.00328344	PTPRC/DNAJC13/IQGAP2/TMEM30A/PHACTR2/CPNE3/ADAM10/IQGAP1/CYBB
T3_vs_BASELINE	GO:0034774	secretory granule lumen	5/12	7.8187e-07	2.30595e-05	1.68728e-05	S100A8/PPIA/SRGN/RNASE2/B2M
T3_vs_BASELINE	GO:0060205	cytoplasmic vesicle lumen	5/12	8.18485e-07	2.30595e-05	1.68728e-05	S100A8/PPIA/SRGN/RNASE2/B2M
T3_vs_BASELINE	GO:0031983	vesicle lumen	5/12	8.4364e-07	2.30595e-05	1.68728e-05	S100A8/PPIA/SRGN/RNASE2/B2M
