# Supplementary material for: Multidimensional Analysis of Twin Sets During an Intensive Week-Long Meditation Retreat: A Pilot Study
Source: Mindfulness (N Y). 2025 May 7;16(6):1634–55. doi: 10.1007/s12671-025-02584-x (PMC12170707; doi:10.1007/s12671-025-02584-x)
Supplement: Supplementary file 5 — Supplementary file5 (XLSX 15 KB) [file 12671_2025_2584_MOESM5_ESM.xlsx]

## Sheet: Sheet1
Supplementary Table S5. Delta change (T3 - Baseline/T0) for 105 Cytokines, Biologically-Active Enzymes, and Growth Hormones Following a 7-Day Meditation Retreat
Subject	Name Long-form	Function	Delta %
Adiponectin	Adiponectin	Growth Factor and/or Hormone	-64.157
Serpin E1	Serpin E1	Protease Inhibitor	-21.6784
OPN	Osteopontin	Other - glycoprotein associated with adaptive and innate immune response	-14.9479
PDGF-AB/BB	Platelet-Derived Growth Factor-AB (PGDFRb)	Other - Tissue repair	-13.1378
PDGF-AA	Platelet-Derived Growth Factor-AA (PGDFRa)	Other - Tissue repair	-9.62502
SHBG	Sex Hormone-Binding Globulin	Cell Adhesion Molecules and Receptors	3.27388
Angiogenin	Angiogenin	Enzyme	4.7297
CHI3L1	Chitinase 3-like 1	Pro-Inflammatory Protein	25.9699
CD105	Endoglin	Pro-Inflammatory Protein	26.9106
TARC	Thymus and Activation Regulated Chemokine	Pro Inflammatory Cytokine	27.0713
ENA-78	Epithelial Neutrophil-Activating Protein 78	Neutorphil Activation	28.9662
EGF	Epidermal Growth Factor	Growth Factor and/or Hormone	29.594
BDNF	Brain Derived Neurotrophic Factor	Growth Factor and/or Hormone	29.7572
IGFBP-3	Insulin-like Growth Factor Binding Protein 3	Growth Factor	30.0939
MPO	Myeloperoxidase	Enzyme - Inflammation	31.9858
ST2	Suppression of Tumorigenicity 2	Cell Adhesion Molecules and Receptors	32.9906
LIF	Leukemia Inhibitory Factor	Cytokines and Chemokines - Pro/Anti Inflammatory	34.8414
IGFBP-2	Insulin-like Growth Factor Binding Protein 2	Growth Factor - Cell growth and differentiation	34.9649
Flt-3 Ligand	Fms-like tyrosine kinase 3	Expansion of dendritic cells - adaptive immune response activator	38.9509
CD31	Cluster Differentiation Protein 31	Cell Adhesion Molecules and Receptors	39.4088
IL-1β	Interleukin-1 Beta	Pro Inflammatory Cytokine	39.5492
IL-16	Interleukin-16	Cytokines and Chemokines	39.6168
Cripto-1	Teratocarcinoma-derived growth factor	Growth Factor and/or Hormone	41.0187
FGF-7	Fibroblast Growth Factor 7	Growth Factor - Tissue Repair	41.1236
Dkk-1	Dickkopf-1	Growth Factor and/or Hormone	43.1432
G-CSF	Granulocyte Colony Stimulationg Facotr ( G-CSF)	Pro Inflammatory Cytokine - neutrophil activation and maintenance	44.2407
CD30	Cluster Differentiation Protein 30	Cell Adhesion Molecules and Receptors	44.4652
FGF-19	Fibroblast Growth Factor 19	Growth Factor - Bile Acid Sensor and Lipid Metabolism Mediator	44.7725
IL-22	Interleukin-22	Cytokines and Chemokines	44.9202
ANG-1	Angiopoietin-1	Growth Factor and/or Hormone	45.5083
IL-15	Interleukin-15	Cytokines and Chemokines - NK activator	45.6281
CD147	Emmprin	Pro-Inflammatory Protein	45.6953
IL-4	Interleukin-4	Cytokines and Chemokines	46.5291
GROα	C-X-C Motif Chemokine Ligand 1	Pro Inflammatory Cytokine - recruitment of neutrophils	46.8462
ANG-2	Angiopoietin-2	Growth Factor and/or Hormone	47.1894
GDF-15	Growth Differentiation Factor 15	Anti Inflammaotry Cytokine - inhibition of pro-inflammatory cytokines	48.2717
IL-34	Interleukin-33	Pro Inflammatory Cytokine	49.7602
IL-1α	Interleukin-1 Alpha	Pro Inflammatory Cytokine	50.1698
Complement C5/C5a 7	Complement C5/C5a 7	Pro-Inflammatory Protein	50.5188
IL-19	Interleukin-19	Cytokines and Chemokines	50.6626
IL-1ra	Interleukin-1 Receptor Agonist	Cytokines and Chemokines - Anti-inflammatory	51.718
IL-5	Interleukin-5	Cytokines and Chemokines	52.7029
MIP-1α/MIP-1β	Macrophage Inflammatory Protein-1 Alpha	Cytokines and Chemokines - Pro Inflammatory Cytokine	52.9622
IL-13	Interleukin-13	Cytokines and Chemokines - Anti-inflammatory	53.6875
MCP-3	Monocyte Chemoattractant Protein -3	Cytokines and Chemokines - Pro Inflammatory Cytokine	54.3962
MCP-1	Monocyte Chemoattractant Protein -1	Cytokines and Chemokines - Pro Inflammatory Cytokine	54.4437
KLK3	Kallikrein 3	Serine Protease	55.0061
IL-24	Interleukin-24	Cytokines and Chemokines	56.2633
CD40 ligand	Cluster Differentiation Protein 40 Ligand	Cell Adhesion Molecules and Receptor Ligand	56.6033
IL-23	Interleukin-23	Pro Inflammatory Cytokine	56.6719
GM-CSF	Granulocyte Macrophage Colony Stimulating Factor	Pro Inflammatory Cytokine	57.6733
CD178	Fas Ligand	Apoptosis	59.0106
MIP-3α	Macrophage Inflammatory Protein-3 Alpha	Cytokines and Chemokines - Pro Inflammatory Cytokine	59.8829
IL-27	Interleukin-27	Cytokines and Chemokines	60.317
HGF	Hepatocyte Growth Factor	Growth Factor - Tissue Repair	62.108
IL-33	Interleukin-33	Pro Inflammatory Cytokine	62.2995
IFN-γ	Interferon Gamma	Pro Inflammatory Cytokine	63.7277
FGF basic	Fibroblast Growth Factor Basic	Growth Factor - Tissue Repair	63.7428
PTX3	Pentraxin 3	Other - Immune response related	63.7712
IL-10	Interleukin-10	Cytokines and Chemokines - Anti-inflammatory	64.0222
IL-2	Interleukin-2	Cytokines and Chemokines	64.5953
CD14	Cluster Differentiation Protein 14	Cell Adhesion Molecules and Receptors	65.7274
IL-3	Interleukin-3	Cytokines and Chemokines	67.4711
IP-10	Interferon Gamma Induced Protein 10	Chemokine - Immune cell recruitment	67.4739
IL-32	Interleukin-32	Pro Inflammatory Cytokine	67.6511
IL-8	Interleukin-8	Pro Inflammatory Cytokine	67.8488
IL-31	Interleukin-31	Cytokines and Chemokines	68.1402
IL-6	Interleukin-6	Pro Inflammatory Cytokine	68.5189
Relaxin-2	Relaxin-2	Hormone - tissue remodeling	69.2819
GH	Growth Hormone	Hormone	70.0427
M-CSF	Macrophage Colony Stimulating Factor	Cytokines and Chemokines	70.8341
IL-12 p70	Interleukin-12	Cytokines and Chemokines - Pro-inflammatory	72.6793
I-TAC	Interferon-Induucible T-cell Alpha Cehmoattractant	Chemokine - Immune cell recruitment	72.8649
VEGF	Vascular Endothelial Growth Factor	Growth Factor	74.8849
TGF-α	Transforming growth Factor Alpha	Pro Inflammatory Cytokine	75.1607
LCN2	Lipocalin-2	Other - Immune response related	75.7708
MIP-3β	Macrophage Inflammatory Protein-1 Beta	Cytokines and Chemokines - Pro Inflammatory Cytokine	75.901
RAGE	Receptor for Advanced Glycation End Products	Other - implicated in chronic inflammation	75.9728
APOA-I	Apolipoprotein A-I	Other - lipid metabolism	76.4606
Cystatin C	Cystatin C	Protease Inhibitor	76.7268
IL-17A	Interleukin-17A	Cytokines and Chemokines	80.0948
MIG	Monokine Induced Gamma Interferon	Cytokines and Chemokines - Pro-inflammatory	80.8776
TNF-α	Tumor Necrosis Factor Alpha	Cytokines and Chemokines - Pro-inflammatory	81.7453
MIF	Macrophage Migration Inhibitory Factor	Pro Inflammatory Cytokine - cytokine-like pro-inflammatory	82.1836
Leptin	Leptin	Hormone	82.6447
RANTES	Regulated on Activation, Normal T Cell Expressed and Secreted	Pro Inflammatory Cytokine	83.3016
BAFF	B-Cell Activating Factor	Growth Factor and/or Hormone	85.148
Resistin	Resistin	Hormone - adipokine pro-inflammatory	85.7792
UPAR	Urokinase Plasminogen Activator Receptor ( CD87)	Other	87.539
ICAM-1	Intercellular Adhesion Molecule 1	Cell Adhesion Molecules and Receptors	88.0286
PF4	Platelet Factor 4 ( CXCL4)	Cytokines and Chemokines - Pro-inflammatory	92.9971
IL-11	Interleukin-11	Cytokines and Chemokines - Pro/Anti Inflammatory	93.234
Complement Factor D	Complement Factor D	Pro-Inflammatory Protein	94.3636
C-Reactive Protein	C Reactive Protein	Other - Immune response related	96.1015
Vitamin D BP	Vitamin D Binding Protein	Other - Immune response related	97.6934
SDF-1α	Stromal Cell-Derived Factor Alpha	Pro Inflammatory Cytokine	103.721
VCAM-1	Vascular Cell Adhesion Molecule 1	Cell Adhesion Molecules and Receptors	116.754
TSP1	Thrombospondin-1	Other - Tissue repair	133.636
TfR	Transferrin Receptor	Cell Adhesion Molecules and Receptors	133.656
RBP-4	Retinol-Binding Protein 4	Other - Vitamin Transport	136.293
IL-18 Bpa	Interleukin-18 Binding protein	Pro Inflammatory Cytokine	139.143
DPPIV	Dipeptidyl Peptidase IV	Enzyme: Immune Modulation	139.593
TIM3	T-cell Immunoglobulin and Mucin Domain 3	Other - Receptor	146.003
TFF3	Trefoil Factor 3	Other - Tissue repair	160.099
MMP-9	Matrix Metalloproteinase-9	Enzyme - Inflammation and Wound Repair	245.664
