# Supplementary material for: Multidimensional Analysis of Twin Sets During an Intensive Week-Long Meditation Retreat: A Pilot Study
Source: Mindfulness (N Y). 2025 May 7;16(6):1634–55. doi: 10.1007/s12671-025-02584-x (PMC12170707; doi:10.1007/s12671-025-02584-x)
Supplement: Supplementary file 6 — Supplementary file6 (XLSX 34 KB) [file 12671_2025_2584_MOESM6_ESM.xlsx]

## Sheet: Supplementary Table S5 Metabolo
Supplementary Table S6. PLS-DA VIP scores over time
Feature	Comp. 1
1-(1-enyl-stearoyl)-2-oleoyl-GPE	3.8877
1-(1-enyl-stearoyl)-2-linoleoyl-GPE	3.6309
1-(1-enyl-stearoyl)-2-arachidonoyl-GPE	3.4931
1-(1-enyl-palmitoyl)-2-oleoyl-GPE	3.1194
taurochenodeoxycholate	2.9691
pelargonate (9:0)	2.9605
1-(1-enyl-palmitoyl)-2-arachidonoyl-GPE	2.936
1-(1-enyl-palmitoyl)-2-linoleoyl-GPE	2.7926
3-aminoisobutyrate	2.7694
taurohyocholate*	2.6803
picolinoylglycine	2.6505
tauroursodeoxycholate	2.6215
picolinate	2.6176
eicosapentaenoylcholine	2.5306
taurocholate	2.4901
1-eicosapentaenoyl-GPC (20:5)*	2.4631
glycohyocholate	2.4093
1-myristoyl-GPC (14:0)	2.4086
nisinate (24:6n3)	2.398
glycochenodeoxycholate	2.3816
1-(1-enyl-stearoyl)-GPE (P-18:0)*	2.3673
1-palmitoyl-2-eicosapentaenoyl-GPC (16:0/20:5)*	2.3622
m-tyramine sulfate	2.3491
betaine	2.3241
1-eicosapentaenoyl-GPE (20:5)*	2.3124
N-acetylthreonine	2.3109
1-(1-enyl-stearoyl)-2-docosahexaenoyl-GPE (P-18:0/22:6)*	2.3008
docosatrienoate (22:3n6)*	2.3007
1-stearoyl-2-oleoyl-GPC (18:0/18:1)	2.2644
cis-urocanate	2.2518
xylose	2.2432
2-myristoyl-GPC (14:0)*	2.1996
gamma-CEHC glucuronide*	2.1974
prolylglycine	2.1651
glycocholate	2.1328
bilirubin (E,E)*	2.1064
S-carboxyethylcysteine	2.105
1-stearoyl-2-linoleoyl-GPC (18:0/18:2)*	2.0884
lanthionine	2.0868
isocitric lactone	2.0854
1-dihomo-linolenoyl-GPC (20:3n3 or 6)*	2.081
1-myristoyl-2-arachidonoyl-GPC (14:0/20:4)*	2.0777
caprylate (8:0)	2.0774
decanoylcarnitine (C10)	2.0631
hexanoylcarnitine (C6)	2.0393
citrulline	2.0322
1-(1-enyl-oleoyl)-GPE (P-18:1)*	2.0263
octadecenedioylcarnitine (C18:1-DC)*	1.9947
3-hydroxydecanoylcarnitine	1.9673
cis-4-decenoylcarnitine (C10:1)	1.9552
1-stearoyl-GPG (18:0)	1.9495
isoleucylhydroxyproline*	1.9357
2'-O-methyluridine	1.9322
1-(1-enyl-palmitoyl)-GPE (P-16:0)*	1.9204
gamma-CEHC	1.8889
1-nonadecenoyl-GPC (19:1)*	1.8686
oleoylcarnitine (C18:1)	1.8635
1-linoleoyl-2-arachidonoyl-GPC (18:2/20:4n6)*	1.8634
bilirubin degradation product, C17H18N2O4 (2)**	1.8446
octanoylcarnitine (C8)	1.8391
trigonelline (N'-methylnicotinate)	1.8326
bilirubin degradation product, C17H18N2O4 (3)**	1.8296
taurocholenate sulfate*	1.8138
glycoursodeoxycholate	1.8118
gamma-glutamylisoleucine*	1.7869
citrate	1.7856
S-methylcysteine	1.769
butyrate/isobutyrate (4:0)	1.7599
dodecenedioate (C12:1-DC)*	1.7571
glyco-beta-muricholate**	1.7478
1-stearoyl-2-dihomo-linolenoyl-GPC (18:0/20:3n3 or 6)*	1.7474
laurylcarnitine (C12)	1.7422
2-aminoheptanoate	1.7401
tauro-beta-muricholate	1.7355
tetradecadienedioate (C14:2-DC)*	1.7307
bilirubin degradation product, C17H18N2O4 (1)**	1.7244
2-methylbutyrylglycine	1.7226
bilirubin (E,Z or Z,E)*	1.72
palmitoleoylcarnitine (C16:1)*	1.7191
1-arachidonylglycerol (20:4)	1.7181
myristoleoylcarnitine (C14:1)*	1.715
trimethylamine N-oxide	1.6865
cysteine	1.6807
N6,N6,N6-trimethyllysine	1.6518
cystathionine	1.6466
glycine conjugate of C10H12O2*	1.6457
choline phosphate	1.6433
1-stearoyl-2-docosapentaenoyl-GPC (18:0/22:5n6)*	1.6431
1-palmitoyl-2-dihomo-linolenoyl-GPC (16:0/20:3n3 or 6)*	1.6422
chiro-inositol	1.6417
S-methylcysteine sulfoxide	1.6378
5-dodecenoylcarnitine (C12:1)	1.6307
10-undecenoate (11:1n1)	1.6293
2-methylserine	1.6207
glycerophosphoethanolamine	1.604
dodecadienoate (12:2)*	1.5966
bilirubin degradation product, C17H20N2O5 (2)**	1.5955
bilirubin degradation product, C16H18N2O5 (3)**	1.5954
dihomo-linolenoyl-choline	1.5934
(2 or 3)-decenoate (10:1n7 or n8)	1.5876
cis-4-decenoate (10:1n6)*	1.5761
palmitoylcarnitine (C16)	1.5755
pregnanediol-3-glucuronide	1.5729
1-palmityl-GPE (O-16:0)*	1.5695
1-palmitoyl-2-arachidonoyl-GPI (16:0/20:4)*	1.5692
2R,3R-dihydroxybutyrate	1.5673
taurodeoxycholate	1.5464
1-oleoyl-GPI (18:1)	1.5411
valine	1.5407
1,2-dilinoleoyl-GPC (18:2/18:2)	1.5402
1-myristoyl-2-palmitoyl-GPC (14:0/16:0)	1.5355
bilirubin degradation product, C16H18N2O5 (2)**	1.5329
2-linoleoylglycerol (18:2)	1.5318
1-margaroyl-2-oleoyl-GPC (17:0/18:1)*	1.5238
1-stearoyl-GPC (18:0)	1.5143
N-acetylarginine	1.502
bilirubin degradation product, C17H20N2O5 (1)**	1.4972
taurochenodeoxycholic acid 3-sulfate	1.4964
2-hydroxyoctanoate	1.4931
N-oleoylserine	1.4923
gamma-glutamylvaline	1.492
leucine	1.4832
heneicosapentaenoate (21:5n3)	1.483
N-acetyltryptophan	1.4805
3-hydroxyhexanoate	1.4769
nonanoylcarnitine (C9)	1.4763
erucate (22:1n9)	1.4733
delta-CEHC glucuronide	1.4679
1-margaroyl-2-linoleoyl-GPC (17:0/18:2)*	1.4621
hexanoylglutamine	1.462
3-methoxytyramine sulfate	1.4608
isoleucine	1.4558
bilirubin degradation product, C16H18N2O5 (4)**	1.4474
N-lactoyl valine	1.4441
5alpha-pregnan-3beta-ol,20-one sulfate	1.4433
N1-methylinosine	1.4425
1-palmityl-2-linoleoyl-GPC (O-16:0/18:2)*	1.437
bilirubin (Z,Z)	1.4331
N,N,N-trimethyl-alanylproline betaine (TMAP)	1.4331
1-(1-enyl-palmitoyl)-2-docosahexaenoyl-GPE (P-16:0/22:6)*	1.4325
fructose	1.4312
1-(1-enyl-palmitoyl)-2-palmitoleoyl-GPC (P-16:0/16:1)*	1.43
3-hydroxyoctanoylcarnitine (2)	1.4253
2,3-dihydroxy-2-methylbutyrate	1.4193
5alpha-pregnan-diol disulfate	1.4083
(N(1) + N(8))-acetylspermidine	1.3984
beta-hydroxyisovaleroylcarnitine	1.3886
cysteine sulfinic acid	1.3812
tetradecadienoate (14:2)*	1.3772
arachidate (20:0)	1.3704
1-pentadecanoyl-GPC (15:0)*	1.3659
sphingomyelin (d17:1/14:0, d16:1/15:0)*	1.3638
biliverdin	1.3635
oleoyl ethanolamide	1.3584
1-palmitoyl-2-eicosapentaenoyl-GPE (16:0/20:5)*	1.3576
xanthurenate	1.352
decadienedioic acid (C10:2-DC)**	1.3512
gamma-tocopherol/beta-tocopherol	1.346
3beta-hydroxy-5-cholenoate	1.34
3-hydroxyoctanoate	1.3381
phosphate	1.3371
undecanedioate (C11-DC)	1.3361
1-palmitoyl-2-linoleoyl-GPC (16:0/18:2)	1.3343
glycolithocholate	1.3232
undecenoylcarnitine (C11:1)	1.3228
5alpha-pregnan-3beta,20beta-diol monosulfate (1)	1.3201
isovalerylglycine	1.3171
adenosine 3',5'-cyclic monophosphate (cAMP)	1.3111
choline	1.2997
2-methylbutyrylcarnitine (C5)	1.2954
sphingomyelin (d18:1/20:1, d18:2/20:0)*	1.2905
1-palmitoyl-2-stearoyl-GPC (16:0/18:0)	1.2764
N-acetylcitrulline	1.2752
pyridoxal	1.275
gamma-glutamylcitrulline*	1.274
dimethylglycine	1.2724
cyclo(pro-val)	1.2667
3-hydroxydecanoate	1.2603
1-oleoylglycerol (18:1)	1.2564
homocitrulline	1.2413
12-ketolithocholate	1.2322
cholic acid glucuronide	1.2281
1-linoleoyl-2-linolenoyl-GPC (18:2/18:3)*	1.2239
gamma-glutamyltyrosine	1.2226
gamma-glutamyl-alpha-lysine	1.2179
N-palmitoyl-sphinganine (d18:0/16:0)	1.2143
isobutyrylglycine	1.2111
N-oleoyltaurine	1.2074
taurolithocholate 3-sulfate	1.2064
linoleoylcarnitine (C18:2)*	1.2009
pentose acid*	1.2002
eicosapentaenoate (EPA; 20:5n3)	1.1933
arachidoylcarnitine (C20)*	1.1929
5alpha-pregnan-3beta,20alpha-diol disulfate	1.1889
N-acetylaspartate (NAA)	1.1871
1-pentadecanoyl-2-linoleoyl-GPC (15:0/18:2)*	1.1847
indoleacetate	1.1807
1-eicosenoyl-GPE (20:1)*	1.1796
docosatrienoate (22:3n3)	1.1787
acetylcarnitine (C2)	1.1777
2-hydroxypalmitate	1.1769
N-acetylglucosaminylasparagine	1.1759
1-nonadecanoyl-GPC (19:0)	1.1694
carotene diol (3)	1.1692
pimeloylcarnitine/3-methyladipoylcarnitine (C7-DC)	1.166
glucuronide of C10H18O2 (1)*	1.1649
caproate (6:0)	1.1645
sphingomyelin (d18:2/14:0, d18:1/14:1)*	1.1643
N-acetyl-beta-alanine	1.1596
(R)-3-hydroxybutyrylcarnitine	1.1585
dodecanedioate (C12-DC)	1.1579
1-palmityl-GPC (O-16:0)	1.1554
tyrosine	1.1476
1-behenoyl-GPC (22:0)	1.1469
12,13-DiHOME	1.1452
isobutyrylcarnitine (C4)	1.1403
6-oxopiperidine-2-carboxylate	1.1368
stearidonate (18:4n3)	1.135
3-hydroxylaurate	1.1343
3-hydroxyoctanoylcarnitine (1)	1.1308
GlcNAc sulfate conjugate of C21H34O2 steroid**	1.1301
eicosenoylcarnitine (C20:1)*	1.1294
1-palmitoleoyl-GPI (16:1)*	1.1251
sarcosine	1.1233
3-hydroxyhexanoylcarnitine (1)	1.123
cis-3,4-methyleneheptanoate	1.1214
5alpha-pregnan-3beta,20alpha-diol monosulfate (2)	1.1205
N-lactoyl isoleucine	1.1185
cyclo(gly-pro)	1.1169
sphingomyelin (d18:2/24:2)*	1.1167
creatinine	1.1111
hydroxy-N6,N6,N6-trimethyllysine*	1.1071
glucuronide of C10H18O2 (7)*	1.1041
pro-hydroxy-pro	1.1033
aconitate [cis or trans]	1.0948
N-acetylkynurenine (2)	1.0946
N,N-dimethyl-5-aminovalerate	1.0882
N-acetyl-1-methylhistidine*	1.0869
carnitine of C10H14O2 (5)*	1.0732
2-palmitoyl-GPC (16:0)*	1.0712
lactosyl-N-palmitoyl-sphingosine (d18:1/16:0)	1.0609
1-linoleoyl-GPI (18:2)*	1.0605
palmitoloelycholine	1.0597
gamma-glutamylleucine	1.0499
sphingomyelin (d18:2/24:1, d18:1/24:2)*	1.0493
linoleate (18:2n6)	1.0482
delta-CEHC	1.0455
retinol (vitamin A)	1.0397
1-margaroyl-GPE (17:0)*	1.0379
phenylacetylglycine	1.0298
phosphatidylcholine (18:0/20:2, 20:0/18:2)*	1.0288
stearoylcholine*	1.0279
serine	1.0264
myristoylcarnitine (C14)	1.0257
N-methyl-GABA	1.0222
2,3-dihydroxy-5-methylthio-4-pentenoate (DMTPA)*	1.0182
sebacate (C10-DC)	1.0128
cytosine	1.0115
1-dihomo-linoleoyl-GPC (20:2)*	1.0108
urea	1.0096
threonate	1.0045
17alpha-hydroxypregnanolone glucuronide	1.0044
1-stearoyl-2-dihomo-linolenoyl-GPE (18:0/20:3n3 or 6)*	1.0032
bilirubin degradation product, C16H18N2O5 (1)**	1.0025
1-palmitoyl-GPC (16:0)	1.0008
acisoga	0.9942
2-hydroxynervonate*	0.99298
butyrylglycine	0.98741
N-methylproline	0.98307
glycodeoxycholate	0.97909
13-HODE + 9-HODE	0.97378
1-palmitoyl-2-arachidonoyl-GPE (16:0/20:4)*	0.97378
hexadecanedioate (C16-DC)	0.97141
sphinganine-1-phosphate	0.97068
uridine	0.96594
2'-deoxyuridine	0.9602
2-hydroxyarachidate*	0.95427
citraconate/glutaconate	0.95332
branched-chain, straight-chain, or cyclopropyl 12:1 fatty acid*	0.95242
9,10-DiHOME	0.95241
1-palmitoyl-2-pentadecanoyl-GPC (16:0/15:0)*	0.9489
1-linoleoyl-2-arachidonoyl-GPE (18:2/20:4)*	0.94646
N-acetylglucosamine/N-acetylgalactosamine	0.9462
sucrose	0.94613
N-acetylproline	0.94195
glucuronide of C10H18O2 (8)*	0.93695
glucuronide of C10H18O2 (5)*	0.93576
N-acetylglycine	0.93214
citronellic acid	0.9287
linolenate [alpha or gamma; (18:3n3 or 6)]	0.92467
N6-acetyllysine	0.92445
glutamine conjugate of C6H10O2 (2)*	0.92368
hexadecenedioate (C16:1-DC)*	0.91996
3-indoxyl sulfate	0.9192
methionine	0.91589
myristoyl dihydrosphingomyelin (d18:0/14:0)*	0.91502
pyroglutamylvaline	0.91457
suberoylcarnitine (C8-DC)	0.9118
N-palmitoylglycine	0.90963
N-linoleoyltaurine*	0.90858
1-(1-enyl-palmitoyl)-2-docosahexaenoyl-GPC (P-16:0/22:6)*	0.90572
10-nonadecenoate (19:1n9)	0.90207
linoleoyl ethanolamide	0.90135
ascorbic acid 3-sulfate*	0.8968
alpha-ketobutyrate	0.89222
glucose	0.89075
laurate (12:0)	0.88814
2-hydroxyphytanate*	0.88692
1-pentadecanoyl-2-docosahexaenoyl-GPC (15:0/22:6)*	0.88056
17alpha-hydroxypregnenolone 3-sulfate	0.87859
2-aminoadipate	0.87536
N-acetylglutamine	0.87288
alpha-CMBHC glucuronide	0.8697
glycine conjugate of C10H14O2 (1)*	0.86428
glucuronide of C19H28O4 (1)*	0.8603
palmitoylcholine	0.86011
1-stearyl-GPC (O-18:0)*	0.85927
dihomo-linoleate (20:2n6)	0.8527
1-methylnicotinamide	0.8527
3-hydroxyoleate*	0.84564
9-hydroxystearate	0.84527
oleate/vaccenate (18:1)	0.84428
docosadioate (C22-DC)	0.83744
indolelactate	0.83169
3-hydroxybutyrate (BHBA)	0.82668
3-methoxytyrosine	0.82579
1-stearoyl-GPE (18:0)	0.82174
3beta,7beta-dihydroxy-5-cholestenoate	0.82138
sphingomyelin (d18:1/22:1, d18:2/22:0, d16:1/24:1)*	0.82022
docosahexaenoylcholine	0.81898
pipecolate	0.81378
phenylacetate	0.81333
succinylcarnitine (C4-DC)	0.81098
2-hydroxybehenate	0.80548
1-oleoyl-GPG (18:1)*	0.80313
1-palmitoyl-2-linoleoyl-GPI (16:0/18:2)	0.79891
2-oxoarginine*	0.79742
N-acetylleucine	0.79739
deoxycarnitine	0.79709
nonadecanoate (19:0)	0.79542
galactonate	0.7951
sphingomyelin (d18:1/22:2, d18:2/22:1, d16:1/24:2)*	0.79322
glycerol 3-phosphate	0.79237
proline	0.79176
sphingomyelin (d18:1/18:1, d18:2/18:0)	0.78987
1-(1-enyl-stearoyl)-2-docosahexaenoyl-GPC (P-18:0/22:6)*	0.78969
N-acetyltyrosine	0.7885
riboflavin (vitamin B2)	0.78647
arachidonoylcholine	0.78638
1-myristoylglycerol (14:0)	0.78626
oleoylcholine	0.7847
2-hydroxyphenylacetate	0.78068
1-oleoyl-2-arachidonoyl-GPE (18:1/20:4)*	0.77547
N-methylhydroxyproline**	0.77192
N-acetylputrescine	0.77137
5-dodecenoate (12:1n7)	0.77093
phenylalanine	0.77002
cytidine	0.76667
1-stearoyl-2-oleoyl-GPE (18:0/18:1)	0.76665
glycochenodeoxycholate 3-sulfate	0.76663
arabitol/xylitol	0.76565
N-acetylisoleucine	0.76552
isoursodeoxycholate	0.76437
glutamine conjugate of C8H12O4 (1)*	0.76184
1-stearoyl-2-linoleoyl-GPI (18:0/18:2)	0.7589
ceramide (d18:2/24:1, d18:1/24:2)*	0.75737
phosphoethanolamine	0.75729
palmitoyl sphingomyelin (d18:1/16:0)	0.75401
N-acetylhistidine	0.75386
azelate (C9-DC)	0.75183
metabolonic lactone sulfate	0.74692
ornithine	0.74632
O-acetylhomoserine	0.74453
3-hydroxyoleoylcarnitine	0.74399
alpha-ketoglutarate	0.73851
inosine	0.73697
indolebutyrate	0.73683
dopamine 3-O-sulfate	0.7313
N-acetylserine	0.72669
3-methyl-2-oxovalerate	0.72493
docosahexaenoate (DHA; 22:6n3)	0.72309
palmitoleate (16:1n7)	0.72283
taurodeoxycholic acid 3-sulfate	0.72163
5-hydroxymethyl-2-furoic acid	0.72117
lysine	0.72051
2-hydroxydecanoate	0.71814
adenine	0.71756
dopamine 4-sulfate	0.71388
1-methyl-5-imidazolelactate	0.71224
caprate (10:0)	0.71211
isovalerate (i5:0)	0.71129
sphingomyelin (d18:1/25:0, d19:0/24:1, d20:1/23:0, d19:1/24:0)*	0.7089
I-urobilinogen	0.70581
lactosyl-N-nervonoyl-sphingosine (d18:1/24:1)*	0.69918
propionylglycine	0.69721
4-methylhexanoylglutamine	0.69586
tetradecanedioate (C14-DC)	0.69429
4-acetamidobutanoate	0.69273
3-hydroxyisobutyrate	0.69091
2-hydroxystearate	0.69031
2S,3R-dihydroxybutyrate	0.69007
docosadienoate (22:2n6)	0.68837
N,N-dimethyl-pro-pro	0.68728
spermidine	0.68667
glucuronide of C19H28O4 (2)*	0.68614
phenyllactate (PLA)	0.68471
1-linolenoyl-GPC (18:3)*	0.68205
sphingomyelin (d18:2/21:0, d16:2/23:0)*	0.68037
deoxycholic acid glucuronide	0.67979
cis-3,4-methyleneheptanoylglycine	0.67952
1-(1-enyl-palmitoyl)-2-oleoyl-GPC (P-16:0/18:1)*	0.67755
cis-3,4-methyleneheptanoylcarnitine	0.67501
N-acetylphenylalanine	0.67395
1-(1-enyl-palmitoyl)-2-arachidonoyl-GPC (P-16:0/20:4)*	0.67178
gamma-glutamylphenylalanine	0.67161
pseudouridine	0.67128
3beta-hydroxy-5-cholestenoate	0.67121
cyclo(leu-pro)	0.67068
creatine	0.66929
palmitate (16:0)	0.66487
ceramide (d18:1/14:0, d16:1/16:0)*	0.66311
N1-methyl-2-pyridone-5-carboxamide	0.66246
1-palmitoyl-GPG (16:0)*	0.66242
2'-O-methylcytidine	0.66117
octadecenedioate (C18:1-DC)	0.66038
lactate	0.66014
trans-2-hexenoylglycine	0.65882
2-arachidonoyl-GPI (20:4)*	0.65866
carnitine	0.65857
cholate	0.6574
pyridoxate	0.65685
beta-citrylglutamate	0.65652
quinolinate	0.65287
1-palmitoyl-2-oleoyl-GPI (16:0/18:1)*	0.65276
gamma-glutamylhistidine	0.6525
octadecadienedioate (C18:2-DC)*	0.65133
pristanate	0.64904
trans-urocanate	0.64682
fructosyllysine	0.64551
N-methyltaurine	0.64341
1-(1-enyl-palmitoyl)-2-linoleoyl-GPC (P-16:0/18:2)*	0.64138
N-palmitoylserine	0.63915
lignoceroylcarnitine (C24)*	0.63722
1-linoleoyl-GPC (18:2)	0.63454
suberate (C8-DC)	0.63114
arachidonoylcarnitine (C20:4)	0.62999
pregnenolone sulfate	0.62956
N2,N2-dimethylguanosine	0.62595
branched chain 14:0 dicarboxylic acid**	0.62522
maltose	0.62507
5,6-dihydrouracil	0.6248
sphingomyelin (d18:1/14:0, d16:1/16:0)*	0.62431
alpha-CEHC	0.6236
5-methylthioadenosine (MTA)	0.61993
alanine	0.61828
glycosyl ceramide (d18:2/24:1, d18:1/24:2)*	0.61782
5-(galactosylhydroxy)-lysine	0.61765
6-bromotryptophan	0.61719
1-methylguanidine	0.61718
alpha-hydroxyisocaproate	0.61448
sphingomyelin (d18:1/20:0, d16:1/22:0)*	0.61383
7alpha-hydroxy-3-oxo-4-cholestenoate (7-Hoca)	0.61132
stearoyl sphingomyelin (d18:1/18:0)	0.61058
adrenate (22:4n6)	0.60909
glycerol	0.6085
N-formylanthranilic acid	0.60726
N-acetyl-2-aminooctanoate*	0.6066
cysteine-glutathione disulfide	0.60604
N-stearoyl-sphinganine (d18:0/18:0)*	0.60459
glycoursodeoxycholic acid sulfate (1)	0.60388
(S)-3-hydroxybutyrylcarnitine	0.60106
palmitoyl-sphingosine-phosphoethanolamine (d18:1/16:0)	0.6009
alpha-CEHC sulfate	0.59967
guanosine	0.59812
glycosyl-N-tricosanoyl-sphingadienine (d18:2/23:0)*	0.59338
1-palmitoyl-GPI (16:0)	0.59246
threonine	0.5918
1-oleoyl-GPS (18:1)	0.58831
2-hydroxysebacate	0.58592
S-methylmethionine	0.58437
glycosyl-N-(2-hydroxynervonoyl)-sphingosine (d18:1/24:1(2OH))*	0.58004
1-pentadecanoyl-2-arachidonoyl-GPC (15:0/20:4)*	0.57958
2-aminobutyrate	0.57778
lignoceroyl sphingomyelin (d18:1/24:0)	0.57709
N-linoleoylglycine	0.57669
phenylacetylcarnitine	0.57492
1,5-anhydroglucitol (1,5-AG)	0.5725
kynurenate	0.57159
4-hydroxyphenylacetate	0.5699
aspartate	0.56946
8-methoxykynurenate	0.56668
argininate*	0.56649
adipate (C6-DC)	0.56558
malate	0.56456
linoleoylcholine*	0.55934
5alpha-androstan-3alpha,17beta-diol 17-glucuronide	0.55792
gamma-glutamyl-2-aminobutyrate	0.55577
3-hydroxystearate	0.55395
2-aminooctanoate	0.55345
glutamine	0.55238
cholesterol sulfate	0.5496
pregnanolone/allopregnanolone sulfate	0.54665
1-stearoyl-2-oleoyl-GPS (18:0/18:1)	0.54664
arabinose	0.54377
corticosterone	0.54298
hydroxypalmitoyl sphingomyelin (d18:1/16:0(OH))**	0.54269
glycerate	0.53674
1-docosahexaenoyl-GPC (22:6)*	0.53585
5-hydroxyindole sulfate	0.53514
sphingomyelin (d18:2/23:1)*	0.53397
butyrylcarnitine (C4)	0.53156
4-hydroxyphenylpyruvate	0.53047
glucuronide of C14H26O4 (1)*	0.52902
ursodeoxycholate	0.52503
10-heptadecenoate (17:1n7)	0.52303
propionylcarnitine (C3)	0.51818
catechol glucuronide	0.51764
dihydroorotate	0.51717
glycine	0.51649
mannitol/sorbitol	0.51641
arachidonate (20:4n6)	0.51516
5alpha-androstan-3alpha,17beta-diol monosulfate (1)	0.51229
3-decenoylcarnitine	0.51083
sphingomyelin (d18:2/16:0, d18:1/16:1)*	0.50859
leucylglycine	0.50783
1-palmityl-2-palmitoyl-GPC (O-16:0/16:0)*	0.50714
3-carboxy-4-methyl-5-propyl-2-furanpropanoate (CMPF)	0.50691
1-(1-enyl-palmitoyl)-GPC (P-16:0)*	0.50332
myristoleate (14:1n5)	0.50104
glycocholenate sulfate*	0.4983
alpha-CEHC glucuronide*	0.4971
N-acetyl-aspartyl-glutamate (NAAG)	0.49565
gamma-glutamylglycine	0.49564
1-linoleoylglycerol (18:2)	0.49383
dihomo-linolenate (20:3n3 or n6)	0.49205
5alpha-androstan-3beta,17beta-diol monosulfate (2)	0.49103
oxalate (ethanedioate)	0.48948
glutamine conjugate of C6H10O2 (1)*	0.48858
behenoyl sphingomyelin (d18:1/22:0)*	0.48815
1-arachidonoyl-GPI (20:4)*	0.48704
deoxycholic acid 12-sulfate*	0.4859
N,N,N-trimethyl-5-aminovalerate	0.48521
myristate (14:0)	0.48481
cortisone	0.48481
hexadecadienoate (16:2n6)	0.48263
indole-3-carboxylate	0.48123
orotate	0.48095
N-formylmethionine	0.47905
N-formylkynurenine	0.47572
adipoylcarnitine (C6-DC)	0.47568
hypotaurine	0.47419
cysteinylglycine disulfide*	0.47292
pyroglutamylalanine*	0.46919
lithocholate sulfate (1)	0.46911
glutamine_degradant*	0.46748
N-acetylmethionine	0.46591
arabonate/xylonate	0.46441
nicotinamide	0.46368
formiminoglutamate	0.46302
cerotoylcarnitine (C26)*	0.46173
lithocholate	0.46165
1-ribosyl-imidazoleacetate*	0.46085
gamma-glutamylmethionine	0.45944
sphingomyelin (d18:1/24:1, d18:2/24:0)*	0.4581
5-hydroxyindole glucuronide	0.45804
arginine	0.4576
gamma-glutamylalanine	0.4575
3-hydroxy-3-methylglutarate	0.45593
indoleacetylglutamine	0.45554
fumarate	0.45487
imidazole lactate	0.4525
1-oleoyl-GPC (18:1)	0.45204
1-docosahexaenoylglycerol (22:6)	0.4518
docosapentaenoate (n6 DPA; 22:5n6)	0.44923
N-palmitoyl-sphingadienine (d18:2/16:0)*	0.44479
1-oleoyl-2-linoleoyl-GPE (18:1/18:2)*	0.44343
1,2-dilinoleoyl-GPE (18:2/18:2)*	0.4405
margarate (17:0)	0.43992
5-hydroxyindoleacetate	0.439
ximenoylcarnitine (C26:1)*	0.4387
N-stearoyltaurine	0.43769
anserine	0.434
stearate (18:0)	0.43369
1-stearoyl-2-docosapentaenoyl-GPC (18:0/22:5n3)*	0.43213
N-lactoyl leucine	0.43089
ethylmalonate	0.42943
maleate	0.4287
eicosenedioate (C20:1-DC)*	0.428
1-palmitoleoyl-GPC (16:1)*	0.42739
heptanoate (7:0)	0.42719
vanillylmandelate (VMA)	0.42701
hyocholate	0.42625
1-stearoyl-2-adrenoyl-GPC (18:0/22:4)*	0.42312
acetoacetate	0.42189
1-stearyl-2-arachidonoyl-GPC (O-18:0/20:4)*	0.42045
isoleucylglycine	0.41997
carotene diol (2)	0.41802
7-methylguanine	0.41655
lyxonate	0.4153
1-palmitoyl-2-docosahexaenoyl-GPE (16:0/22:6)*	0.41143
undecanoate (11:0)	0.41072
tridecenedioate (C13:1-DC)*	0.40742
sphingosine 1-phosphate	0.40697
5-oxoproline	0.40677
xanthine	0.4058
1-arachidonoyl-GPE (20:4n6)*	0.40392
gamma-glutamylglutamate	0.40204
glycocholate glucuronide (1)	0.39858
asparagine	0.39513
sphingomyelin (d17:2/16:0, d18:2/15:0)*	0.39201
mead acid (20:3n9)	0.3918
andro steroid monosulfate C19H28O6S (1)*	0.39159
linolenoylcarnitine (C18:3)*	0.39113
5-hydroxylysine	0.39055
pregnenediol disulfate (C21H34O8S2)*	0.38929
1-stearoyl-GPI (18:0)	0.385
1-stearoyl-2-docosahexaenoyl-GPC (18:0/22:6)	0.38228
1-linoleoyl-GPG (18:2)*	0.38059
16alpha-hydroxy DHEA 3-sulfate	0.37931
octadecanedioate (C18-DC)	0.37654
heme	0.3761
sedoheptulose	0.37286
1-palmitoleoyl-2-linolenoyl-GPC (16:1/18:3)*	0.37127
1-dihomo-linolenylglycerol (20:3)	0.37041
margaroylcarnitine (C17)*	0.36947
3-methylhistidine	0.36926
chenodeoxycholate	0.36905
1-adrenoyl-GPC (22:4)*	0.36877
(16 or 17)-methylstearate (a19:0 or i19:0)	0.36774
thymidine	0.36572
2-hydroxylaurate	0.36441
phenol sulfate	0.36414
androstenediol (3beta,17beta) monosulfate (1)	0.36409
vanillactate	0.36323
ribitol	0.36194
sphingomyelin (d18:0/18:0, d19:0/17:0)*	0.36112
N6-carbamoylthreonyladenosine	0.36063
1-palmitoyl-2-palmitoleoyl-GPC (16:0/16:1)*	0.35855
pantoate	0.35815
mannose	0.35773
heptadecanedioate (C17-DC)	0.35695
2-ketocaprylate	0.35518
1-palmitoyl-2-arachidonoyl-GPC (16:0/20:4n6)	0.35456
adenosine	0.35429
2-hydroxybutyrate/2-hydroxyisobutyrate	0.35361
1-methylhistidine	0.35006
glycochenodeoxycholate glucuronide (1)	0.34808
4-hydroxyglutamate	0.34787
glycoursodeoxycholic acid sulfate (2)	0.34553
valylglycine	0.34499
indoxyl glucuronide	0.34481
3-amino-2-piperidone	0.34394
1-arachidonoyl-GPC (20:4n6)*	0.34291
docosapentaenoate (n3 DPA; 22:5n3)	0.34147
sphingomyelin (d18:2/23:0, d18:1/23:1, d17:1/24:1)*	0.34116
1-docosahexaenoyl-GPE (22:6)*	0.34069
1-stearoyl-2-linoleoyl-GPE (18:0/18:2)*	0.34056
1-stearoyl-2-arachidonoyl-GPC (18:0/20:4)	0.34044
phenylacetylglutamine	0.33601
pregnenediol sulfate (C21H34O5S)*	0.33548
N-acetyl-3-methylhistidine*	0.33519
alpha-ketoglutaramate*	0.33254
1-oleoyl-2-docosahexaenoyl-GPC (18:1/22:6)*	0.33164
glycosyl ceramide (d18:1/20:0, d16:1/22:0)*	0.33076
tryptophan betaine	0.32837
trans-4-hydroxyproline	0.3282
4-hydroxyphenylacetoylcarnitine	0.32818
methionine sulfone	0.32495
adenosine 5'-monophosphate (AMP)	0.32426
thyroxine	0.3228
sphinganine	0.32212
guanidinosuccinate	0.32167
1-linolenoyl-GPE (18:3)*	0.31918
glycerophosphorylcholine (GPC)	0.31887
4-hydroxy-2-oxoglutaric acid	0.31819
xanthosine	0.31698
5-hydroxyhexanoate	0.31539
1-palmitoyl-GPE (16:0)	0.31533
N-delta-acetylornithine	0.31429
1-oleoyl-2-docosahexaenoyl-GPE (18:1/22:6)*	0.31325
1-lignoceroyl-GPC (24:0)	0.31109
1-stearoyl-2-arachidonoyl-GPI (18:0/20:4)	0.30554
glucuronide of C12H22O4 (2)*	0.30481
glycodeoxycholate glucuronide (1)	0.3037
gamma-glutamylthreonine	0.30321
1-eicosenoyl-GPC (20:1)*	0.30299
campesterol	0.3016
1,2-dipalmitoyl-GPC (16:0/16:0)	0.30094
imidazole propionate	0.29936
alpha-tocopherol	0.29921
beta-cryptoxanthin	0.29728
pantothenate	0.29447
N6-carboxymethyllysine	0.29168
1-(1-enyl-palmitoyl)-2-palmitoyl-GPC (P-16:0/16:0)*	0.28815
pyruvate	0.28773
gentisate	0.28594
S-adenosylhomocysteine (SAH)	0.2846
1-arachidoyl-GPC (20:0)	0.28225
1-palmitoyl-2-docosahexaenoyl-GPC (16:0/22:6)	0.28211
2-stearoyl-GPI (18:0)*	0.28202
kynurenine	0.28023
N,N-dimethylalanine	0.2772
N-lactoyl phenylalanine	0.27661
5alpha-androstan-3alpha,17beta-diol disulfate	0.2764
N-palmitoyltaurine	0.27353
sphingomyelin (d18:2/18:1)*	0.27206
N-stearoyl-sphingosine (d18:1/18:0)*	0.27099
chenodeoxycholic acid sulfate (1)	0.27024
glucuronate	0.26644
dihomo-linolenoylcarnitine (C20:3n3 or 6)*	0.26401
3-hydroxydodecanedioate*	0.26336
cortisol	0.26259
androstenediol (3beta,17beta) monosulfate (2)	0.25987
androsterone sulfate	0.25968
cortolone glucuronide (1)	0.25955
androsterone glucuronide	0.25892
N2-acetyl,N6-methyllysine	0.25783
glucuronide of C12H22O4 (1)*	0.25739
hydroxyasparagine**	0.25492
succinate	0.2546
phenylpyruvate	0.25301
N6-methyllysine	0.25278
N-stearoylserine*	0.25151
methylsuccinate	0.2512
1-palmitoylglycerol (16:0)	0.25103
1-stearoyl-2-meadoyl-GPC (18:0/20:3n9)*	0.24814
3-hydroxy-2-ethylpropionate	0.24721
argininosuccinate	0.24711
taurine	0.24691
tryptophan	0.24587
glutarylcarnitine (C5-DC)	0.24491
4-imidazoleacetate	0.2447
ascorbic acid 2-sulfate	0.2418
glycolithocholate sulfate*	0.24066
allantoin	0.23565
epiandrosterone sulfate	0.23434
estrone 3-sulfate	0.23272
N-palmitoyl-sphingosine (d18:1/16:0)	0.23247
tiglylcarnitine (C5:1-DC)	0.23064
eicosenoate (20:1)	0.23033
vanillic alcohol sulfate	0.22973
glycosyl-N-palmitoyl-sphingosine (d18:1/16:0)	0.22867
3-hydroxysebacate	0.22772
sphingomyelin (d18:0/20:0, d16:0/22:0)*	0.22727
N-acetyl-isoputreanine	0.22598
pregnenetriol sulfate*	0.22575
branched-chain, straight-chain, or cyclopropyl 10:1 fatty acid (2)*	0.22561
cysteine s-sulfate	0.22545
methylmalonate (MMA)	0.22417
hydantoin-5-propionate	0.22282
carotene diol (1)	0.22188
sphingomyelin (d17:1/16:0, d18:1/15:0, d16:1/17:0)*	0.22182
sphingomyelin (d18:1/19:0, d19:1/18:0)*	0.22089
2-butenoylglycine	0.2206
cystine	0.21514
beta-hydroxyisovalerate	0.21497
2-hydroxyglutarate	0.21012
gamma-glutamylglutamine	0.2099
branched-chain, straight-chain, or cyclopropyl 10:1 fatty acid (1)*	0.20933
N-acetylasparagine	0.20916
1-methyl-5-imidazoleacetate	0.20818
5alpha-androstan-3beta,17alpha-diol disulfate	0.20792
hypoxanthine	0.20595
2-palmitoleoyl-GPC (16:1)*	0.20521
3-hydroxypalmitoylcarnitine	0.20404
2-stearoyl-GPE (18:0)*	0.20377
S-1-pyrroline-5-carboxylate	0.20264
1-palmitoyl-2-oleoyl-GPE (16:0/18:1)	0.20205
lithocholic acid sulfate (2)	0.20165
hydroxy-CMPF*	0.19953
(14 or 15)-methylpalmitate (a17:0 or i17:0)	0.19802
etiocholanolone glucuronide	0.19783
5alpha-androstan-3alpha,17alpha-diol monosulfate	0.19771
glutamine conjugate of C7H12O2*	0.19581
valerate (5:0)	0.19552
sphingomyelin (d18:1/17:0, d17:1/18:0, d19:1/16:0)	0.1955
N6,N6-dimethyllysine	0.19321
N-acetyltaurine	0.19285
1-palmityl-2-stearoyl-GPC (O-16:0/18:0)*	0.18896
1-oleoyl-GPE (18:1)	0.18781
homoarginine	0.18695
alpha-hydroxyisovalerate	0.18648
1-stearoyl-2-docosahexaenoyl-GPE (18:0/22:6)*	0.18599
gamma-glutamyltryptophan	0.18384
2-O-methylascorbic acid	0.18259
oxindolylalanine	0.18189
glutamate	0.18189
serotonin	0.17981
21-hydroxypregnenolone monosulfate (1)	0.17773
3-phosphoglycerate	0.17621
p-cresol glucuronide*	0.17523
11beta-hydroxyandrosterone glucuronide	0.175
eicosanedioate (C20-DC)	0.17447
C-glycosyltryptophan	0.17398
1-stearoyl-2-dihomo-linolenoyl-GPI (18:0/20:3n3 or 6)*	0.17321
lactosyl-N-behenoyl-sphingosine (d18:1/22:0)*	0.17175
myo-inositol	0.17146
1-arachidoyl-2-arachidonoyl-GPC (20:0/20:4)*	0.17063
N-formylphenylalanine	0.16895
N-acetyl-2-aminoadipate	0.16532
deoxycholate	0.16522
homoserine	0.16265
3-methyl-2-oxobutyrate	0.16111
N1-methyladenosine	0.16093
tetrahydrocortisol glucuronide	0.16057
glycodeoxycholate 3-sulfate	0.16055
1-linoleoyl-GPE (18:2)*	0.15926
5,6-dihydrothymine	0.15832
N-acetylalanine	0.15795
succinoyltaurine	0.15779
4-guanidinobutanoate	0.15771
cys-gly, oxidized	0.15732
behenoyl dihydrosphingomyelin (d18:0/22:0)*	0.15725
3-carboxy-4-methyl-5-pentyl-2-furanpropionate (3-CMPFP)**	0.15594
1-palmitoyl-2-oleoyl-GPC (16:0/18:1)	0.15514
pregnenetriol disulfate*	0.15467
pentadecanoate (15:0)	0.15447
cholesterol	0.14885
ribonate	0.14851
16-hydroxypalmitate	0.14747
urate	0.1449
androstenediol (3alpha, 17alpha) monosulfate (2)	0.14183
orotidine	0.14091
N2-acetyl,N6,N6-dimethyllysine	0.13913
sphingomyelin (d18:1/21:0, d17:1/22:0, d16:1/23:0)*	0.13865
indoleacetoylcarnitine*	0.13755
2-hydroxy-3-methylvalerate	0.1354
glycosyl-N-behenoyl-sphingadienine (d18:2/22:0)*	0.13402
3-methylglutarylcarnitine (2)	0.13327
guanidinoacetate	0.12499
11beta-hydroxyetiocholanolone glucuronide*	0.1224
phenylacetylglutamate	0.12201
gulonate*	0.12061
3-methylglutaconate	0.12012
4-methoxyphenol sulfate	0.11866
1-palmitoyl-2-(hydroxylinoleoyl)-GPC (16:0/18:2(OH))*	0.11795
N-succinyl-phenylalanine	0.11653
galactosylglycerol	0.1162
N-acetylneuraminate	0.11044
erythronate*	0.10916
5alpha-androstan-3alpha,17beta-diol monosulfate (2)	0.10672
glutarate (C5-DC)	0.10583
N-acetylcarnosine	0.096939
1-stearoyl-2-arachidonoyl-GPE (18:0/20:4)	0.096796
androstenediol (3alpha, 17alpha) monosulfate (3)	0.094123
N4-acetylcytidine	0.091891
tetrahydrocortisone glucuronide (5)	0.090513
flavin adenine dinucleotide (FAD)	0.08959
anthranilate	0.085453
heptenedioate (C7:1-DC)*	0.083225
5-methyluridine (ribothymidine)	0.082458
phenol glucuronide	0.079854
nervonoylcarnitine (C24:1)*	0.078715
stearoylcarnitine (C18)	0.078587
(12 or 13)-methylmyristate (a15:0 or i15:0)	0.07851
3,4-dihydroxybutyrate	0.077765
2-hydroxy-4-(methylthio)butanoic acid	0.077169
androstenediol (3beta,17beta) disulfate (1)	0.076233
dehydroepiandrosterone sulfate (DHEA-S)	0.074668
5alpha-androstan-3beta,17beta-diol disulfate	0.074567
androstenediol (3beta,17beta) disulfate (2)	0.07406
thymine	0.068454
tricosanoyl sphingomyelin (d18:1/23:0)*	0.068269
21-hydroxypregnenolone disulfate	0.067204
4-methyl-2-oxopentanoate	0.065559
N6-succinyladenosine	0.065144
beta-alanine	0.063723
indolepropionate	0.061952
histidine	0.059943
N1-methyl-4-pyridone-3-carboxamide	0.053715
N2,N5-diacetylornithine	0.053507
leucylhydroxyproline*	0.052339
N-acetylglutamate	0.046256
1-dihomo-linolenoyl-GPE (20:3n3 or 6)*	0.045591
3-(4-hydroxyphenyl)lactate	0.042903
3beta,7alpha-dihydroxy-5-cholestenoate	0.042333
tyramine O-sulfate	0.042017
octadecanedioylcarnitine (C18-DC)*	0.041202
palmitoyl dihydrosphingomyelin (d18:0/16:0)*	0.040136
cysteinylglycine	0.039922
1-margaroyl-2-arachidonoyl-GPC (17:0/20:4)*	0.03933
glycosyl-N-stearoyl-sphingosine (d18:1/18:0)	0.03771
1-methyl-4-imidazoleacetate	0.032673
citramalate	0.029361
isovalerylcarnitine (C5)	0.028309
4-hydroxyphenylacetylglutamine	0.026077
1-palmitoyl-2-linoleoyl-GPE (16:0/18:2)	0.026071
N-acetylvaline	0.018565
3-methylcytidine	0.016304
3-(3-amino-3-carboxypropyl)uridine*	0.010646
N-lactoyl tyrosine	0.0068596
3-ureidopropionate	0.0049442
methionine sulfoxide	0.0044474
sphingomyelin (d18:1/20:2, d18:2/20:1, d16:1/22:2)*	0.0041404
dimethylarginine (SDMA + ADMA)	0.0017414
