# Supplementary material for: Multidimensional Analysis of Twin Sets During an Intensive Week-Long Meditation Retreat: A Pilot Study
Source: Mindfulness (N Y). 2025 May 7;16(6):1634–55. doi: 10.1007/s12671-025-02584-x (PMC12170707; doi:10.1007/s12671-025-02584-x)
Supplement: Supplementary file 7 — Supplementary file7 (XLSX 34 KB) [file 12671_2025_2584_MOESM7_ESM.xlsx]

## Sheet: Supplementary table S6 Metabolo
Supplementary Table S7. PLS-DA VIP scores Twin Pairs
Feature	Comp. 1
ursodeoxycholate	5.1418
p-cresol glucuronide*	4.7473
3-ethylcatechol sulfate (1)	4.3035
citraconate/glutaconate	4.2287
glycoursodeoxycholic acid sulfate (1)	4.119
beta-cryptoxanthin	3.9525
trans-2-hexenoylglycine	3.8892
branched chain 14:0 dicarboxylic acid**	3.8354
tryptophan betaine	3.8323
2-butenoylglycine	3.6364
3-methylhistidine	3.4096
isoursodeoxycholate	3.3473
glycoursodeoxycholate	3.2842
5alpha-pregnan-diol disulfate	3.1033
3-methylglutarylcarnitine (2)	3.0433
ethylmalonate	3.0352
pregnanolone/allopregnanolone sulfate	2.9572
N6-methyllysine	2.8981
perfluorooctanesulfonate (PFOS)	2.8379
S-methylmethionine	2.7995
fructose	2.7974
11beta-hydroxyetiocholanolone glucuronide*	2.7873
tauroursodeoxycholate	2.7823
anserine	2.779
5-hydroxymethyl-2-furoic acid	2.6675
trigonelline (N'-methylnicotinate)	2.5795
pregnenediol disulfate (C21H34O8S2)*	2.5499
N-methylhydroxyproline**	2.5277
vanillic alcohol sulfate	2.46
phenylacetylglutamine	2.422
3beta,7alpha-dihydroxy-5-cholestenoate	2.3273
2-oxoarginine*	2.3151
mannitol/sorbitol	2.3093
N2-acetyl,N6-methyllysine	2.3013
argininate*	2.2991
glutamine conjugate of C6H10O2 (1)*	2.2742
glutamine conjugate of C7H12O2*	2.2473
methionine sulfone	2.2451
riboflavin (vitamin B2)	2.2408
5alpha-pregnan-3beta,20alpha-diol disulfate	2.2298
5alpha-pregnan-3beta-ol,20-one sulfate	2.2244
N-methylproline	2.2239
N2-acetyl,N6,N6-dimethyllysine	2.1768
mead acid (20:3n9)	2.1516
2,6-dihydroxybenzoic acid	2.1341
formiminoglutamate	2.088
argininosuccinate	2.0651
N-acetylglycine	2.0447
N1-methyl-2-pyridone-5-carboxamide	2.0133
behenoyl dihydrosphingomyelin (d18:0/22:0)*	1.9964
17alpha-hydroxypregnenolone 3-sulfate	1.9964
4-hydroxy-2-oxoglutaric acid	1.9938
pregnenolone sulfate	1.9803
5-hydroxyindole glucuronide	1.9704
3-indoxyl sulfate	1.9681
phenylacetylglutamate	1.9409
phenylacetate	1.9271
sphingomyelin (d18:0/20:0, d16:0/22:0)*	1.8938
taurocholate	1.8853
palmitoleate (16:1n7)	1.858
pregnenediol sulfate (C21H34O5S)*	1.843
17alpha-hydroxypregnanolone glucuronide	1.8114
N-methyltaurine	1.8089
glycocholate	1.7915
guanidinosuccinate	1.7761
3-methylglutaconate	1.7749
indoleacetoylcarnitine*	1.773
phenol glucuronide	1.7697
glucuronide of C19H28O4 (1)*	1.7615
butyrylcarnitine (C4)	1.7522
5alpha-pregnan-3beta,20beta-diol monosulfate (1)	1.7508
N1-methyl-4-pyridone-3-carboxamide	1.7486
myristoleate (14:1n5)	1.7396
cis-4-decenoylcarnitine (C10:1)	1.7112
cyclo(gly-pro)	1.698
maleate	1.6899
myristoyl dihydrosphingomyelin (d18:0/14:0)*	1.6863
I-urobilinogen	1.6736
laurate (12:0)	1.6691
gamma-glutamylglycine	1.6518
isovalerylcarnitine (C5)	1.6507
deoxycholic acid 12-sulfate*	1.6413
pyridoxate	1.6372
3-hydroxybutyrate (BHBA)	1.6347
homoarginine	1.6339
5-dodecenoate (12:1n7)	1.6339
cyclo(leu-pro)	1.6229
N-lactoyl tyrosine	1.6137
butyrylglycine	1.5948
9,10-DiHOME	1.5937
1-methyl-5-imidazolelactate	1.5934
1-palmityl-2-stearoyl-GPC (O-16:0/18:0)*	1.546
glutarate (C5-DC)	1.5419
glycosyl-N-tricosanoyl-sphingadienine (d18:2/23:0)*	1.5402
pregnenetriol sulfate*	1.5324
myristate (14:0)	1.5218
N-lactoyl leucine	1.5181
lactobacillic acid	1.5116
phenol sulfate	1.5057
fumarate	1.4944
1,2-dilinoleoyl-GPE (18:2/18:2)*	1.4903
2-linoleoylglycerol (18:2)	1.4882
alpha-CEHC glucuronide*	1.4856
indolepropionate	1.4763
glycosyl ceramide (d18:1/20:0, d16:1/22:0)*	1.4738
pregnenetriol disulfate*	1.4652
glucuronide of C19H28O4 (2)*	1.4519
lanthionine	1.447
sphingomyelin (d17:1/14:0, d16:1/15:0)*	1.4305
4-guanidinobutanoate	1.4156
cis-3,4-methyleneheptanoylcarnitine	1.4131
glycocholate glucuronide (1)	1.4058
glutamine conjugate of C6H10O2 (2)*	1.4054
3-hydroxyisobutyrate	1.3854
adenosine 5'-monophosphate (AMP)	1.3621
azelate (C9-DC)	1.359
4-hydroxyphenylacetylglutamine	1.3572
O-acetylhomoserine	1.3508
(12 or 13)-methylmyristate (a15:0 or i15:0)	1.3417
branched-chain, straight-chain, or cyclopropyl 12:1 fatty acid*	1.341
gamma-glutamylvaline	1.3166
anthranilate	1.3106
5alpha-pregnan-3beta,20alpha-diol monosulfate (2)	1.3083
naringenin 7-glucuronide	1.3062
glycine	1.3052
1-stearoyl-2-meadoyl-GPC (18:0/20:3n9)*	1.2968
cortolone glucuronide (1)	1.2931
glycolithocholate	1.2914
4-hydroxyphenylpyruvate	1.2836
cholic acid glucuronide	1.2815
S-methylcysteine sulfoxide	1.2759
3-carboxy-4-methyl-5-propyl-2-furanpropanoate (CMPF)	1.2729
gamma-glutamylcitrulline*	1.2704
metabolonic lactone sulfate	1.2674
21-hydroxypregnenolone disulfate	1.2637
oleoylcholine	1.2599
pentadecanoate (15:0)	1.2493
10-heptadecenoate (17:1n7)	1.2466
N6,N6-dimethyllysine	1.2462
sphingomyelin (d18:0/18:0, d19:0/17:0)*	1.2396
creatine	1.2167
2-methylserine	1.2157
16alpha-hydroxy DHEA 3-sulfate	1.2151
N-lactoyl phenylalanine	1.2137
lactosyl-N-nervonoyl-sphingosine (d18:1/24:1)*	1.2114
1-palmitoyl-2-pentadecanoyl-GPC (16:0/15:0)*	1.2109
taurochenodeoxycholate	1.2087
deoxycholate	1.2019
cholate	1.2019
N-acetyltyrosine	1.1882
glutamate	1.1854
N-acetylhistidine	1.1799
glucuronide of C10H18O2 (8)*	1.1786
deoxycholic acid glucuronide	1.1781
beta-alanine	1.1759
glucuronide of C14H26O4 (1)*	1.1673
glycosyl-N-(2-hydroxynervonoyl)-sphingosine (d18:1/24:1(2OH))*	1.1627
1-arachidoyl-2-arachidonoyl-GPC (20:0/20:4)*	1.1605
hexanoylcarnitine (C6)	1.1515
glycodeoxycholate	1.1489
dodecanedioate (C12-DC)	1.1285
1-(1-enyl-palmitoyl)-2-linoleoyl-GPE (P-16:0/18:2)*	1.1275
taurodeoxycholate	1.1266
3beta-hydroxy-5-cholenoate	1.119
glutarylcarnitine (C5-DC)	1.1168
catechol glucuronide	1.113
propionylcarnitine (C3)	1.1122
5-hydroxylysine	1.1082
dihomo-linolenoyl-choline	1.1082
N,N,N-trimethyl-5-aminovalerate	1.0999
1-ribosyl-imidazoleacetate*	1.0996
tetrahydrocortisone glucuronide (5)	1.0973
10-nonadecenoate (19:1n9)	1.0898
prolylglycine	1.0825
glycerol 3-phosphate	1.0815
(14 or 15)-methylpalmitate (a17:0 or i17:0)	1.0771
N-linoleoyltaurine*	1.0718
indoleacetylglutamine	1.0695
glycochenodeoxycholate	1.0672
taurolithocholate 3-sulfate	1.0668
1-methylnicotinamide	1.0656
campesterol	1.063
1-lignoceroyl-GPC (24:0)	1.0609
citrulline	1.0541
glycosyl-N-palmitoyl-sphingosine (d18:1/16:0)	1.0526
N-acetyl-3-methylhistidine*	1.0464
pregnanediol-3-glucuronide	1.0416
(2 or 3)-decenoate (10:1n7 or n8)	1.0402
eicosapentaenoate (EPA; 20:5n3)	1.0322
12,13-DiHOME	1.0296
stearoylcholine*	1.0287
1-methyl-5-imidazoleacetate	1.0233
aspartate	1.0164
trimethylamine N-oxide	1.0138
tiglylcarnitine (C5:1-DC)	1.0128
oleate/vaccenate (18:1)	1.0117
hydantoin-5-propionate	1.0092
hexanoylglutamine	1.004
(R)-3-hydroxybutyrylcarnitine	1.0019
propionylglycine	0.99934
docosapentaenoate (n3 DPA; 22:5n3)	0.99621
1-palmityl-2-palmitoyl-GPC (O-16:0/16:0)*	0.99356
palmitoylcholine	0.98166
5alpha-androstan-3alpha,17beta-diol disulfate	0.97962
5alpha-androstan-3beta,17beta-diol disulfate	0.97945
N,N-dimethylalanine	0.97939
guanosine	0.97706
eicosanedioate (C20-DC)	0.97403
N-lactoyl valine	0.97382
3-hydroxylaurate	0.96724
sarcosine	0.96573
N-acetyl-isoputreanine	0.96148
androstenediol (3beta,17beta) disulfate (1)	0.96141
N-lactoyl isoleucine	0.96006
1-stearoyl-2-oleoyl-GPS (18:0/18:1)	0.95765
palmitoyl dihydrosphingomyelin (d18:0/16:0)*	0.95497
cis-3,4-methyleneheptanoate	0.94452
urate	0.94078
sphingomyelin (d17:1/16:0, d18:1/15:0, d16:1/17:0)*	0.93997
1-pentadecanoyl-GPC (15:0)*	0.93995
GlcNAc sulfate conjugate of C21H34O2 steroid**	0.93689
glycosyl-N-behenoyl-sphingadienine (d18:2/22:0)*	0.9243
linoleoyl ethanolamide	0.91458
acisoga	0.9093
arabinose	0.90364
orotate	0.90015
sphinganine-1-phosphate	0.89535
1-pentadecanoyl-2-linoleoyl-GPC (15:0/18:2)*	0.88843
1-margaroyl-2-oleoyl-GPC (17:0/18:1)*	0.88449
1-methylguanidine	0.88371
pantothenate	0.88274
1-eicosapentaenoyl-GPC (20:5)*	0.88206
N-delta-acetylornithine	0.88182
N-acetylleucine	0.88155
7alpha-hydroxy-3-oxo-4-cholestenoate (7-Hoca)	0.88145
octadecadienedioate (C18:2-DC)*	0.87899
1-arachidoyl-GPC (20:0)	0.87486
cytidine	0.87388
cysteine s-sulfate	0.8731
eicosenedioate (C20:1-DC)*	0.87214
succinate	0.87195
21-hydroxypregnenolone monosulfate (1)	0.86855
androstenediol (3alpha, 17alpha) monosulfate (3)	0.86496
dihomo-linolenate (20:3n3 or n6)	0.86468
1-stearoyl-2-docosapentaenoyl-GPC (18:0/22:5n3)*	0.86437
androstenediol (3beta,17beta) monosulfate (2)	0.86396
glycodeoxycholate 3-sulfate	0.86141
3-hydroxydodecanedioate*	0.84717
docosadioate (C22-DC)	0.84396
tauro-beta-muricholate	0.83849
sphingomyelin (d18:1/21:0, d17:1/22:0, d16:1/23:0)*	0.83627
cis-4-decenoate (10:1n6)*	0.82997
pyridoxal	0.82791
methylmalonate (MMA)	0.82594
1-adrenoyl-GPC (22:4)*	0.8188
1-nonadecanoyl-GPC (19:0)	0.81717
heptenedioate (C7:1-DC)*	0.81506
octanoylcarnitine (C8)	0.81395
1-dihomo-linolenylglycerol (20:3)	0.80958
mannose	0.80506
lignoceroyl sphingomyelin (d18:1/24:0)	0.80154
arachidonate (20:4n6)	0.7923
dodecenedioate (C12:1-DC)*	0.79181
N1-methylinosine	0.78862
chenodeoxycholate	0.78816
alpha-ketobutyrate	0.78543
andro steroid monosulfate C19H28O6S (1)*	0.78505
chiro-inositol	0.78027
dodecadienoate (12:2)*	0.77884
margarate (17:0)	0.77837
1-behenoyl-GPC (22:0)	0.77708
N-stearoylserine*	0.77279
adenosine	0.76994
N-formylphenylalanine	0.7696
1-myristoyl-2-palmitoyl-GPC (14:0/16:0)	0.76805
N-acetylglutamate	0.76574
1-stearoyl-2-adrenoyl-GPC (18:0/22:4)*	0.76561
3-phosphoglycerate	0.76243
myo-inositol	0.76067
N-acetylcarnosine	0.7599
sphingomyelin (d18:1/25:0, d19:0/24:1, d20:1/23:0, d19:1/24:0)*	0.75856
tricosanoyl sphingomyelin (d18:1/23:0)*	0.75849
N-acetylphenylalanine	0.75823
tetradecadienoate (14:2)*	0.75773
serotonin	0.75697
docosapentaenoate (n6 DPA; 22:5n6)	0.75452
cis-3,4-methyleneheptanoylglycine	0.75377
sphingomyelin (d18:1/14:0, d16:1/16:0)*	0.75362
gamma-glutamylglutamine	0.75318
glycochenodeoxycholate 3-sulfate	0.75248
eicosapentaenoylcholine	0.74767
1-eicosenoyl-GPC (20:1)*	0.74738
phosphoethanolamine	0.74646
glucuronide of C12H22O4 (1)*	0.74538
6-oxopiperidine-2-carboxylate	0.74273
ascorbic acid 3-sulfate*	0.74265
3-hydroxyoctanoylcarnitine (1)	0.74114
lactosyl-N-palmitoyl-sphingosine (d18:1/16:0)	0.73909
2-hydroxysebacate	0.73772
1-(1-enyl-palmitoyl)-2-docosahexaenoyl-GPC (P-16:0/22:6)*	0.73641
tyrosine	0.73541
nonadecanoate (19:0)	0.73386
1-eicosenoyl-GPE (20:1)*	0.73128
1-dihomo-linolenoyl-GPC (20:3n3 or 6)*	0.73044
1-nonadecenoyl-GPC (19:1)*	0.72936
bilirubin degradation product, C16H18N2O5 (1)**	0.7227
5alpha-androstan-3alpha,17beta-diol monosulfate (2)	0.72115
3-methoxytyramine sulfate	0.72064
1-(1-enyl-palmitoyl)-2-arachidonoyl-GPE (P-16:0/20:4)*	0.72036
3-hydroxyoctanoylcarnitine (2)	0.7199
1-oleoyl-GPC (18:1)	0.71912
3-(4-hydroxyphenyl)lactate	0.71673
N-acetylarginine	0.71183
5-hydroxyhexanoate	0.70835
dihomo-linoleate (20:2n6)	0.70565
1-margaroyl-GPE (17:0)*	0.70547
1-stearyl-GPC (O-18:0)*	0.70542
docosatrienoate (22:3n6)*	0.70309
isobutyrylcarnitine (C4)	0.69834
flavin adenine dinucleotide (FAD)	0.69828
isobutyrylglycine	0.69685
glucuronate	0.69221
N-acetylproline	0.6905
2-hydroxypalmitate	0.68707
cysteine sulfinic acid	0.68393
S-methylcysteine	0.68335
pyruvate	0.68254
docosadienoate (22:2n6)	0.6825
N-palmitoyltaurine	0.67905
ceramide (d18:2/24:1, d18:1/24:2)*	0.67737
5-hydroxyindole sulfate	0.67653
5alpha-androstan-3beta,17alpha-diol disulfate	0.67505
2-hydroxylaurate	0.66784
palmitoyl-sphingosine-phosphoethanolamine (d18:1/16:0)	0.66775
fructosyllysine	0.66716
1-palmitoyl-2-eicosapentaenoyl-GPC (16:0/20:5)*	0.66495
linoleoylcholine*	0.66422
glycosyl-N-stearoyl-sphingosine (d18:1/18:0)	0.66337
1-(1-enyl-stearoyl)-2-docosahexaenoyl-GPE (P-18:0/22:6)*	0.66268
adenosine 3',5'-cyclic monophosphate (cAMP)	0.66263
1-pentadecanoyl-2-arachidonoyl-GPC (15:0/20:4)*	0.65941
kynurenate	0.65895
androstenediol (3beta,17beta) monosulfate (1)	0.65888
glycerol	0.65841
phenylacetylcarnitine	0.65425
N-succinyl-phenylalanine	0.65199
1-arachidonylglycerol (20:4)	0.65198
2-stearoyl-GPE (18:0)*	0.65152
tetradecadienedioate (C14:2-DC)*	0.65135
8-methoxykynurenate	0.6499
2-hydroxybehenate	0.64876
tridecenedioate (C13:1-DC)*	0.64687
2-O-methylascorbic acid	0.64428
indole-3-carboxylate	0.6441
glutamine conjugate of C8H12O4 (1)*	0.6395
2'-O-methylcytidine	0.63889
pimeloylcarnitine/3-methyladipoylcarnitine (C7-DC)	0.63691
glycochenodeoxycholate glucuronide (1)	0.63271
isovalerylglycine	0.63123
branched-chain, straight-chain, or cyclopropyl 10:1 fatty acid (2)*	0.63002
N-stearoyl-sphingosine (d18:1/18:0)*	0.62739
gamma-glutamyltyrosine	0.6225
carnitine of C10H14O2 (5)*	0.62237
arachidonoylcholine	0.62146
1-dihomo-linoleoyl-GPC (20:2)*	0.61847
indoxyl glucuronide	0.61744
delta-CEHC glucuronide	0.61542
behenoyl sphingomyelin (d18:1/22:0)*	0.61482
tetradecanedioate (C14-DC)	0.61318
dopamine 4-sulfate	0.60684
1-oleoyl-2-linoleoyl-GPE (18:1/18:2)*	0.60627
N-acetylcitrulline	0.60613
N2,N5-diacetylornithine	0.605
gamma-glutamylalanine	0.60165
pentose acid*	0.59524
1-palmitoleoyl-2-linolenoyl-GPC (16:1/18:3)*	0.59272
1-stearoyl-2-oleoyl-GPC (18:0/18:1)	0.58999
leucylhydroxyproline*	0.5899
nicotinamide	0.58957
sphingomyelin (d17:2/16:0, d18:2/15:0)*	0.58926
eicosenoate (20:1)	0.58882
sphingomyelin (d18:2/23:0, d18:1/23:1, d17:1/24:1)*	0.5866
5alpha-androstan-3alpha,17beta-diol 17-glucuronide	0.58554
sphingomyelin (d18:1/17:0, d17:1/18:0, d19:1/16:0)	0.58446
S-adenosylhomocysteine (SAH)	0.58225
N-palmitoyl-sphingadienine (d18:2/16:0)*	0.582
erucate (22:1n9)	0.58063
branched-chain, straight-chain, or cyclopropyl 10:1 fatty acid (1)*	0.57961
N-acetylkynurenine (2)	0.57903
arginine	0.57893
palmitate (16:0)	0.57766
caprylate (8:0)	0.57509
sphingomyelin (d18:1/24:1, d18:2/24:0)*	0.57328
alpha-CEHC sulfate	0.57153
androsterone glucuronide	0.57127
gamma-glutamylmethionine	0.56942
1-stearoyl-GPE (18:0)	0.56889
cysteine-glutathione disulfide	0.56796
glycosyl ceramide (d18:2/24:1, d18:1/24:2)*	0.56726
1-(1-enyl-palmitoyl)-2-arachidonoyl-GPC (P-16:0/20:4)*	0.56561
1-palmityl-GPC (O-16:0)	0.56199
1-palmitoyl-2-eicosapentaenoyl-GPE (16:0/20:5)*	0.56061
2-palmitoyl-GPC (16:0)*	0.55956
3-ureidopropionate	0.55886
1-(1-enyl-palmitoyl)-2-oleoyl-GPC (P-16:0/18:1)*	0.55741
N-palmitoylglycine	0.55667
ascorbic acid 2-sulfate	0.55652
N-palmitoylserine	0.5545
1-linolenoyl-GPE (18:3)*	0.55302
4-methoxyphenol sulfate	0.55297
carotene diol (3)	0.55284
1-palmitoyl-2-palmitoleoyl-GPC (16:0/16:1)*	0.55224
nonanoylcarnitine (C9)	0.55197
glucuronide of C12H22O4 (2)*	0.55172
2-hydroxystearate	0.5502
2-myristoyl-GPC (14:0)*	0.54994
1-myristoyl-GPC (14:0)	0.54766
5alpha-androstan-3alpha,17alpha-diol monosulfate	0.54605
3-hydroxyoleate*	0.54399
glyco-beta-muricholate**	0.54056
1-stearyl-2-arachidonoyl-GPC (O-18:0/20:4)*	0.53853
phosphatidylcholine (18:0/20:2, 20:0/18:2)*	0.53677
2-palmitoleoyl-GPC (16:1)*	0.53546
hypoxanthine	0.53524
N-acetyltryptophan	0.53228
delta-CEHC	0.52959
allantoin	0.52917
2-hydroxy-4-(methylthio)butanoic acid	0.52887
tetrahydrocortisol glucuronide	0.52851
9-hydroxystearate	0.52773
2-methylbutyrylcarnitine (C5)	0.52634
N4-acetylcytidine	0.52531
1-stearoyl-2-linoleoyl-GPI (18:0/18:2)	0.52216
bilirubin degradation product, C16H18N2O5 (2)**	0.51851
N-acetyl-beta-alanine	0.51287
1-stearoyl-GPC (18:0)	0.51145
galactonate	0.50322
taurodeoxycholic acid 3-sulfate	0.50211
hydroxy-CMPF*	0.50195
1-palmitoyl-2-docosahexaenoyl-GPE (16:0/22:6)*	0.50039
alpha-CMBHC glucuronide	0.49859
heme	0.49806
glycolithocholate sulfate*	0.49714
serine	0.49648
caprate (10:0)	0.49639
sphingomyelin (d18:1/19:0, d19:1/18:0)*	0.49456
adipate (C6-DC)	0.49348
stearidonate (18:4n3)	0.49338
adrenate (22:4n6)	0.4929
kynurenine	0.48873
cis-urocanate	0.48821
methionine	0.48587
lyxonate	0.4828
1-oleoyl-2-docosahexaenoyl-GPE (18:1/22:6)*	0.48032
ceramide (d18:1/14:0, d16:1/16:0)*	0.48016
1-pentadecanoyl-2-docosahexaenoyl-GPC (15:0/22:6)*	0.47791
dehydroepiandrosterone sulfate (DHEA-S)	0.47757
1-palmitoleoyl-GPC (16:1)*	0.47752
3beta,7beta-dihydroxy-5-cholestenoate	0.47579
suberate (C8-DC)	0.47488
pantoate	0.47441
1,5-anhydroglucitol (1,5-AG)	0.47221
1-stearoyl-2-docosahexaenoyl-GPE (18:0/22:6)*	0.47165
inosine	0.47072
N-acetyl-2-aminoadipate	0.47001
6-bromotryptophan	0.46748
2-methylbutyrylglycine	0.46679
2-hydroxynervonate*	0.46533
1-margaroyl-2-linoleoyl-GPC (17:0/18:2)*	0.46447
1-(1-enyl-palmitoyl)-2-docosahexaenoyl-GPE (P-16:0/22:6)*	0.4626
heptadecanedioate (C17-DC)	0.45717
guanidinoacetate	0.4566
octadecanedioate (C18-DC)	0.45616
1-linoleoyl-GPG (18:2)*	0.45516
dimethylglycine	0.45429
3-hydroxyoleoylcarnitine	0.45058
lactate	0.45005
N-formylanthranilic acid	0.44979
pristanate	0.44861
dihydroorotate	0.44692
1-linoleoyl-2-arachidonoyl-GPC (18:2/20:4n6)*	0.44581
1-eicosapentaenoyl-GPE (20:5)*	0.44415
N-palmitoyl-sphinganine (d18:0/16:0)	0.44391
carnitine	0.44281
5,6-dihydrouracil	0.44071
etiocholanolone glucuronide	0.43861
docosatrienoate (22:3n3)	0.43835
2-aminoheptanoate	0.43637
glutamine	0.435
isocitric lactone	0.43361
1-palmitoyl-GPE (16:0)	0.43356
alpha-hydroxyisovalerate	0.43195
citronellic acid	0.43174
1-palmitoyl-2-stearoyl-GPC (16:0/18:0)	0.42793
linoleate (18:2n6)	0.42711
alanine	0.42637
1-palmitoyl-GPI (16:0)	0.4258
cholesterol	0.42555
1-stearoyl-2-dihomo-linolenoyl-GPI (18:0/20:3n3 or 6)*	0.42397
stearate (18:0)	0.423
(16 or 17)-methylstearate (a19:0 or i19:0)	0.42219
sphingomyelin (d18:2/23:1)*	0.4214
bilirubin degradation product, C17H18N2O4 (3)**	0.4212
ribitol	0.42076
vanillylmandelate (VMA)	0.41975
sphingomyelin (d18:1/20:1, d18:2/20:0)*	0.41909
tryptophan	0.41757
linolenate [alpha or gamma; (18:3n3 or 6)]	0.41592
xanthine	0.41585
cortisone	0.41573
carotene diol (1)	0.41376
1-docosahexaenoyl-GPE (22:6)*	0.41312
homoserine	0.41276
N6-succinyladenosine	0.40881
leucine	0.40869
methionine sulfoxide	0.4074
proline	0.40305
sphingomyelin (d18:2/18:1)*	0.40233
thymidine	0.40194
octadecenedioylcarnitine (C18:1-DC)*	0.40033
lysine	0.3978
pro-hydroxy-pro	0.39728
threonate	0.39668
picolinate	0.39476
2-hydroxyphytanate*	0.3946
myristoylcarnitine (C14)	0.39433
1-oleoyl-2-docosahexaenoyl-GPC (18:1/22:6)*	0.3937
cystathionine	0.39297
5-(galactosylhydroxy)-lysine	0.39223
2-hydroxyphenylacetate	0.39
sphingomyelin (d18:1/18:1, d18:2/18:0)	0.38807
N,N,N-trimethyl-alanylproline betaine (TMAP)	0.38746
palmitoloelycholine	0.387
palmitoleoylcarnitine (C16:1)*	0.3856
succinylcarnitine (C4-DC)	0.38438
S-1-pyrroline-5-carboxylate	0.3825
3-hydroxypalmitoylcarnitine	0.38163
sucrose	0.37844
1-palmitoyl-2-oleoyl-GPI (16:0/18:1)*	0.37798
1-(1-enyl-palmitoyl)-2-palmitoyl-GPC (P-16:0/16:0)*	0.377
2R,3R-dihydroxybutyrate	0.37694
valerate (5:0)	0.3769
valine	0.3767
N-acetyl-1-methylhistidine*	0.37621
linoleoylcarnitine (C18:2)*	0.37608
1-methyl-4-imidazoleacetate	0.37347
undecenoylcarnitine (C11:1)	0.37196
1-docosahexaenoylglycerol (22:6)	0.37121
carotene diol (2)	0.37112
docosahexaenoylcholine	0.37078
1-oleoylglycerol (18:1)	0.36949
sphingomyelin (d18:1/20:0, d16:1/22:0)*	0.36812
1-stearoyl-2-oleoyl-GPE (18:0/18:1)	0.36773
sphingosine 1-phosphate	0.36736
glycerophosphorylcholine (GPC)	0.36708
citramalate	0.36604
malate	0.36466
decanoylcarnitine (C10)	0.36365
imidazole lactate	0.3622
4-hydroxyglutamate	0.36196
cholesterol sulfate	0.35756
bilirubin degradation product, C17H18N2O4 (2)**	0.35634
4-methylhexanoylglutamine	0.35528
1-arachidonoyl-GPC (20:4n6)*	0.35495
ximenoylcarnitine (C26:1)*	0.35468
isovalerate (i5:0)	0.35387
bilirubin degradation product, C17H18N2O4 (1)**	0.35289
1,2-dipalmitoyl-GPC (16:0/16:0)	0.35274
N-acetylisoleucine	0.35196
galactosylglycerol	0.35156
cystine	0.3471
quinolinate	0.34682
hyocholate	0.34575
beta-hydroxyisovaleroylcarnitine	0.3449
1-palmitoyl-GPG (16:0)*	0.34333
trans-4-hydroxyproline	0.33964
glucuronide of C10H18O2 (7)*	0.33526
suberoylcarnitine (C8-DC)	0.33474
alpha-hydroxyisocaproate	0.33349
palmitoyl sphingomyelin (d18:1/16:0)	0.33252
1-stearoyl-2-docosahexaenoyl-GPC (18:0/22:6)	0.33022
1-(1-enyl-palmitoyl)-2-linoleoyl-GPC (P-16:0/18:2)*	0.33005
indoleacetate	0.32729
1-palmitoyl-2-oleoyl-GPC (16:0/18:1)	0.3234
1-(1-enyl-palmitoyl)-2-oleoyl-GPE (P-16:0/18:1)*	0.32317
1-palmitoyl-2-linoleoyl-GPE (16:0/18:2)	0.32082
isoleucine	0.31928
linolenoylcarnitine (C18:3)*	0.31821
homocitrulline	0.318
sphingomyelin (d18:1/22:1, d18:2/22:0, d16:1/24:1)*	0.31663
androstenediol (3beta,17beta) disulfate (2)	0.31609
betaine	0.31504
indolelactate	0.31431
2-hydroxyarachidate*	0.31274
xanthurenate	0.31127
acetoacetate	0.30557
5alpha-androstan-3beta,17beta-diol monosulfate (2)	0.3043
1-palmitoyl-GPC (16:0)	0.30271
acetylcarnitine (C2)	0.3027
1-(1-enyl-stearoyl)-2-arachidonoyl-GPE (P-18:0/20:4)*	0.30179
cortisol	0.30128
imidazole propionate	0.29993
N-acetyltaurine	0.29826
gamma-glutamylleucine	0.29762
3-hydroxyoctanoate	0.29566
choline phosphate	0.29514
1-oleoyl-GPS (18:1)	0.29452
1-(1-enyl-oleoyl)-GPE (P-18:1)*	0.29114
1-palmitoyl-2-dihomo-linolenoyl-GPC (16:0/20:3n3 or 6)*	0.29034
stearoylcarnitine (C18)	0.28945
taurine	0.28877
heptanoate (7:0)	0.28848
caproate (6:0)	0.28783
valylglycine	0.28757
N-oleoylserine	0.28719
5-oxoproline	0.28572
pyroglutamylalanine*	0.2854
1-(1-enyl-stearoyl)-2-linoleoyl-GPE (P-18:0/18:2)*	0.28526
sphingomyelin (d18:2/14:0, d18:1/14:1)*	0.28463
1-stearoyl-2-dihomo-linolenoyl-GPC (18:0/20:3n3 or 6)*	0.28401
1-stearoyl-2-linoleoyl-GPE (18:0/18:2)*	0.28346
glutamine_degradant*	0.2832
uridine	0.28275
heneicosapentaenoate (21:5n3)	0.28098
1-palmitoyl-2-linoleoyl-GPI (16:0/18:2)	0.27658
3-hydroxystearate	0.27578
1-myristoyl-2-arachidonoyl-GPC (14:0/20:4)*	0.27561
cytosine	0.27531
N6-acetyllysine	0.27367
3-hydroxydecanoate	0.2733
oleoyl ethanolamide	0.27319
butyrate/isobutyrate (4:0)	0.27178
1-(1-enyl-stearoyl)-2-docosahexaenoyl-GPC (P-18:0/22:6)*	0.27166
1-palmitoleoyl-GPI (16:1)*	0.27146
1,2-dilinoleoyl-GPC (18:2/18:2)	0.27036
N-acetylneuraminate	0.27031
alpha-ketoglutarate	0.27019
glycoursodeoxycholic acid sulfate (2)	0.26877
octadecanedioylcarnitine (C18-DC)*	0.26821
cyclo(pro-val)	0.26799
cys-gly, oxidized	0.26498
3-hydroxyhexanoate	0.26232
androsterone sulfate	0.26148
bilirubin degradation product, C16H18N2O5 (4)**	0.25934
isoleucylglycine	0.25749
1-stearoyl-2-docosapentaenoyl-GPC (18:0/22:5n6)*	0.25648
2-aminoadipate	0.25636
oxalate (ethanedioate)	0.255
N-acetylmethionine	0.25417
gamma-CEHC	0.25372
sedoheptulose	0.25364
glycodeoxycholate glucuronide (1)	0.25334
sphingomyelin (d18:2/21:0, d16:2/23:0)*	0.25226
bilirubin degradation product, C16H18N2O5 (3)**	0.25165
sphingomyelin (d18:2/24:2)*	0.25069
laurylcarnitine (C12)	0.25053
gamma-glutamyltryptophan	0.24874
3-carboxy-4-methyl-5-pentyl-2-furanpropionate (3-CMPFP)**	0.24651
3-methoxytyrosine	0.24619
gamma-glutamylglutamate	0.24544
undecanoate (11:0)	0.24291
1-palmitoylglycerol (16:0)	0.2385
choline	0.23829
3-hydroxyhexanoylcarnitine (1)	0.23829
glycine conjugate of C10H14O2 (1)*	0.23801
glycohyocholate	0.2329
lisinopril	0.23209
oleoylcarnitine (C18:1)	0.23206
lithocholate	0.23196
androstenediol (3alpha, 17alpha) monosulfate (2)	0.23031
N6-carboxymethyllysine	0.2303
2-hydroxyoctanoate	0.22938
4-hydroxyphenylacetoylcarnitine	0.22908
adipoylcarnitine (C6-DC)	0.22495
biliverdin	0.22158
5-dodecenoylcarnitine (C12:1)	0.21966
aconitate [cis or trans]	0.21789
cysteinylglycine disulfide*	0.21605
bilirubin (Z,Z)	0.21563
bilirubin degradation product, C17H20N2O5 (1)**	0.21411
thyroxine	0.21381
N6-carbamoylthreonyladenosine	0.21371
orotidine	0.21353
2-hydroxydecanoate	0.21245
bilirubin (E,E)*	0.21079
glucuronide of C10H18O2 (1)*	0.21044
glucuronide of C10H18O2 (5)*	0.20954
chenodeoxycholic acid sulfate (1)	0.20883
docosahexaenoate (DHA; 22:6n3)	0.20814
N,N-dimethyl-pro-pro	0.20761
N-palmitoyl-sphingosine (d18:1/16:0)	0.20486
N-acetylputrescine	0.20483
1-linoleoylglycerol (18:2)	0.20445
3-hydroxy-3-methylglutarate	0.20425
arachidoylcarnitine (C20)*	0.20385
1-stearoyl-2-arachidonoyl-GPI (18:0/20:4)	0.20324
undecanedioate (C11-DC)	0.20239
N1-methyladenosine	0.20237
cerotoylcarnitine (C26)*	0.201
1-methylhistidine	0.20087
adenine	0.1985
1-stearoyl-GPI (18:0)	0.19791
3-amino-2-piperidone	0.19774
hexadecanedioate (C16-DC)	0.19372
glycocholenate sulfate*	0.1937
1-linoleoyl-2-arachidonoyl-GPE (18:2/20:4)*	0.1927
3-aminoisobutyrate	0.19187
alpha-tocopherol	0.19044
picolinoylglycine	0.18638
N-acetylalanine	0.1862
1-oleoyl-GPG (18:1)*	0.18596
gentisate	0.18534
bilirubin (E,Z or Z,E)*	0.18096
1-linoleoyl-GPC (18:2)	0.17671
hydroxyasparagine**	0.17644
gamma-tocopherol/beta-tocopherol	0.174
phenylalanine	0.1739
3,4-dihydroxybutyrate	0.17335
3beta-hydroxy-5-cholestenoate	0.17173
bilirubin degradation product, C17H20N2O5 (2)**	0.17126
1-stearoyl-2-linoleoyl-GPC (18:0/18:2)*	0.17049
S-carboxyethylcysteine	0.1696
sphingomyelin (d18:2/24:1, d18:1/24:2)*	0.16829
dihomo-linolenoylcarnitine (C20:3n3 or 6)*	0.16789
1-palmitoyl-2-arachidonoyl-GPE (16:0/20:4)*	0.1664
1-linoleoyl-GPE (18:2)*	0.16326
2S,3R-dihydroxybutyrate	0.16179
creatinine	0.16077
alpha-ketoglutaramate*	0.16061
N-linoleoylglycine	0.16033
1-stearoyl-GPG (18:0)	0.15906
1-stearoyl-2-dihomo-linolenoyl-GPE (18:0/20:3n3 or 6)*	0.15684
2-stearoyl-GPI (18:0)*	0.15644
N-formylkynurenine	0.15433
ornithine	0.1543
1-(1-enyl-stearoyl)-2-oleoyl-GPE (P-18:0/18:1)	0.15425
3-hydroxydecanoylcarnitine	0.15294
3-hydroxy-2-ethylpropionate	0.1497
5,6-dihydrothymine	0.14529
cysteinylglycine	0.14253
citrate	0.14228
threonine	0.14128
2'-deoxyuridine	0.14067
N-acetyl-aspartyl-glutamate (NAAG)	0.1402
1-(1-enyl-palmitoyl)-2-palmitoleoyl-GPC (P-16:0/16:1)*	0.13367
losartan	0.13235
sebacate (C10-DC)	0.13213
5-hydroxyindoleacetate	0.13201
1-stearoyl-2-arachidonoyl-GPE (18:0/20:4)	0.13149
xanthosine	0.12995
gamma-CEHC glucuronide*	0.12818
1-linolenoyl-GPC (18:3)*	0.12788
asparagine	0.12541
1-palmitoyl-2-docosahexaenoyl-GPC (16:0/22:6)	0.12438
vanillactate	0.12319
lignoceroylcarnitine (C24)*	0.12151
1-(1-enyl-palmitoyl)-GPE (P-16:0)*	0.12016
5-methyluridine (ribothymidine)	0.11904
N-stearoyl-sphinganine (d18:0/18:0)*	0.11865
nisinate (24:6n3)	0.11762
sphingomyelin (d18:1/22:2, d18:2/22:1, d16:1/24:2)*	0.11565
beta-hydroxyisovalerate	0.11547
11beta-hydroxyandrosterone glucuronide	0.11535
palmitoylcarnitine (C16)	0.11521
alpha-CEHC	0.11389
N-acetylglutamine	0.11376
epiandrosterone sulfate	0.11267
2'-O-methyluridine	0.10883
decadienedioic acid (C10:2-DC)**	0.10813
3-(3-amino-3-carboxypropyl)uridine*	0.10692
4-imidazoleacetate	0.10616
3-decenoylcarnitine	0.10503
1-(1-enyl-stearoyl)-GPE (P-18:0)*	0.10426
sphinganine	0.10416
octadecenedioate (C18:1-DC)	0.10275
pelargonate (9:0)	0.10161
stearoyl sphingomyelin (d18:1/18:0)	0.10159
phosphate	0.10105
indolebutyrate	0.10085
pipecolate	0.099686
N-acetylglucosaminylasparagine	0.098896
5alpha-androstan-3alpha,17beta-diol monosulfate (1)	0.095252
1-linoleoyl-GPI (18:2)*	0.093899
1-dihomo-linolenoyl-GPE (20:3n3 or 6)*	0.093634
N-acetylglucosamine/N-acetylgalactosamine	0.092427
C-glycosyltryptophan	0.092405
m-tyramine sulfate	0.092377
N-acetylthreonine	0.091791
2-aminobutyrate	0.091614
phenylpyruvate	0.091376
beta-citrylglutamate	0.088874
arachidonoylcarnitine (C20:4)	0.086696
3-methyl-2-oxovalerate	0.086258
margaroylcarnitine (C17)*	0.084489
2-hydroxybutyrate/2-hydroxyisobutyrate	0.084459
gamma-glutamylthreonine	0.084007
myristoleoylcarnitine (C14:1)*	0.082609
N-acetyl-2-aminooctanoate*	0.082085
clarithromycin	0.080835
2-hydroxy-3-methylvalerate	0.080395
3-(methylthio)acetaminophen sulfate*	0.07795
taurohyocholate*	0.07786
2-hydroxyglutarate	0.077258
sphingomyelin (d18:2/16:0, d18:1/16:1)*	0.077087
5-methylthioadenosine (MTA)	0.075403
1-oleoyl-GPE (18:1)	0.075234
N6,N6,N6-trimethyllysine	0.074892
1-palmityl-2-linoleoyl-GPC (O-16:0/18:2)*	0.071893
N-acetylserine	0.070338
N-acetylaspartate (NAA)	0.06828
(S)-3-hydroxybutyrylcarnitine	0.068156
N-stearoyltaurine	0.067214
N-formylmethionine	0.066893
2-arachidonoyl-GPI (20:4)*	0.064903
glycerate	0.064081
1-stearoyl-2-arachidonoyl-GPC (18:0/20:4)	0.06088
1-oleoyl-GPI (18:1)	0.059525
10-undecenoate (11:1n1)	0.059042
N-oleoyltaurine	0.058653
retinol (vitamin A)	0.058458
13-HODE + 9-HODE	0.057565
deoxycarnitine	0.056519
nervonoylcarnitine (C24:1)*	0.053668
gamma-glutamyl-2-aminobutyrate	0.052988
pseudouridine	0.051968
16-hydroxypalmitate	0.051817
1-palmitoyl-2-arachidonoyl-GPI (16:0/20:4)*	0.050819
1-palmitoyl-2-(hydroxylinoleoyl)-GPC (16:0/18:2(OH))*	0.0502
hypotaurine	0.048585
gamma-glutamylphenylalanine	0.047837
hydroxy-N6,N6,N6-trimethyllysine*	0.04676
4-hydroxyphenylacetate	0.045199
hexadecenedioate (C16:1-DC)*	0.045186
dimethylarginine (SDMA + ADMA)	0.044847
7-methylguanine	0.044187
3-methylcytidine	0.043929
1-(1-enyl-palmitoyl)-GPC (P-16:0)*	0.043629
eicosenoylcarnitine (C20:1)*	0.042747
phenylacetylglycine	0.038944
arabonate/xylonate	0.037699
leucylglycine	0.03753
isoleucylhydroxyproline*	0.036411
oxindolylalanine	0.035471
1-arachidonoyl-GPE (20:4n6)*	0.03513
3-methyl-2-oxobutyrate	0.033296
4-methyl-2-oxopentanoate	0.032961
gamma-glutamylisoleucine*	0.03246
lactosyl-N-behenoyl-sphingosine (d18:1/22:0)*	0.030807
1-palmitoyl-2-linoleoyl-GPC (16:0/18:2)	0.030001
ribonate	0.029244
lithocholic acid sulfate (2)	0.027736
arachidate (20:0)	0.026657
urea	0.026293
glucose	0.024973
sphingomyelin (d18:1/20:2, d18:2/20:1, d16:1/22:2)*	0.024492
pyroglutamylvaline	0.024136
phenyllactate (PLA)	0.023272
estrone 3-sulfate	0.02324
2,3-dihydroxy-2-methylbutyrate	0.019834
cysteine	0.019538
N2,N2-dimethylguanosine	0.019237
glycerophosphoethanolamine	0.018885
1-docosahexaenoyl-GPC (22:6)*	0.018828
1-oleoyl-2-arachidonoyl-GPE (18:1/20:4)*	0.018417
maltose	0.018316
N-acetylasparagine	0.018165
(N(1) + N(8))-acetylspermidine	0.018137
1-palmitoyl-2-oleoyl-GPE (16:0/18:1)	0.017604
arabitol/xylitol	0.017233
gamma-glutamylhistidine	0.016877
corticosterone	0.016107
tyramine O-sulfate	0.014999
4-acetamidobutanoate	0.014778
3-hydroxysebacate	0.012283
2-aminooctanoate	0.012015
histidine	0.011972
1-palmitoyl-2-arachidonoyl-GPC (16:0/20:4n6)	0.010649
N-methyl-GABA	0.010541
1-myristoylglycerol (14:0)	0.0096081
dopamine 3-O-sulfate	0.0091999
1-arachidonoyl-GPI (20:4)*	0.0088963
succinoyltaurine	0.0084367
thymine	0.0083315
methylsuccinate	0.007942
xylose	0.0054643
trans-urocanate	0.0042632
1-margaroyl-2-arachidonoyl-GPC (17:0/20:4)*	0.0022865
gulonate*	0.0010072
spermidine	0.00086351
N-acetylvaline	0.0008204
taurocholenate sulfate*	5.99e-05
erythronate*	5.05e-05
